# Supplementary material for: Crystal structure of (OC)5W(μ-dppe)W(CO)5
Source: Acta Crystallogr E Crystallogr Commun. 2016 Sep 5;72(Pt 10):1383–5. doi: 10.1107/S2056989016013670 (PMC5050759; doi:10.1107/S2056989016013670)
Supplement: Supplementary file 1 [file e-72-01383-sup1.cif]

##############################################################################
#                                                                            #
# This CIF contains the data in a paper accepted for publication in          #
# Acta Crystallographica Section E. It conforms to the requirements of       #
# Notes for Authors for Acta Crystallographica Section E, and has been       #
# peer reviewed under the auspices of the IUCr Commission on Journals.       #
#                                                                            #
# Full details of the Crystallographic Information File format               #
# are given in the paper "The Crystallographic Information File (CIF):       #
# a New Standard Archive File for Crystallography" by S. R. Hall, F. H.      #
# Allen and I. D. Brown [Acta Cryst. (1991), A47, 655-685].                  #
#                                                                            #
# The current version of the core CIF dictionary is obtainable from          #
# ftp://ftp.iucr.org/pub/cif_core.dic.                                       #
#                                                                            #
# Software is freely available for graphical display of the structure(s)     #
# in this CIF. For information consult the CIF software page                 #
# http://www.iucr.org/resources/cif/software.                                #
#                                                                            #
# This file may be used for bona fide research purposes within the           #
# scientific community so long as proper attribution is given to the journal # 
# article from which it was obtained.                                        #
#                                                                            #
##############################################################################
data_I
_database_code_depnum_ccdc_archive 'CCDC 1500991'
_audit_creation_method     'SHELXL-2014/7'
_journal_date_recd_electronic     2016-08-07
_journal_date_accepted     2016-08-25
_journal_name_full     'Acta Crystallographica, Section E'
_journal_year     2016
_journal_volume     72
_journal_issue     10
_journal_page_first     1383
_journal_page_last     1385
_journal_paper_category     GM
_journal_paper_doi     10.1107/S2056989016013670
_journal_coeditor_code     VN2114
_publ_contact_author_name     'Brian J. Bellott'
_publ_contact_author_address
;
Department of Chemistry, Western Illinois University, Macomb,
Illinois 61455, USA
;
_publ_contact_author_email     'b-bellott@wiu.edu'
_publ_contact_author_fax     '309-298-2180'
_publ_contact_author_phone     '309-298-1760'
_publ_section_title
;
Crystal structure of (OC)~5~W(\m-dppe)W(CO)~5~
;
loop_
    _publ_author_name
    _publ_author_footnote
    _publ_author_address
    'Drake, Hannah F.' .
;
Department of Chemistry, Western Illinois University, Macomb, Illinois 61455,
USA
;
    'Wheeler, Kraig A.' .
;
Department of Chemistry, Eastern Illinois University, Charleston, Illinois
61920,
USA
;
    'Bellott, Brian J.' .
;
Department of Chemistry, Western Illinois University, Macomb, Illinois 61455,
USA
;
_publ_section_synopsis
;
In the title complex two W(CO)~5~ moieties are bridged by a
bis(diphenylphosphanyl)ethane (dppe) ligand. Both tungsten atoms have a
slightly distorted octahedral coordination.
;
_chemical_name_systematic
;\
[\m-Ethane-1,2-diylbis(diphenylphosphane)-\k^2^<i>P</i>:<i>P</i>']\
bis[pentacarbonyltungsten(0)]
;
_chemical_name_common     ?
_chemical_formula_moiety     'C36 H24 O10 P2 W2'
_chemical_formula_sum     'C36 H24 O10 P2 W2'
_chemical_formula_iupac     '[W2 (C26 H24 P2) (C O)10]'
_chemical_formula_weight     1046.17
_chemical_melting_point     ?
_shelx_space_group_comment
;
The symmetry employed for this shelxl refinement is uniquely defined
by the following loop, which should always be used as a source of
symmetry information in preference to the above space-group names.
They are only intended as comments.
;
_space_group_crystal_system     monoclinic
_space_group_name_H-M_alt     'P 21/n'
_space_group_name_Hall     '-P 2yn'
loop_
    _space_group_symop_operation_xyz
    'x, y, z'
    '-x+1/2, y+1/2, -z+1/2'
    '-x, -y, -z'
    'x-1/2, -y-1/2, z-1/2'
_cell_length_a     9.8193(4)
_cell_length_b     16.0492(7)
_cell_length_c     11.3312(5)
_cell_angle_alpha     90
_cell_angle_beta     96.511(2)
_cell_angle_gamma     90
_cell_volume     1774.19(13)
_cell_formula_units_Z     2
_cell_measurement_reflns_used     8094
_cell_measurement_theta_min     4.591
_cell_measurement_theta_max     66.604
_cell_measurement_temperature     100(2)
_exptl_crystal_description     'transparent rhomboid'
_exptl_crystal_colour     'colorless'
_exptl_crystal_size_max     0.149
_exptl_crystal_size_mid     0.135
_exptl_crystal_size_min     0.060
_exptl_crystal_density_diffrn     1.958
_exptl_crystal_density_meas     ?
_exptl_crystal_density_method     ?
_exptl_crystal_F_000     996
_exptl_absorpt_coefficient_mu     13.150
_exptl_absorpt_correction_type     multi-scan
_exptl_absorpt_process_details
;
(SADABS; Bruker, 2011)
;
_shelx_estimated_absorpt_T_min     0.710
_shelx_estimated_absorpt_T_max     0.871
_exptl_absorpt_correction_T_min     .254
_exptl_absorpt_correction_T_max     .756
_diffrn_ambient_temperature     100(2)
_diffrn_radiation_type     CuK\a
_diffrn_radiation_wavelength     1.54178
_diffrn_measurement_device_type     'Bruker APEXII CCD'
_diffrn_measurement_method     'phi and omega scans'
_diffrn_detector_area_resol_mean     8.33
_diffrn_reflns_number     26419
_diffrn_reflns_av_R_equivalents     0.0561
_diffrn_reflns_theta_min     4.798
_diffrn_reflns_theta_max     68.237
_diffrn_reflns_theta_full     67.679
_diffrn_measured_fraction_theta_max     1.000
_diffrn_measured_fraction_theta_full     1.000
_diffrn_reflns_limit_h_min     -11
_diffrn_reflns_limit_h_max     11
_diffrn_reflns_limit_k_min     -19
_diffrn_reflns_limit_k_max     19
_diffrn_reflns_limit_l_min     -13
_diffrn_reflns_limit_l_max     13
_refine_special_details
;
All nonhydrogen atoms were located in a single difference Fourier electron
 density maps and refined using anisotropic diplacement parameters. All C-H
 hydrogen atoms were placed in calculated positions with Uiso = 1.2xUeqiv
 of the connected C atoms
;
_reflns_number_total     3256
_reflns_number_gt     2954
_reflns_threshold_expression     'I > 2\s(I)'
_refine_ls_structure_factor_coef     Fsqd
_refine_ls_matrix_type     full
_refine_ls_R_factor_all     0.0239
_refine_ls_R_factor_gt     0.0206
_refine_ls_wR_factor_gt     0.0465
_refine_ls_wR_factor_ref     0.0478
_refine_ls_goodness_of_fit_ref     1.057
_refine_ls_restrained_S_all     1.057
_refine_ls_number_reflns     3256
_refine_ls_number_parameters     226
_refine_ls_number_restraints     0
_refine_ls_hydrogen_treatment     constr
_refine_ls_weighting_scheme     calc
_refine_ls_weighting_details
              'w=1/[\s^2^(Fo^2^)+(0.0218P)^2^+0.5664P] where P=(Fo^2^+2Fc^2^)/3'
_atom_sites_solution_hydrogens     geom
_atom_sites_solution_primary     ?
_atom_sites_solution_secondary     ?
_refine_ls_shift/su_max     0.001
_refine_ls_shift/su_mean     0.000
_refine_diff_density_max     0.540
_refine_diff_density_min     -0.579
_refine_ls_extinction_method     none
_refine_ls_extinction_coef     .
loop_
    _atom_type_symbol
    _atom_type_description
    _atom_type_scat_dispersion_real
    _atom_type_scat_dispersion_imag
    _atom_type_scat_source
    'C' 'C' 0.0181 0.0091
                         'International Tables Vol C Tables 4.2.6.8 and 6.1.1.4'
    'H' 'H' 0.0000 0.0000
                         'International Tables Vol C Tables 4.2.6.8 and 6.1.1.4'
    'O' 'O' 0.0492 0.0322
                         'International Tables Vol C Tables 4.2.6.8 and 6.1.1.4'
    'P' 'P' 0.2955 0.4335
                         'International Tables Vol C Tables 4.2.6.8 and 6.1.1.4'
    'W' 'W' -5.4734 5.5774
                         'International Tables Vol C Tables 4.2.6.8 and 6.1.1.4'
_computing_data_collection
;
APEX2 (Bruker, 2011)
;
_computing_cell_refinement
;
SAINT (Bruker, 2011)
;
_computing_data_reduction
;
SAINT (Bruker, 2011)
;
_computing_structure_solution
;
SHELXT (Sheldrick, 2015a)
;
_computing_structure_refinement
;
SHELXL2014 (Sheldrick, 2015b)
;
_computing_molecular_graphics
;
XSEED (Barbour, 2001)
;
_computing_publication_material
;
XSEED (Barbour, 2001)
;
loop_
    _atom_site_type_symbol
    _atom_site_label
    _atom_site_fract_x
    _atom_site_fract_y
    _atom_site_fract_z
    _atom_site_U_iso_or_equiv
    _atom_site_adp_type
    _atom_site_calc_flag
    _atom_site_occupancy
    _atom_site_disorder_assembly
    _atom_site_disorder_group
    W W1 0.17092(2) 0.47944(2) 0.81902(2) 0.01462(6) Uani d 1 . .
    P P1 0.15114(8) 0.56563(5) 0.63197(7) 0.01359(16) Uani d 1 . .
    O O1 0.1345(2) 0.64362(16) 0.9701(2) 0.0277(6) Uani d 1 . .
    O O2 -0.1519(2) 0.44991(18) 0.7958(2) 0.0324(6) Uani d 1 . .
    O O3 0.2025(2) 0.36975(16) 1.0520(2) 0.0286(6) Uani d 1 . .
    O O4 0.2103(3) 0.31759(16) 0.6641(2) 0.0317(6) Uani d 1 . .
    O O5 0.4947(2) 0.50864(15) 0.8560(2) 0.0274(6) Uani d 1 . .
    C C1 0.0518(3) 0.66234(19) 0.6298(3) 0.0162(6) Uani d 1 . .
    C C2 0.0733(3) 0.7262(2) 0.5503(3) 0.0206(7) Uani d 1 . .
    H H2 0.1383 0.7188 0.4950 0.025 Uiso calc 1 . .
    C C3 0.0010(3) 0.8002(2) 0.5510(3) 0.0251(8) Uani d 1 . .
    H H3 0.0155 0.8429 0.4958 0.030 Uiso calc 1 . .
    C C4 -0.0924(3) 0.8119(2) 0.6323(3) 0.0253(8) Uani d 1 . .
    H H4 -0.1402 0.8633 0.6342 0.030 Uiso calc 1 . .
    C C5 -0.1164(3) 0.7490(2) 0.7106(3) 0.0238(7) Uani d 1 . .
    H H5 -0.1813 0.7571 0.7657 0.029 Uiso calc 1 . .
    C C6 -0.0453(3) 0.6737(2) 0.7089(3) 0.0196(7) Uani d 1 . .
    H H6 -0.0633 0.6301 0.7618 0.023 Uiso calc 1 . .
    C C7 0.3146(3) 0.60406(19) 0.5907(3) 0.0149(6) Uani d 1 . .
    C C8 0.3683(3) 0.5823(2) 0.4868(3) 0.0202(7) Uani d 1 . .
    H H8 0.3191 0.5455 0.4319 0.024 Uiso calc 1 . .
    C C9 0.4940(3) 0.6143(2) 0.4630(3) 0.0264(8) Uani d 1 . .
    H H9 0.5300 0.5991 0.3917 0.032 Uiso calc 1 . .
    C C10 0.5671(3) 0.6679(2) 0.5420(3) 0.0260(8) Uani d 1 . .
    H H10 0.6532 0.6892 0.5256 0.031 Uiso calc 1 . .
    C C11 0.5130(4) 0.6903(2) 0.6460(3) 0.0269(8) Uani d 1 . .
    H H11 0.5614 0.7280 0.7001 0.032 Uiso calc 1 . .
    C C12 0.3894(3) 0.6578(2) 0.6706(3) 0.0218(7) Uani d 1 . .
    H H12 0.3546 0.6722 0.7428 0.026 Uiso calc 1 . .
    C C13 0.0738(3) 0.51389(19) 0.4953(3) 0.0146(6) Uani d 1 . .
    H H13A 0.0747 0.5528 0.4275 0.018 Uiso calc 1 . .
    H H13B 0.1297 0.4647 0.4793 0.018 Uiso calc 1 . .
    C C14 0.1472(3) 0.5850(2) 0.9158(3) 0.0205(7) Uani d 1 . .
    C C15 -0.0363(4) 0.4607(2) 0.8030(3) 0.0213(7) Uani d 1 . .
    C C16 0.1906(3) 0.4096(2) 0.9678(3) 0.0207(7) Uani d 1 . .
    C C17 0.1959(3) 0.3754(2) 0.7191(3) 0.0202(7) Uani d 1 . .
    C C18 0.3793(4) 0.4984(2) 0.8413(3) 0.0205(7) Uani d 1 . .
loop_
    _atom_site_aniso_label
    _atom_site_aniso_U_11
    _atom_site_aniso_U_22
    _atom_site_aniso_U_33
    _atom_site_aniso_U_12
    _atom_site_aniso_U_13
    _atom_site_aniso_U_23
    W1 0.01547(9) 0.01626(9) 0.01235(9) -0.00103(5) 0.00255(5) 0.00059(6)
    P1 0.0139(4) 0.0142(4) 0.0128(4) -0.0021(3) 0.0019(3) -0.0009(3)
    O1 0.0315(14) 0.0288(14) 0.0221(13) 0.0051(11) -0.0009(10) -0.0088(12)
    O2 0.0196(14) 0.0540(18) 0.0243(13) -0.0101(12) 0.0050(10) 0.0027(13)
    O3 0.0304(14) 0.0356(15) 0.0209(13) 0.0049(11) 0.0071(10) 0.0106(12)
    O4 0.0430(16) 0.0231(14) 0.0311(14) -0.0061(11) 0.0128(12) -0.0054(12)
    O5 0.0162(13) 0.0269(13) 0.0380(15) -0.0008(10) -0.0017(10) 0.0032(12)
    C1 0.0159(15) 0.0160(15) 0.0157(16) -0.0016(12) -0.0030(12) -0.0033(13)
    C2 0.0194(16) 0.0193(17) 0.0230(17) 0.0002(13) 0.0012(13) -0.0001(15)
    C3 0.0227(17) 0.0193(17) 0.0319(19) -0.0013(14) -0.0028(14) 0.0053(16)
    C4 0.0167(16) 0.0219(17) 0.035(2) 0.0033(14) -0.0070(14) -0.0069(16)
    C5 0.0157(16) 0.0307(19) 0.0244(18) 0.0028(14) 0.0003(13) -0.0076(16)
    C6 0.0157(15) 0.0255(18) 0.0170(16) 0.0007(13) 0.0001(13) -0.0011(14)
    C7 0.0159(15) 0.0133(15) 0.0158(15) -0.0010(12) 0.0029(12) 0.0043(13)
    C8 0.0186(16) 0.0198(17) 0.0224(17) -0.0024(13) 0.0027(13) 0.0000(14)
    C9 0.0210(17) 0.033(2) 0.0259(18) 0.0012(15) 0.0080(14) 0.0037(17)
    C10 0.0179(17) 0.0234(18) 0.037(2) -0.0029(14) 0.0057(15) 0.0068(17)
    C11 0.0228(18) 0.0254(18) 0.032(2) -0.0090(14) 0.0025(15) -0.0033(17)
    C12 0.0184(16) 0.0236(18) 0.0243(18) -0.0023(14) 0.0063(13) -0.0030(15)
    C13 0.0177(16) 0.0152(15) 0.0109(15) -0.0028(12) 0.0007(12) -0.0027(13)
    C14 0.0175(16) 0.0303(19) 0.0136(16) 0.0017(13) 0.0016(13) 0.0012(15)
    C15 0.029(2) 0.0228(18) 0.0132(16) -0.0016(14) 0.0055(13) 0.0010(14)
    C16 0.0192(16) 0.0230(17) 0.0209(18) 0.0021(13) 0.0062(13) -0.0015(16)
    C17 0.0241(17) 0.0188(17) 0.0186(17) -0.0033(13) 0.0067(13) 0.0024(15)
    C18 0.029(2) 0.0147(16) 0.0180(17) -0.0001(14) 0.0025(14) 0.0002(14)
_geom_special_details
;
 All esds (except the esd in the dihedral angle between two l.s. planes)
 are estimated using the full covariance matrix.  The cell esds are taken
 into account individually in the estimation of esds in distances, angles
 and torsion angles; correlations between esds in cell parameters are only
 used when they are defined by crystal symmetry.  An approximate (isotropic)
 treatment of cell esds is used for estimating esds involving l.s. planes.
;
loop_
    _geom_bond_atom_site_label_1
    _geom_bond_atom_site_label_2
    _geom_bond_site_symmetry_2
    _geom_bond_distance
    _geom_bond_publ_flag
    W1 C16 . 2.015(3) ?
    W1 C15 . 2.044(4) ?
    W1 C14 . 2.045(4) ?
    W1 C17 . 2.048(3) ?
    W1 C18 . 2.056(4) ?
    W1 P1 . 2.5200(8) ?
    P1 C7 . 1.829(3) ?
    P1 C1 . 1.832(3) ?
    P1 C13 . 1.843(3) ?
    O1 C14 . 1.140(4) ?
    O2 C15 . 1.143(4) ?
    O3 C16 . 1.144(4) ?
    O4 C17 . 1.135(4) ?
    O5 C18 . 1.139(4) ?
    C1 C6 . 1.393(4) ?
    C1 C2 . 1.397(5) ?
    C2 C3 . 1.384(5) ?
    C2 H2 . 0.9500 ?
    C3 C4 . 1.385(5) ?
    C3 H3 . 0.9500 ?
    C4 C5 . 1.381(5) ?
    C4 H4 . 0.9500 ?
    C5 C6 . 1.398(5) ?
    C5 H5 . 0.9500 ?
    C6 H6 . 0.9500 ?
    C7 C8 . 1.388(4) ?
    C7 C12 . 1.397(5) ?
    C8 C9 . 1.391(5) ?
    C8 H8 . 0.9500 ?
    C9 C10 . 1.382(5) ?
    C9 H9 . 0.9500 ?
    C10 C11 . 1.394(5) ?
    C10 H10 . 0.9500 ?
    C11 C12 . 1.378(5) ?
    C11 H11 . 0.9500 ?
    C12 H12 . 0.9500 ?
    C13 C13 3_566 1.531(6) ?
    C13 H13A . 0.9900 ?
    C13 H13B . 0.9900 ?
loop_
    _geom_angle_atom_site_label_1
    _geom_angle_atom_site_label_2
    _geom_angle_atom_site_label_3
    _geom_angle_site_symmetry_1
    _geom_angle_site_symmetry_3
    _geom_angle
    _geom_angle_publ_flag
    C16 W1 C15 . . 89.55(13) ?
    C16 W1 C14 . . 91.03(13) ?
    C15 W1 C14 . . 89.83(13) ?
    C16 W1 C17 . . 90.16(13) ?
    C15 W1 C17 . . 90.64(13) ?
    C14 W1 C17 . . 178.72(13) ?
    C16 W1 C18 . . 88.85(13) ?
    C15 W1 C18 . . 178.03(12) ?
    C14 W1 C18 . . 89.05(13) ?
    C17 W1 C18 . . 90.52(13) ?
    C16 W1 P1 . . 178.79(9) ?
    C15 W1 P1 . . 91.45(9) ?
    C14 W1 P1 . . 89.64(9) ?
    C17 W1 P1 . . 89.16(9) ?
    C18 W1 P1 . . 90.16(9) ?
    C7 P1 C1 . . 101.08(14) ?
    C7 P1 C13 . . 103.13(14) ?
    C1 P1 C13 . . 101.69(14) ?
    C7 P1 W1 . . 114.44(10) ?
    C1 P1 W1 . . 117.80(11) ?
    C13 P1 W1 . . 116.38(10) ?
    C6 C1 C2 . . 118.9(3) ?
    C6 C1 P1 . . 120.3(2) ?
    C2 C1 P1 . . 120.7(2) ?
    C3 C2 C1 . . 120.7(3) ?
    C3 C2 H2 . . 119.6 ?
    C1 C2 H2 . . 119.6 ?
    C2 C3 C4 . . 120.0(3) ?
    C2 C3 H3 . . 120.0 ?
    C4 C3 H3 . . 120.0 ?
    C5 C4 C3 . . 120.1(3) ?
    C5 C4 H4 . . 119.9 ?
    C3 C4 H4 . . 119.9 ?
    C4 C5 C6 . . 120.2(3) ?
    C4 C5 H5 . . 119.9 ?
    C6 C5 H5 . . 119.9 ?
    C1 C6 C5 . . 120.1(3) ?
    C1 C6 H6 . . 120.0 ?
    C5 C6 H6 . . 120.0 ?
    C8 C7 C12 . . 118.8(3) ?
    C8 C7 P1 . . 124.1(2) ?
    C12 C7 P1 . . 117.0(2) ?
    C7 C8 C9 . . 120.2(3) ?
    C7 C8 H8 . . 119.9 ?
    C9 C8 H8 . . 119.9 ?
    C10 C9 C8 . . 120.7(3) ?
    C10 C9 H9 . . 119.6 ?
    C8 C9 H9 . . 119.6 ?
    C9 C10 C11 . . 119.2(3) ?
    C9 C10 H10 . . 120.4 ?
    C11 C10 H10 . . 120.4 ?
    C12 C11 C10 . . 120.2(3) ?
    C12 C11 H11 . . 119.9 ?
    C10 C11 H11 . . 119.9 ?
    C11 C12 C7 . . 120.8(3) ?
    C11 C12 H12 . . 119.6 ?
    C7 C12 H12 . . 119.6 ?
    C13 C13 P1 3_566 . 112.1(3) ?
    C13 C13 H13A 3_566 . 109.2 ?
    P1 C13 H13A . . 109.2 ?
    C13 C13 H13B 3_566 . 109.2 ?
    P1 C13 H13B . . 109.2 ?
    H13A C13 H13B . . 107.9 ?
    O1 C14 W1 . . 179.7(3) ?
    O2 C15 W1 . . 179.0(3) ?
    O3 C16 W1 . . 179.6(3) ?
    O4 C17 W1 . . 179.6(3) ?
    O5 C18 W1 . . 178.7(3) ?
loop_
    _geom_torsion_atom_site_label_1
    _geom_torsion_atom_site_label_2
    _geom_torsion_atom_site_label_3
    _geom_torsion_atom_site_label_4
    _geom_torsion_site_symmetry_1
    _geom_torsion_site_symmetry_2
    _geom_torsion_site_symmetry_3
    _geom_torsion_site_symmetry_4
    _geom_torsion
    _geom_torsion_publ_flag
    C7 P1 C1 C6 . . . . -146.7(3) ?
    C13 P1 C1 C6 . . . . 107.2(3) ?
    W1 P1 C1 C6 . . . . -21.3(3) ?
    C7 P1 C1 C2 . . . . 32.5(3) ?
    C13 P1 C1 C2 . . . . -73.6(3) ?
    W1 P1 C1 C2 . . . . 157.9(2) ?
    C6 C1 C2 C3 . . . . 1.0(5) ?
    P1 C1 C2 C3 . . . . -178.1(3) ?
    C1 C2 C3 C4 . . . . 0.9(5) ?
    C2 C3 C4 C5 . . . . -1.7(5) ?
    C3 C4 C5 C6 . . . . 0.7(5) ?
    C2 C1 C6 C5 . . . . -2.1(5) ?
    P1 C1 C6 C5 . . . . 177.1(2) ?
    C4 C5 C6 C1 . . . . 1.2(5) ?
    C1 P1 C7 C8 . . . . -115.3(3) ?
    C13 P1 C7 C8 . . . . -10.3(3) ?
    W1 P1 C7 C8 . . . . 117.1(3) ?
    C1 P1 C7 C12 . . . . 65.5(3) ?
    C13 P1 C7 C12 . . . . 170.5(3) ?
    W1 P1 C7 C12 . . . . -62.2(3) ?
    C12 C7 C8 C9 . . . . -0.5(5) ?
    P1 C7 C8 C9 . . . . -179.7(3) ?
    C7 C8 C9 C10 . . . . 0.0(5) ?
    C8 C9 C10 C11 . . . . -0.5(5) ?
    C9 C10 C11 C12 . . . . 1.4(5) ?
    C10 C11 C12 C7 . . . . -1.8(5) ?
    C8 C7 C12 C11 . . . . 1.4(5) ?
    P1 C7 C12 C11 . . . . -179.4(3) ?
    C7 P1 C13 C13 . . . 3_566 -172.8(3) ?
    C1 P1 C13 C13 . . . 3_566 -68.3(3) ?
    W1 P1 C13 C13 . . . 3_566 61.0(3) ?
_shelx_hkl_file
;
   1   0   0    0.36    0.14
  -1   0   0    0.01    0.15
  -1   0   0    0.12    0.19
   1   0   0    0.20    0.13
  -2   0   0   41.49    2.04
  -2   0   0   38.13    2.20
  -2   0   0   36.36    1.93
   2   0   0   38.40    1.96
   3   0   0   -2.15    0.33
  -3   0   0   -1.92    0.34
  -3   0   0   -2.05    0.42
  -3   0   0   -2.02    0.30
  -4   0   0  166.93    8.04
  -4   0   0  177.71    8.24
   4   0   0  169.70    7.94
   5   0   0    0.07    0.36
  -5   0   0    0.06    0.48
   5   0   0    0.22    0.36
  -6   0   0  454.73   21.09
   6   0   0  480.81   21.44
   6   0   0  458.52   20.83
  -6   0   0  464.11   20.99
  -7   0   0   -0.10    0.50
   7   0   0    0.75    0.62
   7   0   0   -0.29    0.67
  -7   0   0   -0.17    0.63
  -8   0   0   56.08    4.15
  -8   0   0   53.79    3.76
  -8   0   0   51.22    3.87
   8   0   0   54.38    3.95
   9   0   0    0.53    0.83
  -9   0   0   -0.55    0.87
  -9   0   0   -0.18    0.62
   9   0   0    0.22    0.73
 -10   0   0    8.83    1.43
  10   0   0    6.40    1.32
  10   0   0   10.19    1.67
 -11   0   0    0.19    0.53
  11   0   0   -0.11    0.50
  11   0   0    0.27    0.47
   0  -1   0   -2.22    0.09
   0  -1   0   -2.26    0.08
   0   1   0   -1.77    0.18
   1  -1   0  183.04    7.82
   1  -1   0  184.18    7.86
  -1  -1   0  181.40    7.84
  -1  -1   0  175.91    7.87
  -1   1   0  154.63    7.90
   1   1   0  193.06    7.67
   1   1   0  193.14    7.79
  -1   1   0  162.11    7.89
  -2  -1   0   14.93    1.18
   2  -1   0   14.76    1.02
  -2  -1   0   17.29    1.07
   2  -1   0   14.85    1.06
  -2   1   0   14.84    1.18
   2   1   0   15.51    0.96
  -2   1   0   15.46    1.11
   2   1   0   15.94    0.79
   3  -1   0  963.79   38.98
  -3  -1   0  905.07   39.04
  -3  -1   0  800.21   38.61
   3  -1   0  965.03   39.04
  -3   1   0  883.12   38.96
   3   1   0  932.39   38.91
  -3   1   0  896.15   39.20
   4  -1   0   51.86    2.86
  -4  -1   0   50.81    3.00
  -4  -1   0   51.13    3.13
   4  -1   0   49.24    2.88
  -4   1   0   56.97    2.83
   4   1   0   54.39    2.86
  -4   1   0   54.31    3.12
  -5  -1   0  138.03    6.68
   5  -1   0  119.83    6.25
   5  -1   0  123.43    6.31
  -5  -1   0  131.95    6.57
  -5   1   0  135.07    6.57
   5   1   0  129.33    6.34
  -6  -1   0    5.53    1.13
   6  -1   0    3.42    0.85
   6  -1   0    4.87    1.35
  -6  -1   0    7.46    1.49
  -6  -1   0    4.32    1.14
   6   1   0    5.37    1.07
  -6   1   0    4.16    1.02
  -6   1   0    2.30    0.82
   6   1   0    4.90    1.43
  -7  -1   0   18.98    2.31
  -7  -1   0   18.09    2.16
   7  -1   0   19.04    2.35
   7  -1   0   17.13    2.00
   7   1   0   15.80    1.92
  -7   1   0   19.74    2.11
   7   1   0   18.54    2.51
  -7   1   0   17.31    2.18
  -8  -1   0    4.47    1.34
   8  -1   0    4.95    1.56
  -8  -1   0    0.04    1.60
  -8  -1   0    3.66    1.15
   8  -1   0    5.21    1.29
  -8   1   0    4.53    1.20
   8   1   0    4.89    1.40
  -8   1   0    6.14    1.61
   9  -1   0  202.91   10.52
  -9  -1   0  194.10   10.30
   9  -1   0  196.52   10.68
  -9  -1   0  213.02   10.42
  -9   1   0  198.92   10.35
   9   1   0  204.57   10.80
  -9   1   0  213.65   10.38
   9   1   0  218.56   10.75
  10  -1   0    0.50    0.59
 -10  -1   0    0.36    0.88
 -10  -1   0    0.12    0.63
  10  -1   0   -0.14    0.62
 -10   1   0   -0.30    0.70
  10   1   0    0.17    0.70
  10   1   0    0.12    0.59
 -10   1   0    0.21    0.65
  11  -1   0   13.23    1.59
  11  -1   0   12.96    1.59
 -11  -1   0   14.67    1.61
 -11  -1   0   12.46    1.50
 -11   1   0   15.46    1.75
  11   1   0   12.91    1.63
  11   1   0   13.47    1.64
   0  -2   0  595.32   22.94
   0  -2   0  505.20   22.96
   0   2   0  565.05   22.81
   0   2   0  478.11   23.05
   1  -2   0    0.94    0.25
  -1  -2   0    0.66    0.19
   1  -2   0    0.77    0.22
  -1  -2   0    1.37    0.30
  -1   2   0    0.07    0.29
  -1   2   0    1.07    0.30
   1   2   0    0.32    0.17
   1   2   0    0.73    0.17
   2  -2   0  192.31    8.90
  -2  -2   0  204.46    9.01
   2  -2   0  197.84    8.99
  -2  -2   0  193.89    9.03
  -2   2   0  196.78    9.14
   2   2   0  210.29    8.64
   2   2   0  210.42    8.90
  -2   2   0  209.00    9.12
   3  -2   0   87.92    4.21
   3  -2   0   87.38    4.31
  -3  -2   0   82.03    4.45
  -3  -2   0   86.98    4.35
  -3   2   0   95.40    4.45
  -3   2   0   88.82    4.46
   3   2   0   87.54    4.18
  -4  -2   0  102.88    5.21
   4  -2   0   97.03    4.92
  -4  -2   0   91.79    5.24
   4  -2   0  103.03    5.06
   4   2   0  102.57    4.98
  -4   2   0  116.44    5.34
  -4   2   0  110.74    5.12
  -5  -2   0   15.56    1.79
   5  -2   0   11.39    1.33
  -5  -2   0   12.67    1.62
  -5   2   0   14.57    1.61
   5   2   0   13.94    1.42
  -6  -2   0  351.17   17.40
  -6  -2   0  378.21   17.32
  -6  -2   0  363.66   17.24
  -6  -2   0  365.31   17.24
   6  -2   0  352.08   17.15
   6  -2   0  376.39   16.78
  -6  -2   0  405.88   17.28
  -6   2   0  380.30   17.11
   6   2   0  345.18   17.30
  -6   2   0  385.86   16.99
   6   2   0  382.85   16.91
  -7  -2   0   24.47    2.92
   7  -2   0   23.51    2.26
  -7  -2   0   23.71    2.99
   7  -2   0   22.03    2.55
  -7  -2   0   22.78    2.46
  -7  -2   0   29.26    3.05
   7   2   0   20.55    2.30
   7   2   0   27.48    3.17
  -7   2   0   23.28    2.34
  -7   2   0   28.79    2.79
  -8  -2   0   50.09    3.54
   8  -2   0   43.93    3.46
  -8  -2   0   47.14    3.67
   8  -2   0   45.50    3.70
  -8   2   0   39.90    3.48
  -8   2   0   48.87    3.43
   8   2   0   47.63    3.79
  -9  -2   0   20.06    2.48
   9  -2   0   15.97    2.35
   9  -2   0   21.52    2.71
  -9  -2   0   22.93    2.55
  -9   2   0   18.38    2.29
   9   2   0   21.35    2.73
  -9   2   0   13.21    1.97
  10  -2   0   17.00    2.12
 -10  -2   0   15.61    1.90
  10  -2   0   20.42    2.37
 -10  -2   0   17.87    2.17
  10   2   0   11.48    1.79
  10   2   0   21.57    2.48
 -10   2   0   17.20    2.08
 -10   2   0   18.35    2.10
  11  -2   0   -0.47    0.39
 -11  -2   0    1.19    0.66
 -11  -2   0    0.67    0.62
 -11   2   0    0.03    0.57
  11   2   0   -0.27    0.41
  11   2   0    0.11    0.64
 -11   2   0   -0.51    0.49
   0  -3   0   -1.47    0.19
   0  -3   0   -0.95    0.20
   0   3   0   -1.25    0.07
   0   3   0   -1.47    0.29
  -1  -3   0  163.26    6.92
   1  -3   0  170.06    7.05
  -1  -3   0  153.18    7.02
   1  -3   0  163.20    7.03
  -1  -3   0  160.29    7.14
  -1   3   0  153.71    7.36
   1   3   0  155.74    7.00
  -1   3   0  154.37    7.04
  -2  -3   0    8.13    0.79
   2  -3   0    7.31    0.72
   2  -3   0    8.00    0.80
  -2  -3   0    7.55    0.83
   2   3   0    7.46    0.46
   2   3   0    7.43    0.69
  -2   3   0    8.72    1.05
  -2   3   0    8.20    0.90
   3  -3   0  272.76   12.02
  -3  -3   0  266.00   12.09
  -3  -3   0  252.16   12.07
   3  -3   0  263.93   11.85
  -3   3   0  289.82   12.16
   3   3   0  269.38   11.87
  -3   3   0  269.96   12.21
   4  -3   0   52.90    2.81
  -4  -3   0   46.87    2.94
  -4  -3   0   50.67    2.93
   4  -3   0   46.98    2.57
   4   3   0   46.88    2.64
  -4   3   0   49.72    2.87
  -4   3   0   48.48    2.85
  -5  -3   0   43.77    2.99
  -5  -3   0   43.61    3.00
   5  -3   0   45.75    2.74
   5   3   0   47.31    2.73
  -5   3   0   51.81    3.06
  -5   3   0   44.21    2.85
  -6  -3   0   32.54    2.65
   6  -3   0   34.28    2.24
   6  -3   0   26.78    2.43
  -6  -3   0   32.26    2.53
  -6  -3   0   39.46    3.28
  -6  -3   0   30.96    2.87
  -6  -3   0   31.31    2.67
  -6   3   0   27.12    2.33
   6   3   0   31.89    2.62
   6   3   0   29.96    2.26
  -6   3   0   30.49    2.49
  -6   3   0   30.69    2.27
   7  -3   0   33.81    2.45
  -7  -3   0   40.64    3.10
  -7  -3   0   34.44    3.07
  -7  -3   0   27.68    3.06
   7  -3   0   36.64    2.86
  -7  -3   0   37.06    2.84
  -7   3   0   35.26    2.65
  -7   3   0   33.37    2.55
   7   3   0   33.86    2.98
   7   3   0   26.38    2.68
   8  -3   0    0.46    0.83
  -8  -3   0    0.88    1.14
  -8  -3   0    1.19    1.61
  -8  -3   0    1.35    1.09
  -8  -3   0    0.02    0.70
   8  -3   0   -0.12    0.64
  -8   3   0    0.67    0.85
   8   3   0    0.36    0.78
  -8   3   0    0.09    0.61
   9  -3   0  119.20    6.34
  -9  -3   0  106.90    6.25
   9  -3   0  103.70    6.33
  -9  -3   0   98.31    6.05
   9   3   0  102.95    6.41
  -9   3   0  108.60    6.04
  -9   3   0  108.43    6.27
 -10  -3   0   18.54    2.18
 -10  -3   0   22.63    2.38
  10  -3   0   14.68    1.95
  10  -3   0   22.52    2.54
 -10   3   0   19.88    2.19
  10   3   0   15.31    2.03
 -10   3   0   19.80    2.20
  10   3   0   19.06    2.39
  11  -3   0   45.38    2.97
 -11  -3   0   46.15    2.94
  11   3   0   41.91    2.92
 -11   3   0   45.02    2.87
   0  -4   0  196.79    8.67
   0  -4   0  197.37    8.78
   0   4   0  197.64    8.94
  -1  -4   0    3.02    0.30
  -1  -4   0    1.91    0.37
  -1  -4   0    3.46    0.55
   1  -4   0    3.34    0.48
   1  -4   0    3.11    0.43
   1   4   0    3.74    0.51
  -1   4   0    1.72    0.61
  -1   4   0    2.93    0.43
  -2  -4   0   12.24    0.83
  -2  -4   0   10.72    0.96
   2  -4   0   13.07    0.95
   2  -4   0   10.77    0.87
   2   4   0   12.46    0.73
   2   4   0   11.09    0.83
  -2   4   0    9.74    1.20
  -2   4   0   13.54    1.00
  -3  -4   0    2.76    0.64
   3  -4   0    2.66    0.52
   3  -4   0    3.33    0.62
  -3  -4   0    2.12    0.53
  -3   4   0    3.56    0.66
   3   4   0    2.26    0.48
  -3   4   0    1.93    0.64
  -4  -4   0   40.62    2.59
   4  -4   0   41.75    2.43
  -4  -4   0   37.72    2.53
   4   4   0   36.85    2.26
  -4   4   0   42.63    2.50
  -4   4   0   42.10    2.59
  -5  -4   0   13.39    1.74
   5  -4   0   17.48    2.02
  -5  -4   0   11.70    1.60
  -5  -4   0   17.74    2.43
  -5  -4   0   13.49    2.04
   5  -4   0   16.34    1.58
   5   4   0   14.43    1.53
  -5   4   0   15.35    1.60
   5   4   0   11.76    1.66
  -5   4   0   13.86    1.56
  -6  -4   0  124.54    6.91
  -6  -4   0  102.01    6.36
  -6  -4   0  112.10    6.27
   6  -4   0  118.30    5.90
  -6  -4   0  109.17    6.28
   6  -4   0  120.20    6.38
  -6  -4   0  120.89    6.55
   6   4   0  118.53    5.98
   6   4   0   98.82    6.23
  -6   4   0  121.19    6.08
  -6   4   0  126.04    6.37
  -6   4   0  120.82    6.17
  -7  -4   0    8.01    1.59
   7  -4   0    8.51    1.40
  -7  -4   0   14.82    2.35
  -7  -4   0   12.91    2.22
   7  -4   0    9.73    1.74
  -7  -4   0    9.53    1.98
   7   4   0   11.04    1.60
  -7   4   0   11.41    1.73
  -7   4   0   13.30    1.89
   7   4   0    6.24    1.52
  -7   4   0    8.12    1.42
  -8  -4   0   28.72    2.97
  -8  -4   0   31.24    4.49
   8  -4   0   29.84    3.13
  -8  -4   0   35.23    3.83
  -8  -4   0   31.54    3.31
   8  -4   0   29.42    3.17
  -8   4   0   26.53    2.84
   8   4   0   20.31    2.78
  -8   4   0   31.53    3.07
   9  -4   0   21.93    2.73
  -9  -4   0   21.47    2.42
   9  -4   0   22.66    2.58
  -9  -4   0   18.31    2.50
  -9   4   0   18.68    2.20
   9   4   0   19.17    2.45
  -9   4   0   19.14    2.38
 -10  -4   0    3.39    1.03
 -10  -4   0    4.05    1.10
  10  -4   0    3.05    0.95
  10  -4   0    3.53    1.03
  10   4   0    3.98    1.17
  10   4   0    6.05    1.38
 -10   4   0    3.37    1.04
 -10   4   0    5.22    1.12
  11  -4   0    1.70    0.63
 -11  -4   0    2.54    0.78
 -11   4   0    0.89    0.55
  11   4   0    0.88    0.53
   0  -5   0    0.35    0.28
   0  -5   0   -0.41    0.18
   0   5   0    0.40    0.39
  -1  -5   0   13.70    1.08
  -1  -5   0   12.99    0.69
   1  -5   0   13.45    1.04
   1  -5   0   13.42    0.92
  -1  -5   0   11.31    0.89
  -1   5   0   13.79    0.81
  -1   5   0   11.99    1.37
   1   5   0   13.66    1.02
   2  -5   0   17.21    1.22
  -2  -5   0   16.51    1.31
   2  -5   0   15.82    1.16
  -2  -5   0   16.46    0.98
  -2   5   0   16.83    1.16
   2   5   0   15.82    1.00
   2   5   0   17.07    1.13
  -2   5   0   15.10    1.63
   3  -5   0  185.42    8.04
   3  -5   0  169.53    8.14
  -3  -5   0  174.46    7.99
  -3  -5   0  171.82    8.32
  -3   5   0  173.82    8.48
  -3   5   0  181.42    8.13
   3   5   0  171.87    8.01
  -4  -5   0   42.24    2.58
   4  -5   0   43.88    2.57
  -4  -5   0   43.20    2.79
  -4   5   0   40.26    2.72
   4   5   0   40.72    2.42
  -4   5   0   44.10    2.59
  -5  -5   0   40.02    2.82
  -5  -5   0   36.28    3.12
  -5  -5   0   35.30    3.13
  -5  -5   0   39.30    2.67
   5  -5   0   41.32    2.51
  -5  -5   0   42.22    2.73
   5  -5   0   37.52    2.79
   5   5   0   35.24    2.33
  -5   5   0   39.14    2.62
  -5   5   0   33.30    2.75
  -5   5   0   40.83    2.54
  -6  -5   0    0.63    0.68
  -6  -5   0    1.18    0.95
  -6  -5   0    0.23    0.75
  -6  -5   0    0.43    0.67
  -6  -5   0    0.33    0.96
   6  -5   0    1.24    0.76
   6  -5   0    0.41    0.49
  -6   5   0    1.34    0.81
   6   5   0    0.45    0.50
  -6   5   0    1.04    0.92
   6   5   0    0.59    0.62
  -6   5   0    0.29    0.47
   7  -5   0    2.61    0.75
  -7  -5   0    1.03    0.98
  -7  -5   0   -0.41    1.03
  -7  -5   0   -0.55    1.01
   7  -5   0    2.16    1.00
  -7  -5   0   -0.14    0.84
   7   5   0    0.44    0.83
  -7   5   0   -0.19    0.60
  -7   5   0    0.13    0.65
   7   5   0    0.92    0.67
  -7   5   0    0.75    0.76
  -8  -5   0   13.69    2.23
   8  -5   0   15.23    2.09
   8  -5   0   14.06    2.15
  -8  -5   0    8.48    1.92
  -8  -5   0   14.74    2.42
  -8  -5   0   13.62    3.13
  -8  -5   0   12.45    2.08
   8   5   0   13.80    2.43
  -8   5   0   11.22    1.69
  -8   5   0   15.10    2.09
  -9  -5   0   96.95    6.00
   9  -5   0   91.12    5.57
   9  -5   0   93.05    5.41
  -9  -5   0   82.65    5.37
  -9  -5   0   96.11    5.52
  -9   5   0   87.09    5.39
  -9   5   0   83.69    5.07
   9   5   0   80.80    5.58
 -10  -5   0   19.89    2.19
 -10  -5   0   19.85    2.22
  10  -5   0   22.85    2.45
  10  -5   0   22.67    2.52
  10   5   0   22.05    2.53
 -10   5   0   25.12    2.08
 -10   5   0   25.51    2.25
 -11  -5   0   16.36    1.66
  11  -5   0   15.71    1.46
  11   5   0   11.48    1.42
 -11   5   0   17.13    1.52
   0  -6   0  325.64   14.39
   0  -6   0  330.19   14.64
   0   6   0  328.86   14.77
   1  -6   0   62.65    3.23
   1  -6   0   59.75    3.03
  -1  -6   0   60.89    3.26
  -1  -6   0   58.17    3.04
   1   6   0   58.60    3.12
  -1   6   0   59.87    3.49
  -2  -6   0    1.67    0.56
   2  -6   0    0.46    0.32
  -2  -6   0    0.99    0.26
   2  -6   0    0.60    0.43
  -2   6   0    1.34    0.35
  -2   6   0    1.10    0.64
   2   6   0    0.90    0.36
   2   6   0    0.77    0.32
  -3  -6   0    7.74    0.79
   3  -6   0    7.04    1.06
   3  -6   0    4.91    0.83
  -3  -6   0    5.58    0.96
   3   6   0    6.04    0.83
  -3   6   0    6.65    0.85
  -3   6   0    5.47    1.09
  -4  -6   0    0.61    0.46
   4  -6   0    0.32    0.39
   4  -6   0    0.03    1.00
  -4  -6   0    0.57    1.04
  -4  -6   0    0.06    0.96
  -4  -6   0   -0.34    0.33
  -4   6   0    0.24    0.37
  -4   6   0    0.44    0.52
   4   6   0    0.33    0.32
  -5  -6   0   58.15    3.53
  -5  -6   0   55.16    3.99
   5  -6   0   58.00    3.75
   5  -6   0   57.06    3.32
  -5  -6   0   52.21    4.21
  -5  -6   0   56.70    3.76
  -5  -6   0   60.18    3.48
  -5   6   0   52.71    3.68
  -5   6   0   60.67    3.60
   5   6   0   53.55    3.22
  -5   6   0   59.58    3.36
  -6  -6   0   40.96    3.64
  -6  -6   0   44.70    3.21
  -6  -6   0   45.74    3.47
  -6  -6   0   32.99    3.71
   6  -6   0   47.13    3.33
  -6  -6   0   47.70    3.83
   6  -6   0   55.91    3.10
   6   6   0   46.30    3.34
  -6   6   0   44.15    3.26
  -6   6   0   46.99    3.85
   6   6   0   45.13    2.93
  -6   6   0   45.01    2.96
  -7  -6   0   44.84    3.47
  -7  -6   0   48.78    4.12
   7  -6   0   41.83    3.53
  -7  -6   0   49.35    4.69
  -7  -6   0   47.29    3.99
  -7  -6   0   49.83    4.07
   7  -6   0   56.91    3.70
  -7  -6   0   45.24    3.64
  -7   6   0   44.21    3.53
  -7   6   0   50.29    3.50
  -7   6   0   50.88    3.32
   7   6   0   42.08    3.52
  -8  -6   0   37.83    3.60
  -8  -6   0   26.99    3.09
   8  -6   0   33.71    2.99
   8  -6   0   30.04    2.75
  -8  -6   0   31.17    3.30
  -8  -6   0   31.52    4.48
  -8  -6   0   32.55    3.70
  -8   6   0   34.19    2.80
  -8   6   0   31.78    2.66
   8   6   0   29.68    3.45
  -8   6   0   27.49    2.90
  -9  -6   0    0.81    0.75
  -9  -6   0    0.11    1.33
  -9  -6   0    2.93    1.40
   9  -6   0    2.77    1.08
  -9  -6   0    2.07    1.07
   9  -6   0    1.64    0.79
  -9   6   0    2.50    1.02
  -9   6   0    0.91    0.75
   9   6   0    1.00    0.98
 -10  -6   0   -0.63    1.14
  10  -6   0   -0.18    0.56
 -10  -6   0    0.02    0.60
  10  -6   0    0.14    0.49
 -10   6   0    0.29    0.56
  10   6   0    0.61    0.79
  11  -6   0    4.77    0.88
 -11  -6   0    5.53    0.98
 -11   6   0    4.88    0.86
  11   6   0    5.98    0.96
   0  -7   0    0.56    0.45
   0  -7   0    0.37    0.32
   0   7   0    0.49    0.52
  -1  -7   0   10.29    1.05
  -1  -7   0   11.08    1.31
   1  -7   0    9.70    1.25
   1  -7   0   11.47    1.11
   1   7   0   10.85    1.19
  -1   7   0   10.75    1.46
   2  -7   0   56.52    3.20
  -2  -7   0   64.96    3.56
   2  -7   0   58.82    3.35
   2   7   0   56.51    3.07
   2   7   0   64.10    3.23
  -2   7   0   63.60    3.76
   3  -7   0   67.83    3.66
  -3  -7   0   64.10    3.84
  -3   7   0   70.23    4.03
   3   7   0   62.81    3.47
   4  -7   0   99.10    5.29
  -4  -7   0  104.54    5.35
   4  -7   0  108.15    5.85
  -4  -7   0   94.58    5.71
   4  -7   0  108.73    5.94
  -4  -7   0  100.17    6.45
  -4  -7   0  100.15    5.59
  -4   7   0  112.93    5.68
  -4   7   0   92.29    5.56
   4   7   0   99.38    5.12
  -5  -7   0   40.79    3.02
  -5  -7   0   38.83    2.74
   5  -7   0   36.82    2.74
  -5  -7   0   38.52    3.58
   5  -7   0   35.24    2.87
   5  -7   0   37.48    2.55
  -5  -7   0   35.62    3.09
  -5   7   0   37.15    2.70
   5   7   0   35.70    2.41
  -5   7   0   33.68    2.83
   6  -7   0   -0.07    0.58
  -6  -7   0    0.63    0.81
  -6  -7   0    0.45    0.66
   6  -7   0    0.48    0.56
  -6  -7   0    0.30    1.04
   6   7   0    0.89    0.63
  -6   7   0    0.65    0.76
   6   7   0    0.69    0.79
  -7  -7   0   -0.48    0.90
  -7  -7   0    0.80    1.33
   7  -7   0    0.44    0.85
   7  -7   0    0.19    0.67
  -7  -7   0    0.46    1.02
  -7  -7   0    0.35    1.13
  -7  -7   0    1.51    1.41
   7   7   0    0.00    0.67
  -7   7   0    0.35    0.86
  -7   7   0    1.04    0.80
  -8  -7   0   15.49    2.34
  -8  -7   0   18.76    2.48
   8  -7   0   19.81    2.43
   8  -7   0   17.28    2.31
  -8  -7   0   18.34    2.81
  -8  -7   0   23.51    3.84
  -8  -7   0   22.30    2.73
  -8   7   0   24.81    2.72
   8   7   0   28.71    3.33
  -8   7   0   18.34    2.33
   9  -7   0   29.45    2.96
   9  -7   0   29.67    2.67
  -9  -7   0   23.24    2.82
  -9  -7   0   29.62    3.42
   9   7   0   26.42    3.23
  -9   7   0   29.57    2.94
 -10  -7   0   37.14    4.09
 -10  -7   0   41.08    2.97
  10  -7   0   41.59    2.97
  10  -7   0   38.56    2.82
  10   7   0   41.61    3.12
 -10   7   0   42.26    2.90
   0  -8   0   41.75    2.70
   0  -8   0   39.81    2.33
   0   8   0   38.85    2.68
  -1  -8   0  177.86    8.51
   1  -8   0  187.37    8.54
  -1  -8   0  190.33    8.97
   1  -8   0  179.77    8.86
  -1   8   0  181.24    9.09
   1   8   0  186.39    8.67
   2  -8   0   20.81    1.76
   2  -8   0   21.93    1.64
  -2  -8   0   21.01    2.15
  -2   8   0   24.07    2.37
   2   8   0   20.33    1.48
   2   8   0   23.02    1.61
  -3  -8   0    6.28    1.81
   3  -8   0    4.51    1.28
   3  -8   0    2.91    0.91
   3  -8   0    4.09    1.39
  -3  -8   0    4.38    1.00
  -3  -8   0    5.03    0.96
  -3  -8   0    4.80    1.21
   3  -8   0    2.36    0.69
   3   8   0    3.57    0.74
  -3   8   0    4.27    1.07
  -3   8   0    2.41    0.86
  -4  -8   0    3.38    1.11
   4  -8   0    2.85    0.96
  -4  -8   0    1.58    0.81
   4  -8   0    3.59    1.34
   4  -8   0    2.81    0.78
  -4  -8   0    2.35    0.82
   4  -8   0    3.64    1.07
  -4  -8   0    3.75    1.63
  -4   8   0    3.52    0.96
   4   8   0    1.89    0.58
  -4   8   0    2.63    0.87
   5  -8   0  103.53    5.42
  -5  -8   0   90.13    5.92
  -5  -8   0   96.98    6.62
   5  -8   0  106.37    5.56
  -5  -8   0   91.64    5.79
   5  -8   0  104.99    5.97
  -5  -8   0  103.90    5.54
  -5   8   0  100.57    5.60
  -5   8   0   97.89    5.71
   5   8   0   94.91    5.21
  -6  -8   0   28.99    3.69
  -6  -8   0   22.98    3.01
   6  -8   0   28.04    2.52
  -6  -8   0   18.80    2.31
  -6  -8   0   25.45    3.28
   6  -8   0   25.15    2.86
  -6   8   0   26.12    2.82
   6   8   0   20.44    2.20
  -7  -8   0   90.71    5.73
  -7  -8   0   86.69    5.45
  -7  -8   0   93.85    6.33
   7  -8   0   83.83    5.59
  -7  -8   0   93.10    6.07
  -7  -8   0   86.58    6.59
   7  -8   0   90.98    5.48
  -7   8   0   88.37    5.40
  -7   8   0   88.04    5.50
   7   8   0   95.01    5.79
  -8  -8   0   10.69    2.06
  -8  -8   0   13.26    2.34
  -8  -8   0   10.12    2.57
  -8  -8   0   12.42    2.23
   8  -8   0   15.91    2.31
  -8  -8   0   13.37    2.14
   8  -8   0   12.84    1.96
  -8   8   0   14.36    2.07
  -8   8   0   12.59    1.94
   8   8   0   12.80    2.11
  -9  -8   0    4.11    1.47
  -9  -8   0    4.97    1.39
   9  -8   0    6.10    1.32
   9  -8   0    4.89    1.14
  -9  -8   0    4.22    1.67
   9   8   0    4.68    1.45
  -9   8   0    6.22    1.31
  -9   8   0    5.07    1.21
 -10  -8   0   -0.37    0.77
  10  -8   0    4.77    0.96
 -10  -8   0    3.46    0.93
 -10   8   0    3.06    0.81
  10   8   0    3.35    1.16
   0  -9   0    0.52    0.50
   0  -9   0    0.49    0.38
   0  -9   0   -0.52    0.74
   0  -9   0   -0.05    0.74
   0  -9   0    1.84    0.77
   0   9   0   -0.21    0.49
  -1  -9   0    2.24    1.06
  -1  -9   0    0.97    0.43
   1  -9   0    1.32    0.65
   1  -9   0    1.83    0.85
   1  -9   0    0.65    0.56
  -1  -9   0    1.09    0.59
  -1  -9   0    1.80    0.79
   1  -9   0    1.29    0.49
  -1  -9   0    0.05    0.49
   1  -9   0    1.56    1.00
   1   9   0    0.69    0.48
  -1   9   0    1.86    0.87
   2  -9   0  137.58    7.15
  -2  -9   0  130.30    7.02
  -2  -9   0  137.42    7.10
   2  -9   0  126.83    7.49
   2  -9   0  135.90    6.66
  -2  -9   0  127.14    6.98
  -2  -9   0  129.45    6.61
   2  -9   0  134.74    6.76
   2   9   0  141.17    6.63
  -2   9   0  139.40    7.23
  -2   9   0  136.96    7.18
   3  -9   0   32.94    3.53
   3  -9   0   28.28    2.54
   3  -9   0   26.11    2.07
  -3  -9   0   28.22    2.10
  -3  -9   0   20.21    3.26
   3  -9   0   30.88    2.69
  -3  -9   0   27.91    2.43
  -3  -9   0   22.73    2.53
  -3   9   0   33.03    3.15
   3   9   0   27.70    2.00
   3   9   0   26.70    2.35
  -3   9   0   27.29    2.67
   4  -9   0  181.41    9.10
   4  -9   0  182.07    9.76
  -4  -9   0  191.96    9.63
   4  -9   0  178.94    9.14
  -4  -9   0  185.33    9.72
   4  -9   0  194.85    9.80
  -4  -9   0  185.92    9.14
  -4  -9   0  184.65   10.76
  -4   9   0  189.91    9.53
   4   9   0  184.69    8.94
  -4   9   0  189.49    9.46
   5  -9   0    1.21    0.95
  -5  -9   0    1.52    1.34
   5  -9   0    0.82    0.85
   5  -9   0    0.93    0.83
   5  -9   0    0.09    0.62
  -5  -9   0    0.52    0.62
  -5  -9   0    0.20    0.70
  -5  -9   0    0.65    0.77
  -5   9   0    0.48    0.62
   5   9   0    0.09    0.41
  -5   9   0   -0.36    0.62
  -6  -9   0    0.65    0.94
  -6  -9   0    1.22    0.92
   6  -9   0   -0.73    1.11
  -6  -9   0    0.42    1.04
  -6  -9   0    0.66    1.16
   6  -9   0   -0.37    0.70
  -6  -9   0    0.07    1.36
   6  -9   0    2.99    1.24
  -6  -9   0    1.96    1.30
  -6  -9   0    1.59    1.55
  -6   9   0    1.22    0.94
  -6   9   0    0.23    0.72
  -7  -9   0    5.61    1.86
  -7  -9   0    9.16    1.85
  -7  -9   0    4.62    1.25
   7  -9   0    7.10    1.55
   7  -9   0    4.03    1.19
  -7  -9   0    6.57    1.78
  -7  -9   0    6.97    1.95
   7   9   0    7.47    1.71
  -7   9   0    6.17    1.42
  -7   9   0    8.14    1.46
  -8  -9   0   67.26    4.69
  -8  -9   0   57.61    5.30
   8  -9   0   61.62    4.11
  -8  -9   0   63.36    4.79
  -8  -9   0   61.44    4.42
   8  -9   0   63.05    4.29
  -8  -9   0   61.95    4.47
  -8   9   0   56.13    4.03
   8   9   0   59.37    4.49
  -8   9   0   59.77    4.05
  -9  -9   0    7.53    1.72
  -9  -9   0    9.77    2.34
  -9  -9   0    6.34    1.45
   9  -9   0    7.42    1.40
  -9  -9   0   10.13    1.74
   9  -9   0    7.46    1.41
   9   9   0    5.88    1.51
  -9   9   0    4.04    1.07
  -9   9   0    6.67    1.29
 -10  -9   0   45.16    2.95
  10  -9   0   41.11    2.86
 -10   9   0   45.95    2.86
   0 -10   0   17.08    2.20
   0 -10   0   20.39    1.93
   0 -10   0   21.16    2.11
   0 -10   0   22.25    2.37
   0 -10   0   21.28    2.73
   0  10   0   21.07    2.27
  -1 -10   0  211.91   10.54
   1 -10   0  208.99   11.07
  -1 -10   0  204.64   10.10
  -1 -10   0  225.89   10.83
   1 -10   0  205.02   10.60
  -1 -10   0  205.66   10.05
   1 -10   0  220.99   10.62
  -1 -10   0  195.59   10.65
   1 -10   0  224.43   10.27
   1 -10   0  224.44   10.14
  -1  10   0  223.83   10.76
   1  10   0  224.04   10.29
   1  10   0  217.07   10.08
  -2 -10   0    0.71    0.79
  -2 -10   0    0.89    1.55
   2 -10   0    0.53    1.05
  -2 -10   0    0.85    0.59
   2 -10   0    1.60    0.57
  -2 -10   0    1.13    0.74
   2 -10   0    0.03    0.62
  -2 -10   0    0.16    0.60
   2 -10   0    0.80    0.64
  -2  10   0   -0.05    0.78
   2  10   0    0.37    0.42
  -2  10   0    0.63    0.71
  -3 -10   0    2.10    1.62
   3 -10   0    1.20    0.69
   3 -10   0    7.44    1.52
   3 -10   0    3.98    1.56
  -3 -10   0    3.34    1.08
  -3 -10   0    1.67    0.62
   3 -10   0    1.83    0.87
  -3 -10   0    1.66    0.75
  -3  10   0    3.56    1.24
   3  10   0    1.81    0.64
  -3  10   0    2.11    0.91
   3  10   0    1.79    0.96
  -4 -10   0    5.89    1.08
  -4 -10   0    5.27    1.46
   4 -10   0    6.68    1.54
   4 -10   0    4.17    1.10
   4 -10   0    4.31    1.11
   4 -10   0    6.77    1.77
  -4 -10   0    4.97    1.82
  -4 -10   0    4.42    1.17
   4  10   0    3.56    0.87
  -4  10   0    5.06    1.25
  -4  10   0    4.02    1.13
  -5 -10   0  193.64   10.90
  -5 -10   0  208.12    9.99
  -5 -10   0  204.66   12.84
   5 -10   0  192.99   10.29
   5 -10   0  191.74   10.65
  -5 -10   0  195.99   11.48
  -5 -10   0  199.35   10.62
   5 -10   0  218.36   10.58
  -5 -10   0  192.78   10.19
   5 -10   0  175.13   10.88
  -5  10   0  193.59   10.05
  -6 -10   0   17.18    2.26
  -6 -10   0   14.65    2.21
   6 -10   0   10.11    1.94
  -6 -10   0   17.18    2.75
  -6 -10   0   14.00    2.42
  -6 -10   0   16.76    2.84
   6 -10   0   14.62    2.20
   6 -10   0   10.72    2.09
  -6 -10   0   11.66    2.30
  -6 -10   0   15.97    2.84
  -6  10   0   14.72    2.19
  -6  10   0   12.13    1.88
   7 -10   0   74.00    5.09
  -7 -10   0   81.17    6.06
  -7 -10   0   86.41    5.35
  -7 -10   0   76.20    5.70
  -7 -10   0   79.87    5.42
   7 -10   0   84.41    5.46
  -7 -10   0   88.18    6.49
  -7  10   0   77.16    5.07
   7  10   0   97.25    5.71
   7  10   0   94.83    5.64
  -7  10   0   86.63    5.19
  -8 -10   0    1.46    1.37
  -8 -10   0    1.33    1.16
   8 -10   0    2.30    0.87
  -8 -10   0    2.38    1.19
  -8 -10   0    2.37    1.29
   8 -10   0    1.39    0.79
  -8 -10   0    0.82    1.19
  -8  10   0    2.10    0.94
  -8  10   0    1.95    0.77
   8  10   0    2.85    1.22
  -9 -10   0    1.33    1.06
   9 -10   0    0.77    0.63
  -9 -10   0    1.96    0.96
   9 -10   0    0.30    0.65
  -9 -10   0   -0.44    0.90
  -9 -10   0    0.25    0.78
  -9  10   0    0.91    0.71
   9  10   0    0.95    0.88
  -9  10   0    0.84    0.60
 -10 -10   0   -0.63    0.87
 -10 -10   0    3.34    0.76
  10 -10   0    4.37    0.82
 -10  10   0    3.55    0.68
   0 -11   0    0.67    0.80
   0 -11   0    4.83    1.08
   0 -11   0    0.73    0.96
   0 -11   0    0.36    0.44
   0 -11   0    0.45    0.68
   0  11   0   -0.58    0.58
   1 -11   0    9.71    1.90
  -1 -11   0   11.70    1.80
   1 -11   0   13.56    1.79
  -1 -11   0   13.23    1.70
   1 -11   0   15.82    2.18
   1 -11   0    8.88    1.39
  -1 -11   0   14.76    2.27
  -1 -11   0   12.65    2.19
  -1  11   0   15.18    2.15
   1  11   0   12.66    1.72
   1  11   0   12.18    1.55
   2 -11   0  187.92    9.80
   2 -11   0  195.43   10.29
  -2 -11   0  194.01    9.66
   2 -11   0  210.40   10.84
  -2 -11   0  199.76   10.26
  -2 -11   0  205.56   10.25
  -2 -11   0  207.88   10.50
   2 -11   0  196.32    9.73
  -2  11   0  198.16   10.23
  -2  11   0  198.42   10.16
   2  11   0  198.83    9.58
  -3 -11   0    1.08    0.81
   3 -11   0    3.33    1.06
  -3 -11   0    1.02    0.90
  -3 -11   0    2.36    1.77
  -3 -11   0    1.95    0.87
   3 -11   0    1.24    0.94
   3 -11   0    1.58    0.85
   3 -11   0    2.12    1.12
   3  11   0    1.79    0.93
  -3  11   0    1.97    0.92
  -3  11   0    1.25    0.79
   3  11   0    1.84    0.70
   4 -11   0  207.10    9.67
   4 -11   0  189.03    9.70
   4 -11   0  199.42   10.42
   4 -11   0  186.39   10.31
   4 -11   0  199.81   12.60
  -4 -11   0  169.25    9.50
  -4 -11   0  187.72   10.93
  -4 -11   0  194.25   10.33
  -4 -11   0  181.31   11.48
  -4 -11   0  202.76   10.99
  -4 -11   0  182.46   10.87
   4 -11   0  203.24   11.18
  -4  11   0  203.77   10.03
  -4  11   0  198.11   10.33
  -5 -11   0    0.94    0.98
  -5 -11   0    1.21    0.87
   5 -11   0    1.21    2.23
  -5 -11   0    0.07    1.11
  -5 -11   0    1.00    1.40
   5 -11   0    1.12    1.01
   5 -11   0    3.93    1.30
  -5 -11   0    1.99    1.17
   5 -11   0    0.80    1.06
  -5 -11   0    1.40    0.87
   5 -11   0    2.65    1.29
  -5  11   0    0.86    0.86
  -6 -11   0    3.29    1.41
  -6 -11   0    3.25    1.58
  -6 -11   0    4.77    1.81
  -6 -11   0    5.20    1.36
  -6 -11   0    4.18    1.41
   6 -11   0    5.79    1.75
   6 -11   0    3.04    1.22
   6 -11   0    3.50    1.15
  -6 -11   0    3.80    1.41
  -6  11   0    5.85    1.48
  -6  11   0    4.89    1.27
  -7 -11   0    1.32    0.87
   7 -11   0    2.18    1.05
   7 -11   0    1.18    0.85
  -7 -11   0    0.82    1.28
  -7 -11   0    1.35    1.30
  -7 -11   0    0.39    0.90
   7 -11   0    1.42    0.85
  -7 -11   0    2.63    1.39
   7  11   0   -0.04    0.70
  -7  11   0    0.35    0.79
   7  11   0    1.25    1.05
  -7  11   0    1.11    0.90
  -8 -11   0   71.16    5.78
   8 -11   0   71.06    4.57
  -8 -11   0   74.41    4.87
  -8 -11   0   74.12    5.00
   8 -11   0   70.49    4.71
  -8 -11   0   77.95    5.38
  -8 -11   0   80.71    4.98
  -8  11   0   84.14    4.67
   8  11   0   77.07    5.07
  -8  11   0   77.13    4.56
  -9 -11   0    4.52    1.12
   9 -11   0    3.11    0.84
  -9 -11   0    3.14    0.97
  -9 -11   0    5.88    1.66
  -9  11   0    3.59    0.86
   0 -12   0   11.06    1.54
   0 -12   0    8.78    1.52
   0 -12   0   11.18    2.36
   0 -12   0   11.01    2.12
   0 -12   0   14.62    2.16
   0  12   0    8.81    1.73
   1 -12   0  213.86   10.55
   1 -12   0  218.99   10.75
   1 -12   0  239.36   11.34
  -1 -12   0  210.52   11.45
  -1 -12   0  211.13   11.05
  -1 -12   0  214.15   10.59
   1 -12   0  218.35   11.68
  -1 -12   0  219.63   11.41
   1  12   0  217.30   10.45
  -1  12   0  208.08   11.02
   2 -12   0    1.15    0.77
   2 -12   0    1.32    0.80
   2 -12   0    1.18    1.18
  -2 -12   0    1.51    1.05
  -2 -12   0    0.65    0.82
  -2 -12   0    0.48    0.59
   2 -12   0    0.55    0.72
  -2 -12   0    0.58    0.65
   2  12   0    2.60    0.85
  -2  12   0    0.12    0.81
  -2  12   0    0.58    1.03
  -3 -12   0    0.57    1.11
  -3 -12   0   -0.03    0.68
   3 -12   0   -0.10    1.08
   3 -12   0    0.08    0.80
  -3 -12   0   -0.58    0.91
   3 -12   0   -0.57    0.81
   3 -12   0    0.87    1.19
  -3 -12   0    0.23    0.96
  -3 -12   0    0.22    1.36
   3 -12   0    0.97    1.22
   3 -12   0    0.48    0.98
  -3 -12   0    0.31    0.67
   3  12   0    0.29    0.77
  -3  12   0   -0.41    0.81
  -4 -12   0   10.57    2.20
   4 -12   0    9.06    2.11
  -4 -12   0    8.37    1.95
   4 -12   0    5.74    1.61
   4 -12   0    7.16    1.36
  -4 -12   0    3.95    1.34
   4 -12   0    7.00    1.78
  -4 -12   0    9.35    2.05
  -4 -12   0    7.08    1.45
   4 -12   0    6.78    1.63
  -4 -12   0    8.86    2.62
   4 -12   0    8.59    2.12
  -4  12   0    8.68    1.77
   5 -12   0  131.65    7.57
  -5 -12   0  126.52    7.76
  -5 -12   0  123.68    8.01
  -5 -12   0  129.76    7.84
   5 -12   0  132.66    7.88
   5 -12   0  118.50    7.40
   5 -12   0  126.51    7.43
  -5 -12   0  128.62    7.06
   5 -12   0  134.03    7.93
  -5  12   0  122.60    7.07
   6 -12   0    0.09    0.77
  -6 -12   0   -0.72    0.95
   6 -12   0    0.64    0.78
  -6 -12   0    0.35    0.98
   6 -12   0    0.59    0.91
  -6 -12   0    0.22    0.85
  -6 -12   0    0.27    1.24
  -6 -12   0    1.24    1.21
  -6 -12   0    0.71    0.97
  -6  12   0    0.56    0.94
   7 -12   0   93.72    5.75
   7 -12   0   83.64    5.44
  -7 -12   0   89.08    5.75
  -7 -12   0   94.26    5.67
  -7 -12   0   99.72    6.63
  -7 -12   0  113.45    7.10
   7 -12   0   93.06    5.96
   7  12   0   91.42    5.77
   7  12   0   98.21    5.80
  -7  12   0   92.34    5.32
  -7  12   0   92.02    5.44
   8 -12   0    1.19    0.68
  -8 -12   0    0.01    0.85
   8 -12   0    0.37    0.69
  -8 -12   0    1.10    1.08
  -8 -12   0    0.05    1.05
  -8 -12   0    1.77    1.27
  -8 -12   0    0.66    0.79
  -8  12   0    0.03    0.52
   8  12   0   -0.16    0.69
  -8  12   0    0.42    0.64
  -9 -12   0    0.07    0.66
  -9 -12   0   -0.35    0.76
  -9 -12   0    0.43    0.69
   9 -12   0   -0.11    0.40
  -9  12   0    1.09    0.48
   0 -13   0    0.67    0.97
   0 -13   0    0.08    1.15
   0 -13   0   -0.21    0.58
   0 -13   0   -0.01    0.96
   0 -13   0   -0.04    0.69
   0  13   0   -0.43    0.87
  -1 -13   0    0.07    0.70
  -1 -13   0   -0.07    0.89
   1 -13   0    0.55    1.06
   1 -13   0    0.83    0.74
   1 -13   0    1.05    0.91
  -1 -13   0    0.42    0.65
  -1 -13   0    1.13    0.87
  -1 -13   0    0.89    0.96
   1 -13   0    1.06    0.95
   1 -13   0    1.68    1.51
   1 -13   0    0.25    1.01
  -1 -13   0    1.04    1.47
   2 -13   0  164.77   10.01
  -2 -13   0  174.82    9.23
  -2 -13   0  164.15    9.45
  -2 -13   0  165.58    9.18
   2 -13   0  183.43    9.81
   2 -13   0  152.79    9.52
  -2 -13   0  156.02    8.50
  -2 -13   0  168.57    9.36
   2 -13   0  165.95    8.80
   2 -13   0  165.69    9.69
   2 -13   0  169.40    9.39
  -2 -13   0  168.40    9.39
   2  13   0  172.90    9.09
  -3 -13   0    1.88    1.19
   3 -13   0    1.30    0.91
  -3 -13   0    3.50    1.31
   3 -13   0    1.81    1.20
   3 -13   0    3.30    1.29
   3 -13   0    2.01    1.42
  -3 -13   0    2.52    1.25
  -3 -13   0    1.52    0.73
   3 -13   0    2.10    1.46
   3 -13   0    0.43    0.96
  -3 -13   0    1.48    0.75
   3  13   0    1.40    1.00
  -3  13   0    1.27    0.99
   4 -13   0  144.52    8.56
   4 -13   0  147.55    8.84
  -4 -13   0  155.43    8.69
  -4 -13   0  141.97    7.86
   4 -13   0  149.93    7.80
  -4 -13   0  139.04    9.60
   4 -13   0  149.59    8.66
  -4 -13   0  148.65    8.87
   4 -13   0  138.13    8.77
  -4 -13   0  146.66    8.66
   4 -13   0  155.41    8.55
  -4  13   0  161.55    8.15
  -5 -13   0   -0.92    0.75
   5 -13   0    0.43    0.99
  -5 -13   0   -0.15    0.66
  -5 -13   0    0.55    0.70
   5 -13   0    1.66    0.97
   5 -13   0    1.12    1.08
  -5 -13   0   -0.18    1.32
  -5 -13   0    1.34    1.13
   5 -13   0    0.77    1.00
   5 -13   0    2.23    1.27
  -5 -13   0    0.94    1.20
  -5  13   0    0.65    0.77
   6 -13   0    0.54    0.99
  -6 -13   0    1.66    1.56
  -6 -13   0    0.01    0.71
  -6 -13   0   -0.07    0.78
  -6 -13   0    0.55    1.03
  -6 -13   0    1.54    1.15
   6 -13   0    0.23    0.79
  -6 -13   0   -0.35    0.88
   6 -13   0    0.15    0.68
  -6  13   0    0.08    0.70
  -7 -13   0    0.31    0.98
   7 -13   0    0.76    0.76
   7 -13   0    1.16    0.80
  -7 -13   0    2.41    1.50
  -7 -13   0    1.27    0.99
   7 -13   0    1.29    0.95
  -7 -13   0    0.93    1.04
   7  13   0    0.76    0.78
   7  13   0    1.46    0.94
  -7  13   0    0.16    0.66
   8 -13   0   56.88    3.68
  -8 -13   0   59.34    3.79
  -8 -13   0   56.44    4.41
   0 -14   0    1.69    1.15
   0 -14   0    1.85    1.04
   0 -14   0    6.46    1.60
   0 -14   0    2.70    1.70
   0 -14   0    3.58    1.70
   0 -14   0    2.56    1.17
   1 -14   0   81.11    5.60
   1 -14   0   82.84    6.06
   1 -14   0   82.47    6.46
   1 -14   0   70.36    5.76
  -1 -14   0   86.20    5.91
  -1 -14   0   88.91    5.93
  -1 -14   0   87.23    5.90
   1 -14   0   83.93    5.90
  -1 -14   0   84.40    5.59
  -1 -14   0   82.57    5.13
  -1 -14   0   80.98    5.71
   1 -14   0   80.21    5.22
  -2 -14   0    0.37    1.26
  -2 -14   0    1.23    1.22
   2 -14   0    0.42    1.07
  -2 -14   0    0.90    0.77
  -2 -14   0    1.11    0.92
   2 -14   0    1.07    1.03
   2 -14   0    0.46    1.38
   2 -14   0    1.24    1.20
   2 -14   0   -0.04    0.61
  -2 -14   0    1.91    0.97
   2  14   0    1.63    0.95
  -3 -14   0    1.32    0.78
   3 -14   0    0.58    1.07
   3 -14   0    1.40    1.26
   3 -14   0    1.12    1.17
  -3 -14   0    1.17    1.13
  -3 -14   0    0.49    1.07
   3 -14   0    0.34    0.88
  -3 -14   0   -0.10    0.83
   3 -14   0    0.98    0.79
   3 -14   0    0.94    1.07
  -3 -14   0   -0.15    0.82
  -3  14   0    1.41    1.07
   3  14   0    1.13    0.95
   4 -14   0    4.80    1.53
  -4 -14   0    3.57    1.37
  -4 -14   0    2.09    1.11
   4 -14   0    2.88    1.36
  -4 -14   0    2.91    1.36
  -4 -14   0    2.79    1.11
   4 -14   0    2.92    1.41
   4 -14   0    5.31    1.43
   4 -14   0    4.13    1.16
  -4 -14   0    3.22    1.29
  -4 -14   0    0.06    1.77
   4 -14   0    4.47    1.57
  -4  14   0    3.59    1.25
  -5 -14   0   74.47    6.12
   5 -14   0   68.17    4.95
  -5 -14   0   81.11    5.51
  -5 -14   0   82.28    5.82
   5 -14   0   76.65    5.14
   5 -14   0   80.92    5.20
   5 -14   0   78.30    5.49
  -5 -14   0   81.37    4.92
  -5 -14   0   71.62    5.39
  -5 -14   0   84.87    5.44
   5 -14   0   81.51    5.49
  -5  14   0   76.20    4.80
   6 -14   0    0.35    0.69
  -6 -14   0    0.85    1.10
   6 -14   0    0.58    0.71
  -6 -14   0    2.19    0.96
   6 -14   0    0.51    0.80
  -6 -14   0    1.84    1.04
  -6 -14   0    0.73    1.35
  -6 -14   0    0.79    0.85
  -6  14   0    0.22    0.64
   6  14   0    1.64    0.94
  -7 -14   0   67.86    4.88
   7 -14   0   62.19    4.16
  -7 -14   0   63.13    4.79
  -7 -14   0   61.36    4.44
   7 -14   0   66.79    4.14
  -7 -14   0   59.00    4.12
   7 -14   0   62.35    4.65
   7  14   0   67.22    4.05
   7  14   0   57.66    4.09
  -7  14   0   62.47    3.80
   8 -14   0   10.12    1.35
  -8 -14   0    8.00    1.21
  -8 -14   0    5.93    1.44
   0 -15   0    0.24    1.09
   0 -15   0    1.25    1.53
   0 -15   0    0.58    0.84
   0 -15   0    0.49    0.91
   0 -15   0    0.12    0.66
   0 -15   0    0.45    0.94
  -1 -15   0    5.15    1.50
   1 -15   0    5.17    1.75
  -1 -15   0    3.72    1.65
   1 -15   0    4.27    1.90
   1 -15   0    8.35    1.65
   1 -15   0    5.97    1.68
   1 -15   0    5.77    2.00
  -1 -15   0    4.12    1.20
  -1 -15   0    6.41    1.86
  -1 -15   0    3.93    1.44
   1 -15   0    6.51    1.84
   1  15   0    2.49    1.27
  -2 -15   0   43.09    3.91
   2 -15   0   44.33    4.22
  -2 -15   0   48.53    3.54
   2 -15   0   47.98    4.00
  -2 -15   0   36.06    4.00
  -2 -15   0   46.88    3.93
   2 -15   0   45.23    3.52
  -2 -15   0   44.39    4.09
   2 -15   0   48.22    4.23
   2 -15   0   37.12    4.38
   2 -15   0   53.49    4.50
   2  15   0   49.33    3.73
   3 -15   0    0.92    1.04
  -3 -15   0    1.30    1.05
  -3 -15   0   -0.25    1.04
   3 -15   0    0.99    1.10
   3 -15   0    1.19    0.99
   3 -15   0    1.73    0.85
  -3 -15   0    0.30    0.88
   3 -15   0   -0.15    0.92
  -3 -15   0    1.40    0.75
  -3 -15   0    0.08    0.84
   3 -15   0    0.07    0.95
   3  15   0   -0.22    0.76
   4 -15   0   73.83    5.13
  -4 -15   0   75.45    5.55
   4 -15   0   78.34    5.51
   4 -15   0   75.56    5.17
  -4 -15   0   75.21    4.73
   4 -15   0   72.16    5.43
   4 -15   0   83.51    5.26
  -4 -15   0   71.70    5.32
  -4 -15   0   73.55    5.38
  -4  15   0   79.34    4.74
   5 -15   0    4.19    1.33
   5 -15   0    6.56    1.37
   5 -15   0    5.54    1.50
  -5 -15   0    2.88    1.26
   5 -15   0    5.39    1.36
  -5 -15   0    4.07    1.33
   5 -15   0    7.25    1.50
  -5 -15   0    5.53    1.55
  -5 -15   0    6.93    1.53
  -5 -15   0    1.13    2.19
  -5 -15   0    3.97    1.16
  -5  15   0    6.00    1.25
   6 -15   0    0.25    0.68
   6 -15   0    0.91    0.68
  -6 -15   0    1.08    0.96
  -6 -15   0    0.86    0.83
  -6 -15   0    0.14    0.78
  -6 -15   0    1.75    1.47
  -6 -15   0   -0.39    0.69
   6 -15   0    0.62    0.69
   6  15   0   -0.34    0.54
  -6  15   0    0.45    0.66
  -7 -15   0    1.06    0.87
  -7 -15   0   -0.57    0.67
   7 -15   0   -0.11    0.43
   7 -15   0   -0.53    0.54
   7  15   0   -0.25    0.56
   0 -16   0    2.77    1.09
   0 -16   0    3.64    2.02
   0 -16   0    2.68    1.21
   0 -16   0    4.75    1.76
   0 -16   0    3.25    1.17
   0 -16   0    2.71    1.51
   0  16   0    2.70    1.35
   1 -16   0   50.83    4.49
  -1 -16   0   49.06    3.72
   1 -16   0   54.45    4.44
   1 -16   0   48.46    3.68
   1 -16   0   45.81    4.46
  -1 -16   0   48.44    4.32
  -1 -16   0   57.31    4.37
   1 -16   0   47.09    4.10
  -1 -16   0   50.88    4.30
   1 -16   0   50.04    4.43
  -1 -16   0   42.94    3.93
   1  16   0   42.55    3.83
  -2 -16   0    5.18    1.65
  -2 -16   0    4.31    1.51
   2 -16   0    1.74    0.98
   2 -16   0    6.68    1.73
  -2 -16   0    3.35    1.41
   2 -16   0    5.01    1.76
  -2 -16   0    3.02    1.21
  -2 -16   0    2.04    0.94
   2 -16   0    1.93    1.16
   2 -16   0    2.57    1.46
   2 -16   0    3.39    1.40
   2  16   0    4.55    1.38
   3 -16   0    1.11    0.88
  -3 -16   0    2.91    1.27
  -3 -16   0    1.91    0.94
  -3 -16   0    2.23    1.28
   3 -16   0    3.15    1.39
   3 -16   0    1.68    1.17
   3 -16   0    3.48    1.34
  -3 -16   0    3.61    1.38
   3 -16   0    2.21    1.16
  -3 -16   0    3.29    1.32
   3 -16   0    2.27    1.11
   3  16   0    2.92    1.18
  -4 -16   0    2.55    1.15
  -4 -16   0    0.89    0.74
   4 -16   0    1.82    1.02
   4 -16   0    2.05    1.09
  -4 -16   0    1.04    1.14
   4 -16   0    0.69    0.92
   4 -16   0    1.06    0.96
  -4 -16   0    0.64    0.84
   4 -16   0    1.84    0.97
  -4 -16   0    1.20    1.07
   5 -16   0   30.55    2.72
  -5 -16   0   26.23    3.07
  -5 -16   0   21.32    2.69
   5 -16   0   21.23    3.30
   5 -16   0   29.12    2.76
  -5 -16   0   30.51    3.42
   5 -16   0   29.31    2.51
   5 -16   0   28.41    2.48
  -5 -16   0   31.27    2.94
  -5 -16   0   34.95    3.04
  -5  16   0   27.68    2.32
   6 -16   0    5.28    1.12
   6 -16   0    5.02    1.05
  -6 -16   0    3.54    1.32
  -6 -16   0    4.13    1.18
   6  16   0    3.26    0.89
   0 -17   0    0.03    0.70
   0 -17   0   -0.06    0.93
   0 -17   0   -0.63    0.69
   0 -17   0    0.08    0.70
   0  17   0   -0.19    0.86
   1 -17   0    5.23    1.76
  -1 -17   0    5.31    1.35
  -1 -17   0    5.79    1.81
   1 -17   0    5.77    1.66
   1 -17   0    5.18    1.66
  -1 -17   0    2.80    1.28
   1 -17   0    3.35    1.23
   1 -17   0    4.19    1.68
  -1 -17   0    5.29    1.63
   1  17   0    2.99    1.14
  -1  17   0    6.35    1.67
   2 -17   0   40.99    3.71
   2 -17   0   35.06    2.82
  -2 -17   0   41.47    3.76
  -2 -17   0   40.33    3.53
  -2 -17   0   38.14    3.03
  -2 -17   0   35.31    3.96
   2 -17   0   30.57    3.65
  -2 -17   0   34.75    3.40
   2 -17   0   37.16    3.97
   2 -17   0   39.19    3.53
   2 -17   0   36.58    3.29
   2  17   0   31.93    2.97
   3 -17   0   13.43    2.20
   3 -17   0   13.31    1.91
  -3 -17   0   15.73    2.53
   3 -17   0   16.96    2.45
  -3 -17   0   15.04    2.38
   3 -17   0   13.36    2.13
  -3 -17   0   16.47    2.09
   3 -17   0   19.76    2.48
  -3 -17   0   16.56    2.42
   4 -17   0   29.76    2.46
   4 -17   0   27.19    2.55
   4 -17   0   31.76    2.73
  -4 -17   0   23.63    2.71
  -4 -17   0   24.15    2.97
   4 -17   0   32.96    4.15
  -4 -17   0   27.04    2.69
  -4 -17   0   19.58    2.63
  -4 -17   0   26.78    3.21
  -4  17   0   14.50    2.67
  -5 -17   0    5.05    1.31
  -5 -17   0    6.93    1.49
  -5 -17   0    8.01    1.54
   5 -17   0    4.70    1.08
   5 -17   0    7.35    1.22
   0 -18   0   23.44    2.58
   0 -18   0   18.74    2.59
   0 -18   0   24.34    2.98
   0 -18   0   21.80    2.69
   0  18   0   25.30    2.84
  -1 -18   0   27.36    2.70
  -1 -18   0   25.41    3.10
  -1 -18   0   20.09    2.64
   1 -18   0   35.22    2.99
  -1 -18   0   26.42    3.12
   1 -18   0   26.15    2.93
   1 -18   0   21.78    2.23
   1 -18   0   20.95    2.70
   1  18   0   22.87    2.55
  -1  18   0   20.18    2.37
  -1  18   0   30.44    2.55
   2 -18   0    5.11    1.82
  -2 -18   0   15.23    2.38
  -2 -18   0   13.07    2.13
  -2 -18   0   15.51    2.30
   2 -18   0   12.32    1.93
  -2 -18   0   19.61    2.25
  -2 -18   0   12.49    1.71
   2 -18   0   15.79    2.21
   2 -18   0   17.39    2.40
  -2  18   0    8.09    1.50
   3 -18   0    1.01    0.67
  -3 -18   0    1.70    0.92
  -3 -18   0    1.46    0.98
   3 -18   0    0.75    0.72
  -3 -18   0    2.13    0.97
   3 -18   0    2.17    0.88
   4 -18   0    3.24    0.89
  -4 -18   0    2.41    1.03
  -4 -18   0    4.88    1.22
   4 -18   0    4.66    0.95
  -4 -18   0    4.64    1.18
   4 -18   0    4.65    1.01
  -4  18   0    2.93    0.75
   0 -19   0    0.22    0.64
   0 -19   0    0.69    0.62
   1 -19   0   11.13    1.58
   1 -19   0    8.44    1.49
  -1 -19   0   12.04    1.91
  -1 -19   0    9.88    1.65
   2 -19   0    3.48    0.96
   2 -19   0    4.89    1.04
  -2 -19   0    3.18    1.09
  -2 -19   0    5.03    1.35
  -2  19   0    4.65    0.95
  11   0  -1   68.17    3.98
 -11   0   1   63.33    3.86
  11   0  -1   66.59    3.97
  10   0  -1   -0.36    0.56
 -10   0   1    0.14    0.61
  10   0  -1   -0.06    0.57
 -10   0   1    0.49    0.86
   9   0  -1    4.65    1.27
   9   0  -1    2.79    1.07
  -9   0   1    1.91    0.88
  -9   0   1    3.09    1.10
   8   0  -1   -0.36    0.63
  -8   0   1    0.71    0.67
  -8   0   1   -1.38    1.64
  -8   0   1   -1.50    0.98
   7   0  -1   99.75    5.42
  -7   0   1  100.81    5.49
   7   0  -1   93.99    5.84
  -7   0   1   96.80    5.58
  -6   0   1   -0.02    0.65
   6   0  -1   -0.64    0.65
   6   0  -1   -0.05    0.48
  -6   0   1    0.03    0.43
  -5   0   1  538.60   23.96
   5   0  -1  538.36   23.78
  -4   0   1    0.04    0.31
   4   0  -1   -0.10    0.28
   4   0  -1   -0.03    0.30
  -4   0   1   -0.15    0.39
  -3   0   1   97.03    4.81
   3   0  -1   97.87    4.45
   3   0  -1   91.50    4.55
  -3   0   1   96.02    4.46
   2   0  -1   -1.32    0.14
  -2   0   1   -0.70    0.20
   2   0  -1   -0.93    0.26
  -2   0   1   -0.24    0.45
  -1   0   1  376.82   17.27
  -1   0   1  397.67   17.17
   1   0  -1  421.00   17.28
   1   0  -1  417.26   17.25
   0   0  -1   -0.36    0.09
   0   0   1   -0.30    0.16
   0   0  -1   -0.22    0.10
  -1   0  -1  657.53   29.52
  -1   0  -1  648.59   29.60
   1   0   1  721.50   29.55
   1   0   1  744.40   29.83
  -2   0  -1   -0.52    0.29
   2   0   1   -0.05    0.20
   2   0   1   -0.44    0.28
  -2   0  -1    0.17    0.16
  -2   0  -1   -0.56    0.24
  -3   0  -1  348.77   15.84
  -3   0  -1  355.71   15.34
   3   0   1  354.18   15.58
   3   0   1  366.16   15.84
   4   0   1   -0.26    0.38
   4   0   1   -0.32    0.35
  -4   0  -1    0.12    0.51
   5   0   1   75.82    4.01
   5   0   1   69.20    4.08
  -5   0  -1   77.33    4.30
  -6   0  -1    0.35    0.51
   6   0   1    0.00    0.52
  -6   0  -1   -0.13    0.72
   6   0   1   -0.19    0.64
  -6   0  -1    0.33    0.67
   7   0   1  207.95   10.75
   7   0   1  200.12   10.12
  -7   0  -1  226.51   11.02
   7   0   1  204.57   10.19
  -7   0  -1  214.12   10.60
  -7   0  -1  219.66   10.50
  -8   0  -1   -0.78    1.46
   8   0   1   -0.03    0.79
  -8   0  -1    0.54    0.66
  -8   0  -1   -0.78    1.07
  -8   0  -1   -0.44    0.99
   8   0   1    0.41    0.70
   9   0   1   35.79    3.03
  -9   0  -1   37.79    3.18
  -9   0  -1   34.98    3.07
  -9   0  -1   35.99    2.92
   9   0   1   37.29    3.33
 -10   0  -1    0.02    0.49
  10   0   1    0.03    0.67
  10   0   1   -0.10    0.56
 -11   0  -1    6.87    1.11
  11   0   1   10.81    1.44
 -11  -1   1    1.26    0.73
 -11  -1   1    0.79    0.62
  11  -1  -1    1.34    0.68
  11  -1  -1    0.92    0.55
  11   1  -1    1.09    0.62
 -11   1   1    1.27    0.67
  11   1  -1    1.04    0.67
 -10  -1   1   99.76    5.32
  10  -1  -1   87.85    5.32
  10  -1  -1   85.92    5.23
 -10  -1   1   89.07    5.13
  10   1  -1   86.30    5.36
  10   1  -1   84.23    5.26
 -10   1   1   86.83    5.14
 -10   1   1   85.96    5.10
  -9  -1   1    2.15    1.05
   9  -1  -1    1.57    0.91
   9  -1  -1    0.75    0.85
  -9  -1   1    1.66    0.93
  -9   1   1    1.18    1.00
   9   1  -1    2.64    1.10
   9   1  -1    1.67    1.04
  -9   1   1    1.43    0.87
  -8  -1   1  130.65    6.97
  -8  -1   1  118.12    6.98
   8  -1  -1  123.44    7.32
   8  -1  -1  135.84    7.26
  -8   1   1  126.69    6.86
  -8   1   1  119.37    7.04
   8   1  -1  130.52    7.36
  -7  -1   1    3.71    1.15
   7  -1  -1    2.83    0.95
  -7  -1   1    2.01    0.79
   7  -1  -1    3.17    0.95
   7   1  -1    2.28    0.89
  -7   1   1    3.55    0.97
   7   1  -1    1.88    0.75
  -7   1   1    2.15    0.79
   6  -1  -1   30.06    2.18
  -6  -1   1   29.19    2.44
   6  -1  -1   26.11    2.39
  -6  -1   1   33.53    2.39
  -6   1   1   26.55    2.32
   6   1  -1   30.47    2.63
   6   1  -1   27.89    2.51
  -6   1   1   29.22    2.25
  -5  -1   1   12.39    1.55
  -5  -1   1   11.53    1.43
   5  -1  -1   10.72    1.35
  -5   1   1   12.46    1.52
   5   1  -1   12.96    1.43
   4  -1  -1  282.16   12.41
   4  -1  -1  260.94   12.54
  -4  -1   1  289.96   12.62
   4  -1  -1  271.90   12.65
  -4  -1   1  305.87   12.98
   4   1  -1  268.81   12.31
  -4   1   1  291.47   12.87
   4   1  -1  288.06   12.59
   3  -1  -1   23.67    1.50
   3  -1  -1   20.86    1.29
  -3  -1   1   23.86    1.73
   3  -1  -1   22.88    1.53
  -3  -1   1   21.96    1.41
   3   1  -1   22.85    1.43
  -3   1   1   20.22    1.63
   3   1  -1   22.40    1.27
  -2  -1   1  461.93   23.28
   2  -1  -1  553.17   23.18
  -2  -1   1  548.26   23.11
   2  -1  -1  527.91   22.97
   2  -1  -1  532.91   23.25
   2   1  -1  596.73   23.03
  -2   1   1  500.08   23.25
   2   1  -1  571.20   23.13
   1  -1  -1    0.68    0.21
  -1  -1   1    0.56    0.19
  -1  -1   1    0.64    0.17
   1  -1  -1    0.75    0.24
  -1   1   1    0.82    0.21
   1   1  -1    0.93    0.18
   1   1  -1    0.68    0.17
   0  -1  -1   48.87    2.14
   0  -1  -1   46.53    2.28
   0  -1   1   48.02    2.26
   0  -1   1   48.67    2.12
   0  -1  -1   46.94    2.20
   0  -1  -1   47.09    2.18
   0   1  -1   45.10    2.20
   0   1  -1   48.51    2.15
  -1  -1  -1   18.53    1.22
   1  -1   1   18.29    1.22
  -1  -1  -1   18.58    1.04
  -1  -1  -1   18.14    0.94
   1  -1   1   19.05    1.05
  -1   1  -1   19.11    1.08
   1   1   1   21.17    1.01
  -1   1  -1   19.63    1.06
  -2  -1  -1   90.10    4.51
   2  -1   1   92.92    4.34
  -2  -1  -1   98.98    4.40
   2  -1   1   90.08    4.50
  -2   1  -1   90.63    4.41
   2   1   1   96.49    4.25
  -2   1  -1   93.30    4.31
   3  -1   1    3.96    0.64
  -3  -1  -1    5.96    0.85
  -3  -1  -1    3.63    0.74
   3  -1   1    4.45    0.76
  -3   1  -1    5.66    0.85
   3   1   1    3.98    0.57
  -3   1  -1    4.69    0.65
   4  -1   1  345.99   15.97
  -4  -1  -1  348.01   16.15
  -4  -1  -1  378.22   16.25
   4  -1   1  361.44   15.87
  -4   1  -1  364.69   16.15
  -4   1  -1  325.08   15.64
   4   1   1  380.96   15.82
   5  -1   1   22.16    1.83
  -5  -1  -1   21.47    2.20
   5  -1   1   22.74    1.70
   5   1   1   22.20    1.91
   5   1   1   21.84    1.69
  -5   1  -1   26.53    2.01
   6  -1   1   86.16    5.02
  -6  -1  -1   81.65    5.08
   6  -1   1   73.86    4.50
  -6  -1  -1   87.51    4.94
  -6  -1  -1   83.45    5.06
   6  -1   1   86.86    4.60
  -6  -1  -1   76.64    4.98
   6   1   1   89.45    4.71
  -6   1  -1   85.15    5.10
   6   1   1   92.91    5.25
  -6   1  -1   85.73    4.97
  -6   1  -1   84.57    4.80
   6   1   1   87.15    4.91
   7  -1   1    5.66    1.06
   7  -1   1    3.83    1.22
  -7  -1  -1    4.34    1.33
   7  -1   1    4.54    1.11
  -7  -1  -1    3.05    1.02
  -7  -1  -1    4.83    1.55
   7   1   1    3.41    0.90
  -7   1  -1    5.09    1.16
  -7   1  -1    2.81    1.01
   7   1   1    4.56    1.44
  -8  -1  -1   27.83    2.90
  -8  -1  -1   35.47    2.93
   8  -1   1   36.81    3.01
   8  -1   1   32.80    3.10
  -8   1  -1   34.01    3.08
  -8   1  -1   36.90    2.86
   8   1   1   30.15    3.22
   8   1   1   32.10    2.59
   9  -1   1    1.02    0.84
  -9  -1  -1    0.12    0.68
   9  -1   1    1.00    0.89
  -9  -1  -1   -0.26    0.97
   9   1   1    1.12    0.78
  -9   1  -1   -0.18    0.66
   9   1   1   -0.14    0.83
  -9   1  -1    0.39    0.85
 -10  -1  -1   73.53    4.48
  10  -1   1   71.95    4.66
  10  -1   1   74.24    4.50
  10   1   1   71.13    4.71
  10   1   1   73.55    4.56
 -10   1  -1   76.47    4.46
 -10   1  -1   72.61    4.48
  11  -1   1    3.37    0.82
 -11  -1  -1    1.92    0.66
 -11   1  -1    3.45    0.89
  11   1   1    2.91    0.75
  11  -2  -1   57.80    3.54
 -11  -2   1   55.49    3.44
  11  -2  -1   59.00    3.56
 -11  -2   1   62.81    3.56
 -11   2   1   57.38    3.46
  11   2  -1   47.93    3.43
  11   2  -1   55.40    3.49
 -11   2   1   60.77    3.45
 -10  -2   1    1.79    0.82
  10  -2  -1    1.08    0.87
  10  -2  -1    2.34    0.93
 -10  -2   1    0.50    0.73
  10   2  -1    1.18    0.84
 -10   2   1    2.85    1.01
  10   2  -1    1.89    0.89
 -10   2   1    1.01    0.82
  -9  -2   1    7.33    1.59
   9  -2  -1    6.25    1.49
  -9  -2   1    6.41    1.49
   9  -2  -1    6.84    1.58
  -9  -2   1    1.70    1.87
  -9   2   1    4.84    1.26
   9   2  -1    6.92    1.59
  -9   2   1    7.47    1.45
  -8  -2   1    1.95    1.14
   8  -2  -1    4.50    1.30
  -8  -2   1   -0.25    1.43
  -8  -2   1    2.71    1.20
   8   2  -1    3.77    1.39
  -8   2   1    3.56    1.15
  -8   2   1    2.77    1.32
  -7  -2   1  114.69    6.22
   7  -2  -1  103.96    6.12
   7  -2  -1  104.99    5.71
  -7  -2   1  115.38    6.06
   7   2  -1  106.07    5.90
  -7   2   1  108.95    5.89
   7   2  -1  104.14    6.41
  -7   2   1  108.16    6.00
  -6  -2   1   36.31    2.84
  -6  -2   1   40.10    2.78
  -6  -2   1   36.84    3.09
   6  -2  -1   39.47    2.51
   6  -2  -1   37.36    2.84
  -6   2   1   34.45    2.55
   6   2  -1   40.40    2.99
  -6   2   1   36.23    2.67
   6   2  -1   34.52    2.50
  -5  -2   1  363.72   16.46
   5  -2  -1  367.28   16.35
  -5  -2   1  359.90   16.63
  -5   2   1  354.52   16.28
   5   2  -1  372.77   16.33
  -5   2   1  367.17   16.52
   4  -2  -1    1.75    0.52
  -4  -2   1    0.40    0.37
  -4  -2   1    0.74    0.50
  -4   2   1    0.61    0.44
  -4   2   1    0.40    0.40
   4   2  -1    0.05    0.30
   3  -2  -1  101.88    5.03
   3  -2  -1   96.92    4.60
   3  -2  -1  102.92    4.98
  -3  -2   1  105.69    5.20
  -3  -2   1  105.41    4.91
   3   2  -1  103.26    4.84
  -3   2   1  103.04    5.10
   3   2  -1  104.43    4.61
   2  -2  -1   18.55    1.26
   2  -2  -1   13.91    1.13
  -2  -2   1   14.37    1.28
   2  -2  -1   16.01    0.81
  -2  -2   1   17.20    1.09
  -2   2   1   15.36    1.16
   2   2  -1   16.94    0.93
   2   2  -1   15.99    1.03
   1  -2  -1  210.27    9.61
   1  -2  -1  236.15    9.75
   1  -2  -1  217.51    9.89
  -1  -2   1  218.90    9.76
  -1  -2   1  218.86    9.77
  -1   2   1  232.71    9.72
   1   2  -1  230.99    9.71
   1   2  -1  229.09    9.70
   0  -2  -1    1.45    0.29
   0  -2   1    0.89    0.26
   0  -2  -1    1.55    0.43
   0  -2  -1    2.44    0.43
   0  -2   1    1.32    0.38
   0  -2  -1    1.38    0.29
   0   2  -1    1.39    0.36
   0   2  -1    1.09    0.21
   1  -2   1  551.31   23.65
   1  -2   1  577.51   23.46
  -1  -2  -1  528.83   23.65
  -1  -2  -1  540.46   23.46
   1   2   1  531.40   23.45
  -1   2  -1  550.70   23.63
  -1   2  -1  551.68   23.45
   2  -2   1   57.84    2.82
  -2  -2  -1   57.97    2.98
  -2  -2  -1   54.00    2.78
   2  -2   1   50.40    2.91
  -2   2  -1   60.04    2.89
  -2   2  -1   59.44    2.96
   2   2   1   58.78    2.72
   3  -2   1   50.87    2.87
  -3  -2  -1   57.95    2.95
   3  -2   1   54.26    2.80
  -3  -2  -1   53.57    3.01
   3   2   1   53.73    2.69
  -3   2  -1   47.48    2.81
  -3   2  -1   53.91    2.95
   4  -2   1    0.31    0.42
   4  -2   1    0.50    0.42
  -4  -2  -1    0.58    0.53
  -4  -2  -1   -0.09    0.43
  -4   2  -1    0.20    0.39
  -4   2  -1    0.41    0.50
   4   2   1    0.56    0.36
  -5  -2  -1   67.72    4.22
  -5  -2  -1   70.17    4.32
   5  -2   1   73.59    3.92
   5  -2   1   81.93    4.05
  -5   2  -1   72.69    4.14
   5   2   1   70.99    3.88
  -6  -2  -1   -0.80    0.72
   6  -2   1   -0.05    0.60
  -6  -2  -1    0.74    1.00
   6  -2   1    0.44    0.53
  -6  -2  -1    0.83    0.72
   6  -2   1    0.34    0.39
  -6  -2  -1    0.62    0.92
   6   2   1    0.65    0.72
  -6   2  -1   -0.10    0.49
   6   2   1    0.04    0.42
  -6   2  -1   -0.21    0.74
   6   2   1    0.17    0.61
   7  -2   1  125.57    6.45
   7  -2   1  118.37    6.42
  -7  -2  -1  143.08    7.31
  -7  -2  -1  122.04    6.87
  -7  -2  -1  126.33    7.19
  -7  -2  -1  127.28    7.28
   7  -2   1  127.86    6.95
   7   2   1  124.85    7.23
   7   2   1  118.18    6.61
  -7   2  -1  135.50    6.92
  -7   2  -1  122.67    6.68
   8  -2   1    5.90    1.34
  -8  -2  -1    0.31    1.68
  -8  -2  -1    7.89    1.72
  -8  -2  -1    6.65    1.52
  -8  -2  -1    9.70    2.06
   8  -2   1    5.78    1.48
  -8   2  -1    8.05    1.51
   8   2   1    6.52    1.53
  -8   2  -1    8.60    1.80
   9  -2   1   27.40    2.87
  -9  -2  -1   30.57    3.03
  -9  -2  -1   24.70    2.65
   9  -2   1   29.27    2.77
  -9   2  -1   29.48    2.97
   9   2   1   31.43    3.27
  -9   2  -1   28.49    2.90
  10  -2   1   13.60    1.91
  10  -2   1   14.42    1.92
 -10  -2  -1   10.16    1.52
 -10  -2  -1   11.90    1.64
 -10   2  -1    8.36    1.39
  10   2   1   13.15    1.80
 -10   2  -1   10.29    1.59
  10   2   1   12.28    1.82
 -11  -2  -1    4.28    0.91
  11  -2   1    3.55    0.83
 -11   2  -1    3.13    0.80
  11   2   1    4.90    0.99
  11  -3  -1    3.41    0.92
  11  -3  -1    5.02    1.01
 -11  -3   1    5.54    1.12
 -11  -3   1    5.84    1.07
 -11   3   1    6.59    1.18
 -11   3   1    5.22    0.94
  11   3  -1    3.98    0.94
  11   3  -1    6.44    1.15
 -10  -3   1   54.00    3.70
 -10  -3   1   52.80    3.58
  10  -3  -1   53.39    3.74
  10  -3  -1   55.65    3.70
 -10   3   1   52.40    3.63
 -10   3   1   57.58    3.59
  10   3  -1   54.37    3.78
  10   3  -1   46.98    3.70
  -9  -3   1   12.31    1.89
   9  -3  -1   12.02    1.94
  -9  -3   1   11.72    1.87
   9  -3  -1   14.91    2.11
  -9   3   1   10.00    1.62
   9   3  -1   10.00    1.88
  -9   3   1   12.23    2.00
   8  -3  -1  128.23    7.28
  -8  -3   1  132.62    7.14
   8  -3  -1  135.38    7.26
  -8  -3   1  124.98    7.16
   8   3  -1  119.12    7.38
  -8   3   1  122.17    7.11
  -8   3   1  129.06    6.91
  -7  -3   1   13.22    1.90
   7  -3  -1    9.45    1.36
   7  -3  -1    9.21    1.64
  -7  -3   1   12.86    1.78
  -7  -3   1   10.85    2.13
   7   3  -1    6.52    1.48
  -7   3   1   13.89    1.90
   7   3  -1   11.75    1.70
  -7   3   1    9.92    1.49
  -6  -3   1   23.71    2.48
  -6  -3   1   32.35    3.35
   6  -3  -1   27.11    2.05
  -6  -3   1   30.57    2.40
   6  -3  -1   30.33    2.53
  -6  -3   1   33.23    3.08
   6  -3  -1   27.24    2.36
   6   3  -1   26.66    2.43
  -6   3   1   29.18    2.40
  -6   3   1   27.34    2.65
  -6   3   1   33.49    2.30
   6   3  -1   24.75    2.34
  -5  -3   1    0.79    0.58
  -5  -3   1    0.55    0.65
   5  -3  -1   -0.18    0.26
   5   3  -1    0.27    0.38
  -5   3   1    0.94    0.61
  -5   3   1    0.52    0.50
  -4  -3   1  212.08   10.22
  -4  -3   1  211.95   10.00
   4  -3  -1  235.01   10.03
   4   3  -1  220.41    9.86
  -4   3   1  223.85   10.12
  -4   3   1  201.38   10.04
  -3  -3   1   69.26    3.41
  -3  -3   1   62.36    3.54
   3  -3  -1   68.12    3.58
   3  -3  -1   63.02    3.00
   3  -3  -1   69.01    3.47
   3   3  -1   66.63    3.03
   3   3  -1   70.86    3.32
  -3   3   1   64.75    3.48
  -3   3   1   62.97    3.55
   2  -3  -1  140.92    6.54
   2  -3  -1  151.09    6.81
  -2  -3   1  125.16    6.59
   2  -3  -1  143.44    6.25
  -2  -3   1  145.24    6.55
   2   3  -1  142.41    6.44
  -2   3   1  143.99    6.56
   2   3  -1  151.64    6.33
   1  -3  -1  206.53    9.05
   1  -3  -1  205.36    9.00
   1  -3  -1  204.47    9.38
  -1   3   1  215.58    9.02
   1   3  -1  197.23    9.02
   1   3  -1  211.91    9.06
   0  -3  -1  119.85    5.38
   0  -3   1  124.11    5.36
   0  -3  -1  117.39    5.48
   0  -3  -1  121.92    5.30
   0  -3   1  126.24    5.50
   0  -3   1  119.82    5.20
   0  -3  -1  106.22    5.61
   0   3  -1  129.42    5.54
  -1  -3  -1   12.37    0.99
  -1  -3  -1   11.18    0.80
   1  -3   1   10.96    0.77
   1  -3   1   10.36    0.91
  -1  -3  -1   11.92    0.75
   1   3   1   11.00    0.91
  -1   3  -1   11.99    0.72
  -1   3  -1   13.52    1.07
   2  -3   1  119.76    5.48
  -2  -3  -1  120.24    5.59
   2  -3   1  119.88    5.34
  -2  -3  -1  115.78    5.29
   2   3   1  111.08    5.25
   2   3   1  109.90    5.03
  -2   3  -1  114.74    5.60
  -2   3  -1  119.36    5.38
  -3  -3  -1   24.41    1.76
   3  -3   1   23.76    1.61
   3  -3   1   23.53    1.56
  -3  -3  -1   26.51    1.62
  -3   3  -1   21.72    1.69
   3   3   1   23.16    1.44
  -3   3  -1   23.47    1.63
   4  -3   1  212.33    9.34
   4  -3   1  207.86    9.35
  -4  -3  -1  197.49    9.67
  -4  -3  -1  192.96    9.52
  -4   3  -1  197.57    9.42
  -4   3  -1  206.75    9.53
   4   3   1  201.68    9.22
  -5  -3  -1   50.18    3.39
  -5  -3  -1   46.38    3.17
   5  -3   1   49.72    2.86
   5   3   1   46.64    2.82
  -5   3  -1   53.21    3.11
   6  -3   1   41.42    2.98
  -6  -3  -1   36.96    3.14
  -6  -3  -1   40.00    3.60
   6  -3   1   35.92    2.54
  -6  -3  -1   40.68    3.08
   6  -3   1   39.75    2.59
  -6  -3  -1   39.74    3.37
  -6  -3  -1   42.64    3.23
  -6   3  -1   46.73    3.15
   6   3   1   39.21    3.06
  -6   3  -1   42.39    2.84
  -6   3  -1   44.60    3.01
   6   3   1   42.09    2.72
  -7  -3  -1   11.19    2.05
  -7  -3  -1   13.41    2.14
   7  -3   1   11.06    1.50
  -7  -3  -1   10.06    1.71
   7  -3   1    8.76    1.50
  -7  -3  -1   10.88    2.00
   7  -3   1    9.73    1.36
  -7   3  -1    8.92    1.43
   7   3   1   11.61    2.11
  -7   3  -1   10.12    1.68
   7   3   1   10.09    1.55
   8  -3   1   21.88    2.56
  -8  -3  -1   19.02    2.70
   8  -3   1   19.86    2.57
  -8  -3  -1   14.44    2.23
  -8  -3  -1   16.87    2.29
  -8  -3  -1   17.64    2.29
   8   3   1   21.39    2.78
  -8   3  -1   17.28    2.32
  -8   3  -1   15.46    2.11
  -9  -3  -1    0.64    1.34
  -9  -3  -1    8.96    1.71
   9  -3   1    5.26    1.24
   9  -3   1    2.99    1.09
  -9  -3  -1    6.13    1.44
  -9   3  -1    6.47    1.34
  -9   3  -1    3.38    1.11
   9   3   1    6.91    1.58
  10  -3   1   70.68    4.60
 -10  -3  -1   75.43    4.54
 -10  -3  -1   77.43    4.50
  10  -3   1   71.39    4.41
  10   3   1   70.22    4.52
 -10   3  -1   69.13    4.29
  10   3   1   71.90    4.68
 -10   3  -1   78.24    4.55
  11  -3   1   13.31    1.53
 -11  -3  -1   12.43    1.48
 -11   3  -1   12.43    1.38
  11   3   1   11.75    1.48
  11  -4  -1   38.35    2.58
 -11  -4   1   34.58    2.54
 -11   4   1   36.68    2.53
  11   4  -1   38.32    2.58
  10  -4  -1    9.68    1.59
 -10  -4   1    8.54    1.39
  10  -4  -1    6.66    1.33
 -10  -4   1   10.40    1.58
 -10   4   1    5.74    1.17
  10   4  -1    7.56    1.56
  10   4  -1    4.87    1.27
 -10   4   1    9.23    1.48
   9  -4  -1    8.05    1.54
  -9  -4   1    0.09    1.43
  -9  -4   1   13.12    1.99
   9  -4  -1    9.17    1.70
  -9  -4   1    6.88    1.53
   9   4  -1    6.12    1.58
  -9   4   1    8.33    1.53
  -9   4   1    9.46    1.54
   8  -4  -1    4.18    1.26
  -8  -4   1    2.72    1.08
  -8  -4   1    4.11    1.32
  -8  -4   1    4.56    2.40
  -8  -4   1    2.62    1.24
   8  -4  -1    3.60    1.13
   8   4  -1    4.06    1.35
  -8   4   1    4.43    1.40
  -8   4   1    3.92    1.17
  -7  -4   1   72.70    4.64
   7  -4  -1   73.74    4.56
  -7  -4   1   71.43    4.91
  -7  -4   1   74.14    4.50
   7  -4  -1   68.87    4.03
  -7   4   1   74.01    4.24
   7   4  -1   61.32    4.11
   7   4  -1   63.66    4.66
  -7   4   1   73.79    4.42
  -7   4   1   67.57    4.26
  -6  -4   1   34.49    2.97
   6  -4  -1   30.15    2.56
  -6  -4   1   33.07    2.59
  -6  -4   1   30.94    2.51
   6  -4  -1   31.21    2.69
  -6  -4   1   33.68    2.81
   6  -4  -1   34.37    2.31
  -6   4   1   34.02    2.44
   6   4  -1   30.85    2.28
  -6   4   1   36.64    3.20
   6   4  -1   31.68    2.67
  -6   4   1   31.93    2.50
  -5  -4   1  135.29    7.14
   5  -4  -1  135.29    6.82
   5  -4  -1  136.93    7.23
  -5  -4   1  149.78    7.16
   5   4  -1  144.96    6.84
   5   4  -1  139.83    7.24
  -5   4   1  140.66    7.02
  -5   4   1  141.94    6.98
  -4  -4   1   69.36    4.10
  -4  -4   1   72.94    4.04
   4  -4  -1   76.80    3.98
  -4   4   1   80.63    4.11
   4   4  -1   78.69    3.89
  -4   4   1   75.92    4.18
   3  -4  -1    6.97    0.91
  -3  -4   1    8.26    0.98
  -3  -4   1    7.04    0.98
  -3   4   1    5.62    0.89
   3   4  -1    6.90    0.52
   3   4  -1    5.72    0.73
  -3   4   1    5.77    0.98
   2  -4  -1    6.56    0.61
  -2  -4   1    8.18    0.86
  -2  -4   1    7.93    0.91
   2  -4  -1    8.16    0.88
   2   4  -1    7.70    0.78
  -2   4   1    8.46    0.91
   2   4  -1    7.09    0.61
  -2   4   1    6.09    1.00
   1  -4  -1  295.01   12.38
  -1  -4   1  279.39   12.19
  -1  -4   1  289.35   12.50
   1  -4  -1  265.16   12.36
  -1  -4   1  297.48   12.38
   1  -4  -1  283.07   12.82
  -1   4   1  267.67   12.80
   1   4  -1  281.88   12.39
  -1   4   1  290.36   12.28
   0  -4   1  133.46    6.23
   0  -4  -1  138.46    5.97
   0  -4   1  143.68    6.09
   0  -4  -1  141.54    6.26
   0  -4  -1  134.63    6.10
   0   4   1  114.97    6.39
   0   4  -1  145.10    6.30
  -1  -4  -1   21.44    1.32
   1  -4   1   23.02    1.31
  -1  -4  -1   23.19    1.23
  -1  -4  -1   22.55    1.52
   1  -4   1   25.22    1.51
  -1   4  -1   24.53    1.65
   1   4   1   23.29    1.50
  -1   4  -1   23.22    1.17
   2  -4   1    4.96    0.64
  -2  -4  -1    4.47    0.76
  -2  -4  -1    4.42    0.55
   2  -4   1    3.68    0.67
  -2   4  -1    4.36    0.85
   2   4   1    5.37    0.64
  -2   4  -1    4.64    0.63
   2   4   1    4.78    0.48
  -3  -4  -1   36.26    2.02
   3  -4   1   34.35    2.08
  -3  -4  -1   36.29    2.30
   3  -4   1   33.06    2.01
  -3   4  -1   33.80    2.08
   3   4   1   32.81    1.91
  -3   4  -1   33.69    2.28
   4  -4   1   20.04    1.55
   4  -4   1   22.01    1.58
  -4  -4  -1   22.64    1.69
  -4  -4  -1   22.84    1.89
   4   4   1   20.78    1.48
  -4   4  -1   23.47    1.77
  -4   4  -1   22.07    1.74
  -5  -4  -1   36.81    2.61
   5  -4   1   36.92    2.78
   5  -4   1   37.13    2.33
  -5  -4  -1   35.97    2.79
  -5  -4  -1   43.22    2.78
  -5  -4  -1   37.25    3.05
  -5  -4  -1   34.31    2.99
   5   4   1   32.63    2.58
  -5   4  -1   38.88    2.87
   5   4   1   33.74    2.25
  -5   4  -1   37.23    2.48
  -6  -4  -1   33.77    3.11
   6  -4   1   32.10    2.20
  -6  -4  -1   30.68    3.36
   6  -4   1   32.15    2.19
  -6  -4  -1   26.99    2.80
  -6  -4  -1   33.06    3.28
  -6  -4  -1   28.39    3.03
   6  -4   1   31.68    2.56
  -6   4  -1   28.49    2.25
   6   4   1   29.16    2.19
  -6   4  -1   32.77    2.66
  -6   4  -1   32.02    2.51
   6   4   1   29.70    2.58
   7  -4   1  109.46    5.51
  -7  -4  -1  109.79    6.19
  -7  -4  -1   95.95    6.13
  -7  -4  -1  109.68    6.60
   7  -4   1  104.06    5.50
   7  -4   1  103.58    5.92
  -7  -4  -1   98.82    6.21
   7   4   1  108.08    6.30
  -7   4  -1  111.42    5.89
   7   4   1   99.52    5.72
  -7   4  -1  102.77    5.70
   7   4   1   91.75    6.46
  -7   4  -1  109.37    5.98
  -8  -4  -1   42.20    3.46
  -8  -4  -1   38.12    3.56
  -8  -4  -1   51.12    6.01
  -8  -4  -1   45.47    3.61
   8  -4   1   46.53    3.33
   8  -4   1   42.96    3.45
  -8  -4  -1   47.89    4.30
  -8   4  -1   41.42    3.11
   8   4   1   42.09    3.61
  -8   4  -1   42.79    3.46
  -9  -4  -1   45.82    3.48
  -9  -4  -1   51.46    3.56
   9  -4   1   42.13    3.25
   9  -4   1   43.95    3.48
   9   4   1   39.58    3.46
  -9   4  -1   43.50    3.18
  -9   4  -1   41.13    3.30
  10  -4   1    0.23    0.59
  10  -4   1    0.48    0.67
 -10  -4  -1    0.99    0.69
 -10  -4  -1    0.29    0.60
 -10  -4  -1    0.65    1.02
 -10   4  -1    0.03    0.52
  10   4   1    0.10    0.59
 -10   4  -1   -0.32    0.58
  10   4   1    0.41    0.72
  11  -4   1    9.96    1.27
 -11  -4  -1   10.70    1.31
  11   4   1   13.10    1.56
 -11   4  -1   11.09    1.30
  11  -5  -1    0.14    0.42
 -11  -5   1    0.07    0.49
  11   5  -1    0.44    0.45
 -11   5   1    0.60    0.48
 -10  -5   1   44.50    3.26
  10  -5  -1   40.86    3.15
  10  -5  -1   44.55    3.28
 -10  -5   1   43.76    3.13
 -10   5   1   47.17    3.27
 -10   5   1   45.52    3.06
  10   5  -1   46.10    3.39
  -9  -5   1   47.43    3.47
  -9  -5   1   44.34    3.83
  -9  -5   1   37.92    3.30
   9  -5  -1   44.67    3.37
   9  -5  -1   44.93    3.47
   9   5  -1   39.49    3.55
  -9   5   1   42.81    3.15
  -9   5   1   45.31    3.45
   8  -5  -1   21.36    2.71
  -8  -5   1   22.83    2.77
  -8  -5   1   22.03    3.04
  -8  -5   1   25.32    4.09
  -8  -5   1   21.76    2.78
   8  -5  -1   20.10    2.53
  -8   5   1   23.47    2.81
  -8   5   1   24.27    2.52
   8   5  -1   18.80    2.73
   7  -5  -1   20.01    1.99
   7  -5  -1   16.84    2.22
  -7  -5   1   16.62    2.50
  -7  -5   1   18.81    2.30
  -7  -5   1   20.17    2.65
   7   5  -1   17.34    2.03
   7   5  -1   21.52    2.68
  -7   5   1   17.85    2.09
  -7   5   1   21.88    2.47
  -7   5   1   19.53    2.05
  -6  -5   1   18.18    2.23
  -6  -5   1   20.89    2.34
   6  -5  -1   16.98    1.78
  -6  -5   1   20.41    2.88
   6  -5  -1   17.11    2.17
  -6  -5   1   16.31    2.31
  -6  -5   1   14.94    1.98
   6  -5  -1   17.64    2.13
  -6   5   1   20.63    2.06
   6   5  -1   16.38    1.78
  -6   5   1   17.98    2.15
   6   5  -1   21.56    2.44
  -6   5   1   24.16    2.43
  -5  -5   1    2.57    1.23
   5  -5  -1    2.31    0.77
   5  -5  -1    1.11    0.48
   5  -5  -1    3.84    1.21
  -5  -5   1    0.96    0.75
  -5  -5   1    1.38    0.69
  -5  -5   1    1.95    0.75
  -5   5   1    1.61    0.65
  -5   5   1    2.86    0.76
   5   5  -1    2.82    0.65
  -4  -5   1   89.05    4.69
  -4  -5   1   89.97    4.62
   4  -5  -1   83.63    4.50
   4   5  -1   86.47    4.39
  -4   5   1   81.40    4.49
  -4   5   1   95.97    4.88
  -3  -5   1    8.83    1.12
  -3  -5   1    8.50    0.98
   3  -5  -1    8.68    1.05
   3   5  -1    9.58    0.99
  -3   5   1    7.47    1.00
  -3   5   1    8.56    1.26
   3   5  -1    8.50    0.62
   2  -5  -1  112.15    5.52
  -2  -5   1  121.54    5.78
   2  -5  -1  124.92    5.68
  -2  -5   1  125.55    5.45
   2   5  -1  121.71    5.59
  -2   5   1  114.27    5.60
  -2   5   1  123.86    6.13
   2   5  -1  121.64    5.50
  -1  -5   1  190.35    8.02
   1  -5  -1  192.43    8.40
  -1  -5   1  191.01    8.56
  -1  -5   1  196.71    8.40
   1  -5  -1  170.83    8.43
   1   5  -1  188.14    8.43
  -1   5   1  188.89    8.92
  -1   5   1  184.11    8.23
   0  -5   1   44.02    2.23
   0  -5   1   45.69    2.45
   0  -5  -1   42.40    2.25
   0  -5  -1   43.31    2.44
   0   5  -1   47.62    2.50
   0   5   1   44.82    2.68
   0   5   1   43.24    2.05
   1  -5   1    2.73    0.60
  -1  -5  -1    2.88    0.50
  -1  -5  -1    3.32    0.67
   1  -5   1    3.64    0.52
  -1  -5  -1    4.34    0.44
  -1   5  -1    3.61    0.29
  -1   5  -1    4.11    0.83
   1   5   1    3.85    0.68
   2  -5   1   83.54    4.36
  -2  -5  -1   84.69    4.06
   2  -5   1   92.44    4.24
  -2  -5  -1   86.28    4.51
   2   5   1   83.70    4.17
  -2   5  -1   91.89    4.12
  -2   5  -1   88.23    4.67
   2   5   1   88.83    4.05
   3  -5   1   63.13    3.28
   3  -5   1   58.98    3.30
  -3  -5  -1   61.19    3.14
  -3  -5  -1   64.69    3.59
  -3   5  -1   61.53    3.61
  -3   5  -1   64.03    3.27
   3   5   1   59.52    3.14
  -4  -5  -1  153.54    7.86
   4  -5   1  160.19    7.39
   4  -5   1  154.16    7.44
  -4  -5  -1  156.89    7.46
   4   5   1  151.88    7.32
  -4   5  -1  158.63    7.74
  -4   5  -1  159.89    7.52
  -5  -5  -1  127.40    6.22
   5  -5   1  113.87    5.86
   5  -5   1  122.47    5.91
  -5  -5  -1  108.14    6.57
  -5  -5  -1  118.43    6.95
  -5  -5  -1  114.47    6.27
  -5  -5  -1  122.24    6.55
  -5  -5  -1  110.14    6.14
   5  -5   1  112.17    6.24
  -5   5  -1  127.83    6.14
  -5   5  -1  119.03    6.02
   5   5   1  114.99    5.81
  -5   5  -1  117.23    6.38
  -5   5  -1  120.02    6.49
   6  -5   1  106.10    5.53
   6  -5   1  106.29    5.97
   6  -5   1  103.57    5.49
  -6  -5  -1  103.32    6.37
  -6  -5  -1  113.88    6.77
  -6  -5  -1  103.61    6.17
  -6  -5  -1  106.02    6.00
  -6  -5  -1  107.58    6.07
  -6   5  -1  108.96    6.03
   6   5   1  113.26    5.67
  -6   5  -1  108.92    5.74
   6   5   1  114.80    6.17
  -6   5  -1  103.85    5.77
  -7  -5  -1    1.89    2.34
  -7  -5  -1    0.92    1.06
   7  -5   1    3.68    1.07
  -7  -5  -1    3.43    1.32
   7  -5   1    2.96    1.30
   7  -5   1    4.16    0.92
   7  -5   1    3.26    0.86
  -7  -5  -1    2.31    1.13
  -7  -5  -1    3.15    1.33
  -7  -5  -1    3.18    1.61
  -7  -5  -1    1.49    0.93
   7   5   1    1.95    0.92
   7   5   1    2.57    0.90
  -7   5  -1    2.52    0.99
  -7   5  -1    3.87    1.25
  -7   5  -1    3.71    0.84
  -7   5  -1    3.61    1.38
   7   5   1    2.51    1.25
  -8  -5  -1   25.11    3.04
  -8  -5  -1   21.80    3.00
  -8  -5  -1   16.91    3.25
   8  -5   1   20.20    2.44
  -8  -5  -1   23.07    2.72
  -8  -5  -1   22.19    2.78
   8  -5   1   19.44    2.56
  -8   5  -1   19.78    2.18
   8   5   1   21.04    2.81
  -8   5  -1   20.65    2.45
  -9  -5  -1   28.88    3.23
   9  -5   1   34.75    2.98
  -9  -5  -1   35.13    3.10
  -9  -5  -1   35.64    3.03
  -9  -5  -1   33.08    3.58
   9  -5   1   34.58    2.80
  -9   5  -1   35.85    2.68
  -9   5  -1   33.28    2.89
   9   5   1   36.35    3.75
 -10  -5  -1   55.42    3.53
  10  -5   1   54.80    3.65
  10  -5   1   50.16    3.38
 -10  -5  -1   54.60    3.56
 -10   5  -1   50.15    3.27
 -10   5  -1   47.08    3.36
  10   5   1   49.67    3.57
  11  -5   1   32.34    2.28
 -11  -5  -1   33.68    2.31
  11   5   1   31.34    2.31
 -11   5  -1   35.24    2.27
  11  -6  -1    7.57    1.06
 -11  -6   1    5.61    0.96
  11   6  -1    7.66    1.04
 -11   6   1   10.21    1.21
  10  -6  -1   14.06    1.78
  10  -6  -1   13.69    1.79
 -10  -6   1   17.29    2.07
 -10   6   1   20.71    2.37
 -10   6   1   17.94    2.01
  10   6  -1   15.82    2.13
  -9  -6   1   -0.17    1.23
  -9  -6   1    5.15    1.49
   9  -6  -1    3.63    1.13
  -9  -6   1    4.31    1.15
   9  -6  -1    4.47    1.29
  -9   6   1    4.02    1.15
   9   6  -1    5.85    1.66
  -9   6   1    5.63    1.25
  -8  -6   1    4.54    1.81
  -8  -6   1    4.79    1.45
  -8  -6   1    2.71    1.25
  -8  -6   1    4.99    1.47
   8  -6  -1    3.17    1.00
   8  -6  -1    3.74    1.29
  -8   6   1    4.72    1.40
   8   6  -1    4.02    1.23
  -8   6   1    4.56    1.14
  -8   6   1    3.08    1.14
  -7  -6   1   13.49    2.40
  -7  -6   1   22.02    2.96
  -7  -6   1   19.59    4.26
   7  -6  -1   19.54    2.67
   7  -6  -1   13.87    2.02
  -7  -6   1   14.41    2.68
   7  -6  -1   17.27    2.50
  -7   6   1   13.52    1.96
   7   6  -1   15.60    2.38
  -7   6   1   18.31    2.13
  -7   6   1   20.14    2.64
   6  -6  -1   43.89    2.88
  -6  -6   1   54.11    3.61
  -6  -6   1   43.11    3.13
  -6  -6   1   45.89    3.77
   6  -6  -1   45.63    3.29
  -6   6   1   42.24    2.89
  -6   6   1   46.99    3.32
   6   6  -1   43.51    3.33
   6   6  -1   47.45    2.98
  -6   6   1   41.06    3.01
  -5  -6   1   69.59    4.18
   5  -6  -1   65.87    4.20
   5  -6  -1   59.65    4.14
  -5  -6   1   67.24    4.74
   5  -6  -1   66.91    4.36
   5  -6  -1   73.78    3.93
  -5  -6   1   73.49    4.66
  -5  -6   1   69.09    3.92
  -5  -6   1   62.30    4.22
  -5   6   1   70.32    4.12
  -5   6   1   69.71    3.84
   5   6  -1   69.22    3.77
   4  -6  -1   55.56    3.33
  -4  -6   1   56.45    4.44
  -4  -6   1   56.30    3.20
  -4  -6   1   61.05    5.14
  -4  -6   1   55.14    3.44
   4   6  -1   57.60    3.18
  -4   6   1   62.49    3.32
  -4   6   1   60.37    3.61
  -3  -6   1   30.46    2.14
   3  -6  -1   33.47    2.12
  -3  -6   1   32.77    1.88
  -3   6   1   31.10    2.35
   3   6  -1   29.78    1.92
  -3   6   1   34.79    2.04
  -2  -6   1    1.53    0.53
   2  -6  -1    1.06    0.45
   2  -6  -1    0.82    0.41
  -2   6   1    1.19    0.63
   2   6  -1    0.57    0.27
  -2   6   1    0.69    0.42
   2   6  -1    0.56    0.30
  -1  -6   1  149.60    6.76
   1  -6  -1  134.20    6.62
  -1  -6   1  146.55    6.51
   1  -6  -1  141.12    6.48
  -1   6   1  137.81    6.28
  -1   6   1  136.45    7.02
   1   6  -1  139.88    6.55
   0  -6  -1  200.52    9.01
   0  -6   1  206.55    9.27
   0  -6  -1  199.67    9.27
   0  -6   1  193.89    8.96
   0   6  -1  205.34    9.29
   0   6   1  197.24    9.47
   0   6   1  202.21    8.71
  -1  -6  -1  145.82    6.79
   1  -6   1  142.86    6.69
  -1  -6  -1  130.17    6.42
   1  -6   1  140.38    6.40
  -1  -6  -1  136.69    6.14
   1   6   1  140.15    6.62
  -1   6  -1  143.76    6.94
   2  -6   1  216.43   10.34
  -2  -6  -1  228.21   10.55
   2  -6   1  233.42   10.19
  -2  -6  -1  234.08    9.94
   2   6   1  215.76    9.99
  -2   6  -1  218.21   10.67
   2   6   1  231.92   10.17
  -3  -6  -1   50.29    2.51
   3  -6   1   45.74    2.69
   3  -6   1   41.43    2.65
  -3  -6  -1   44.61    2.95
  -3   6  -1   47.49    2.55
   3   6   1   45.12    2.57
  -3   6  -1   49.73    3.09
  -4  -6  -1    3.55    0.91
   4  -6   1    3.17    0.70
  -4  -6  -1    3.75    1.38
  -4  -6  -1    3.33    0.88
  -4  -6  -1    4.90    1.18
  -4  -6  -1    2.81    0.65
  -4   6  -1    3.83    0.70
  -4   6  -1    3.25    1.14
  -4   6  -1    2.74    0.80
   4   6   1    2.37    0.59
  -5  -6  -1   45.14    3.51
  -5  -6  -1   48.39    3.18
  -5  -6  -1   48.27    2.99
   5  -6   1   43.78    2.83
   5  -6   1   46.83    2.89
  -5  -6  -1   47.06    3.84
   5  -6   1   44.18    3.18
  -5  -6  -1   58.14    5.56
  -5  -6  -1   45.89    3.43
   5   6   1   45.65    2.82
  -5   6  -1   48.92    3.40
  -5   6  -1   49.37    3.13
  -5   6  -1   47.89    2.95
  -6  -6  -1   67.38    5.07
  -6  -6  -1   82.10    5.11
  -6  -6  -1   74.56    4.63
   6  -6   1   73.42    4.07
  -6  -6  -1   66.46    4.37
   6  -6   1   73.37    4.12
  -6  -6  -1   71.47    4.65
   6  -6   1   76.43    4.54
   6   6   1   69.63    4.11
  -6   6  -1   74.06    4.58
   6   6   1   72.93    4.62
  -7  -6  -1   49.73    4.85
  -7  -6  -1   50.61    3.91
  -7  -6  -1   54.04    4.31
  -7  -6  -1   44.36    4.08
   7  -6   1   56.74    4.00
  -7  -6  -1   50.26    3.80
   7  -6   1   50.18    3.57
  -7  -6  -1   50.27    4.07
  -7   6  -1   50.04    3.65
  -7   6  -1   59.04    3.81
  -7   6  -1   48.19    3.80
   7   6   1   52.32    3.89
  -8  -6  -1   68.48    4.81
  -8  -6  -1   67.44    4.77
  -8  -6  -1   77.38    4.83
  -8  -6  -1   61.26    4.59
   8  -6   1   66.21    4.35
  -8  -6  -1   65.11    5.79
  -8  -6  -1   70.76    5.08
   8  -6   1   69.97    4.68
  -8   6  -1   66.08    4.47
  -8   6  -1   65.08    4.31
  -8   6  -1   64.96    4.14
   8   6   1   68.34    4.82
  -9  -6  -1   35.90    3.43
  -9  -6  -1   22.42    2.77
  -9  -6  -1   30.81    3.14
   9  -6   1   30.47    2.57
   9  -6   1   28.74    2.66
  -9  -6  -1   28.63    3.38
  -9   6  -1   29.81    2.97
   9   6   1   24.56    2.91
 -10  -6  -1    2.13    0.82
  10  -6   1    3.73    1.25
  10  -6   1    3.30    0.95
 -10  -6  -1    0.17    0.98
 -10   6  -1    3.77    0.93
  10   6   1    6.06    1.30
 -11  -6  -1    0.68    0.50
  11  -6   1    0.44    0.36
 -11   6  -1    1.59    0.47
  11   6   1    0.76    0.48
 -11  -7   1    2.05    0.59
  11  -7  -1    1.86    0.54
 -11   7   1    1.30    0.48
  10  -7  -1   13.16    1.68
 -10  -7   1   11.27    1.60
  10  -7  -1   13.97    1.77
  10   7  -1   12.17    1.81
 -10   7   1    9.80    1.40
   9  -7  -1   27.68    2.55
   9  -7  -1   30.31    2.58
  -9  -7   1   30.09    3.04
  -9  -7   1   22.59    3.03
  -9   7   1   23.73    2.56
   9   7  -1   29.78    3.43
   8  -7  -1   18.65    2.53
   8  -7  -1   21.31    2.66
  -8  -7   1   14.15    2.48
  -8  -7   1   22.53    3.70
  -8  -7   1   22.07    2.78
  -8   7   1   15.98    2.16
   8   7  -1   20.99    2.87
   8   7  -1   21.26    2.86
  -8   7   1   18.37    2.23
  -7  -7   1   42.94    3.35
  -7  -7   1   48.13    4.57
  -7  -7   1   54.44    4.31
  -7  -7   1   42.95    3.86
   7  -7  -1   43.35    3.40
   7  -7  -1   45.44    3.58
  -7  -7   1   51.14    4.29
  -7   7   1   40.16    3.32
  -7   7   1   42.45    3.31
   7   7  -1   47.05    3.67
   7   7  -1   43.85    3.73
  -6  -7   1    8.60    1.99
   6  -7  -1    6.12    1.15
   6  -7  -1    7.16    1.43
  -6  -7   1    6.75    1.52
  -6  -7   1   10.31    1.62
  -6   7   1    5.97    1.35
   6   7  -1    8.80    1.34
   6   7  -1    6.84    1.51
  -5  -7   1    5.60    1.10
   5  -7  -1    3.10    0.86
   5  -7  -1    5.53    1.35
   5  -7  -1    5.44    1.31
  -5  -7   1    4.52    1.13
   5  -7  -1    4.37    1.08
  -5  -7   1    6.40    1.52
  -5  -7   1    4.20    1.45
  -5   7   1    5.52    1.20
   5   7  -1    6.65    1.08
  -4  -7   1   12.79    1.67
   4  -7  -1   11.87    1.47
   4  -7  -1    9.10    1.63
  -4  -7   1   10.48    2.14
  -4  -7   1   15.25    1.67
  -4  -7   1   12.74    1.86
   4  -7  -1   12.80    1.96
   4  -7  -1   13.52    1.91
   4   7  -1   14.51    1.47
  -4   7   1   11.74    1.67
  -3  -7   1  159.25    7.82
   3  -7  -1  155.45    7.65
  -3   7   1  159.94    8.05
   3   7  -1  161.57    7.50
   2  -7  -1   87.52    4.56
  -2  -7   1   86.42    4.75
   2  -7  -1   98.09    4.88
   2   7  -1   92.82    4.45
   2   7  -1   88.96    4.50
  -2   7   1   94.24    5.12
   1  -7  -1  109.35    5.31
  -1  -7   1  122.36    5.68
   1  -7  -1  101.75    5.52
  -1  -7   1  104.83    5.29
  -1   7   1  110.91    5.90
   1   7  -1  119.47    5.47
   0  -7   1   83.07    4.39
   0  -7   1   82.39    4.07
   0  -7  -1   78.38    4.07
   0  -7  -1   84.04    4.45
   0   7   1   87.91    4.62
   0   7  -1   84.42    4.41
   1  -7   1   39.46    2.24
  -1  -7  -1   42.73    2.64
  -1  -7  -1   38.03    2.25
   1  -7   1   35.51    2.46
  -1   7  -1   38.33    2.65
   1   7   1   42.82    2.48
   2  -7   1    0.90    0.44
   2  -7   1    0.02    0.30
  -2  -7  -1    0.67    0.47
  -2   7  -1    0.27    0.49
   2   7   1    0.53    0.30
   2   7   1    0.06    0.29
   3  -7   1  144.63    7.28
  -3  -7  -1  154.47    7.73
   3  -7   1  152.99    7.37
  -3   7  -1  157.18    7.79
   3   7   1  152.25    7.20
  -4  -7  -1  135.29    7.12
  -4  -7  -1  131.57    7.95
  -4  -7  -1  132.29    6.74
   4  -7   1  130.69    7.08
  -4  -7  -1  127.81    7.06
   4  -7   1  136.02    6.64
   4  -7   1  137.33    6.67
   4   7   1  137.13    6.49
  -4   7  -1  117.51    6.93
  -4   7  -1  138.94    6.96
  -5  -7  -1  133.20    7.31
  -5  -7  -1  139.43    6.95
   5  -7   1  125.58    6.54
   5  -7   1  114.45    6.86
  -5  -7  -1  123.46    7.19
   5  -7   1  138.20    6.57
  -5  -7  -1  128.76    7.86
  -5   7  -1  136.64    6.83
  -5   7  -1  131.76    7.03
   5   7   1  124.23    6.43
  -6  -7  -1   69.30    4.26
   6  -7   1   63.16    3.74
  -6  -7  -1   63.13    4.84
  -6  -7  -1   66.37    4.62
   6  -7   1   58.10    4.09
   6  -7   1   59.85    3.60
   6   7   1   61.52    4.16
  -6   7  -1   58.93    4.07
   6   7   1   62.13    3.73
  -7  -7  -1    2.04    1.17
  -7  -7  -1    2.40    1.59
   7  -7   1    1.08    0.86
  -7  -7  -1    0.93    1.32
  -7  -7  -1    1.15    1.34
  -7  -7  -1    1.18    1.22
   7  -7   1    0.49    0.67
  -7   7  -1    0.47    0.80
  -7   7  -1    2.22    1.09
   7   7   1    1.24    0.96
  -8  -7  -1   10.77    2.04
  -8  -7  -1   12.19    2.74
  -8  -7  -1   10.13    2.29
  -8  -7  -1    8.21    1.74
   8  -7   1   10.41    1.80
  -8  -7  -1   14.25    2.40
   8  -7   1   11.29    1.83
  -8   7  -1    8.57    1.57
   8   7   1   12.51    2.19
  -8   7  -1   11.81    1.75
  -9  -7  -1   26.96    3.18
   9  -7   1   26.78    2.43
  -9  -7  -1   33.38    3.22
  -9  -7  -1   21.33    2.64
   9  -7   1   31.85    2.75
   9   7   1   25.64    3.02
  -9   7  -1   30.50    2.57
  10  -7   1   39.54    2.95
 -10  -7  -1   41.90    3.00
 -10   7  -1   45.59    2.99
  10   7   1   44.31    3.16
 -10  -8   1   27.58    2.36
  10  -8  -1   27.56    2.31
  10  -8  -1   31.11    2.34
  10   8  -1   29.55    2.50
 -10   8   1   30.30    2.32
  -9  -8   1    1.65    1.19
  -9  -8   1    0.58    1.15
   9  -8  -1    0.28    0.61
  -9  -8   1    0.61    0.86
   9  -8  -1    0.68    0.69
   9   8  -1    0.10    0.79
  -9   8   1    1.29    0.83
  -9   8   1    0.94    0.78
  -8  -8   1    6.79    1.67
  -8  -8   1   10.58    2.64
   8  -8  -1    8.62    1.71
   8  -8  -1    8.15    1.58
  -8  -8   1    7.13    1.71
  -8   8   1    4.87    1.25
  -8   8   1    8.01    1.56
   8   8  -1    7.69    1.71
   8   8  -1    7.74    1.81
  -7  -8   1   16.77    2.51
   7  -8  -1   13.88    2.01
  -7  -8   1   16.30    3.11
  -7  -8   1   13.06    2.34
   7  -8  -1   17.27    2.42
  -7  -8   1   15.38    2.60
  -7  -8   1   19.04    2.40
   7   8  -1   15.08    2.37
   7   8  -1   14.58    2.32
  -7   8   1   11.39    1.88
  -7   8   1   16.35    2.31
  -6  -8   1  141.14    7.57
   6  -8  -1  158.67    8.09
  -6  -8   1  150.51    8.81
  -6  -8   1  147.72    8.10
   6  -8  -1  145.06    7.44
  -6  -8   1  141.91    8.42
   6   8  -1  134.10    7.33
   6   8  -1  156.84    8.12
  -6   8   1  135.95    7.73
  -6   8   1  145.10    7.69
   5  -8  -1   56.32    3.44
   5  -8  -1   54.17    3.84
  -5  -8   1   52.95    3.38
   5  -8  -1   57.91    3.98
   5  -8  -1   50.13    3.75
  -5  -8   1   52.34    4.41
  -5  -8   1   54.74    4.01
  -5  -8   1   48.47    3.61
   5   8  -1   51.72    3.25
  -5   8   1   53.10    3.59
  -4  -8   1   97.68    5.03
  -4  -8   1   87.00    5.44
   4  -8  -1   84.82    4.98
   4  -8  -1   99.78    5.71
  -4  -8   1   94.20    5.32
  -4  -8   1   93.46    6.23
   4  -8  -1   98.18    5.59
   4  -8  -1   93.27    5.55
   4   8  -1   88.72    5.26
   4   8  -1   90.90    4.83
  -4   8   1   93.44    5.30
   3  -8  -1   45.12    3.45
  -3  -8   1   52.40    3.16
  -3  -8   1   46.91    4.02
  -3  -8   1   46.74    3.23
  -3  -8   1   47.02    2.82
   3  -8  -1   44.93    3.39
   3  -8  -1   44.43    3.24
   3  -8  -1   44.65    2.87
   3   8  -1   41.95    2.65
  -3   8   1   44.87    3.17
   2  -8  -1   16.27    1.59
  -2  -8   1   16.77    1.81
   2   8  -1   18.80    1.40
   2   8  -1   16.10    1.54
  -2   8   1   22.68    2.34
   1  -8  -1   10.09    1.43
  -1  -8   1   13.72    1.64
   1  -8  -1   13.18    1.31
  -1  -8   1   12.00    1.28
  -1   8   1   11.75    1.69
   1   8  -1   12.80    1.37
   0  -8  -1  179.63    8.43
   0  -8  -1  193.26    8.99
   0  -8   1  178.81    8.84
   0  -8   1  175.54    8.40
   0   8  -1  193.76    8.86
   0   8   1  176.61    8.92
   1  -8   1   65.25    3.87
   1  -8   1   64.90    3.51
  -1  -8  -1   68.82    3.57
  -1  -8  -1   67.32    3.98
   1   8   1   68.93    3.79
  -1   8  -1   65.73    4.00
   2  -8   1  185.31    8.65
   2  -8   1  175.88    8.90
  -2  -8  -1  190.01    9.19
   2   8   1  187.61    8.65
  -2   8  -1  183.53    9.21
   3  -8   1   30.05    2.54
  -3  -8  -1   22.92    2.45
  -3  -8  -1   23.85    3.54
   3  -8   1   29.22    3.16
   3  -8   1   30.89    2.97
  -3  -8  -1   23.14    1.86
  -3  -8  -1   20.68    2.32
   3  -8   1   26.15    1.92
  -3   8  -1   26.79    2.78
  -3   8  -1   24.72    2.51
   3   8   1   24.16    1.77
   4  -8   1    0.47    0.83
   4  -8   1    1.17    0.74
   4  -8   1    0.58    0.84
  -4  -8  -1    1.94    1.40
  -4  -8  -1    0.27    0.59
  -4  -8  -1    1.31    0.89
  -4  -8  -1    0.77    0.78
   4  -8   1    1.36    0.65
   4   8   1    1.51    0.57
  -4   8  -1    1.18    0.82
  -4   8  -1    1.78    0.79
  -5  -8  -1    0.57    1.14
  -5  -8  -1    0.25    0.76
   5  -8   1   -0.92    0.46
  -5  -8  -1   -0.21    0.67
   5  -8   1    0.02    0.56
  -5  -8  -1    0.06    0.75
   5  -8   1    1.11    0.79
  -5   8  -1   -0.09    0.54
   5   8   1    0.05    0.40
  -5   8  -1    0.88    0.71
  -6  -8  -1   88.45    5.77
   6  -8   1   86.17    4.66
  -6  -8  -1   84.83    5.19
   6  -8   1   85.59    5.50
   6  -8   1   79.11    4.68
  -6  -8  -1   75.46    5.99
  -6  -8  -1   81.44    7.26
  -6  -8  -1   86.59    6.11
  -6  -8  -1   79.38    5.53
   6  -8   1   79.89    5.09
  -6   8  -1   88.28    5.39
  -6   8  -1   88.01    5.21
  -7  -8  -1   49.00    4.29
  -7  -8  -1   47.98    4.71
  -7  -8  -1   48.17    4.67
   7  -8   1   49.41    3.59
   7  -8   1   43.50    3.64
  -7  -8  -1   51.66    4.54
  -7  -8  -1   52.49    3.85
   7   8   1   52.03    3.88
  -7   8  -1   45.98    3.67
  -7   8  -1   45.76    3.47
  -8  -8  -1   74.20    5.35
   8  -8   1   73.33    4.87
   8  -8   1   81.01    4.72
  -8  -8  -1   75.61    6.10
  -8  -8  -1   72.89    5.18
  -8  -8  -1   64.66    4.79
  -8  -8  -1   75.24    5.08
  -8   8  -1   77.42    4.75
   8   8   1   63.96    4.89
  -8   8  -1   67.76    4.48
  -9  -8  -1   16.08    2.21
  -9  -8  -1   13.91    2.30
  -9  -8  -1   12.18    1.89
  -9  -8  -1   16.31    2.27
  -9  -8  -1   13.41    2.78
   9  -8   1   10.60    1.62
   9  -8   1   12.17    1.71
  -9   8  -1   10.31    1.55
   9   8   1   10.81    1.91
  -9   8  -1   15.59    1.92
 -10  -8  -1    2.06    0.86
  10  -8   1    1.06    0.55
 -10  -8  -1    0.19    0.88
 -10   8  -1    1.13    0.53
 -10  -9   1    1.91    0.79
 -10  -9   1   -0.91    0.89
  10  -9  -1    1.21    0.56
 -10   9   1    1.14    0.56
  -9  -9   1  119.39    7.62
  -9  -9   1  104.04    6.63
   9  -9  -1  109.88    6.14
   9  -9  -1  110.48    6.27
  -9  -9   1  109.12    6.33
  -9   9   1  120.56    6.25
  -9   9   1  113.04    6.02
   9   9  -1  103.48    6.51
  -8  -9   1    6.89    1.80
   8  -9  -1    7.65    1.45
  -8  -9   1    9.78    1.91
  -8  -9   1   11.91    2.78
  -8  -9   1    9.25    2.16
   8  -9  -1    7.27    1.41
  -8   9   1    6.09    1.34
  -8   9   1    8.13    1.46
   8   9  -1    8.30    1.77
   8   9  -1    7.95    1.84
  -7  -9   1   68.97    5.32
   7  -9  -1   66.42    4.52
   7  -9  -1   72.25    4.77
  -7  -9   1   64.84    4.51
  -7  -9   1   62.92    4.58
  -7  -9   1   68.82    5.13
  -7  -9   1   70.73    5.66
  -7   9   1   61.65    4.40
   7   9  -1   67.26    4.72
   7   9  -1   71.34    4.80
  -7   9   1   63.17    4.37
   6  -9  -1    4.67    1.54
   6  -9  -1    6.03    1.53
  -6  -9   1    3.09    1.34
  -6  -9   1    4.75    1.87
   6  -9  -1    4.05    1.30
  -6  -9   1    5.53    1.78
  -6  -9   1    4.12    1.64
   6  -9  -1    3.98    1.70
  -6  -9   1    1.68    0.80
   6  -9  -1    5.35    1.48
  -6  -9   1    5.49    1.84
  -6   9   1    2.47    0.97
  -6   9   1    7.05    1.79
  -5  -9   1   31.47    4.11
   5  -9  -1   30.38    3.25
  -5  -9   1   26.59    2.96
  -5  -9   1   31.31    2.39
  -5  -9   1   26.19    3.05
   5  -9  -1   21.99    2.36
   5  -9  -1   33.39    3.37
  -5   9   1   22.05    2.55
  -5   9   1   28.80    2.99
   5   9  -1   25.88    2.49
   4  -9  -1    5.60    1.33
   4  -9  -1    5.59    1.55
  -4  -9   1    4.06    1.17
   4  -9  -1    4.53    1.04
  -4  -9   1    2.94    0.83
   4  -9  -1    6.91    1.63
  -4  -9   1    5.94    1.88
  -4  -9   1    5.70    1.26
  -4   9   1    3.27    1.13
   4   9  -1    3.30    0.83
   4   9  -1    3.42    0.93
  -3  -9   1  178.74   10.18
   3  -9  -1  156.03    8.47
   3  -9  -1  165.87    9.05
  -3  -9   1  182.57    8.90
   3  -9  -1  178.22    9.20
   3  -9  -1  182.57    9.41
   3  -9  -1  178.85    8.62
  -3  -9   1  176.40    9.04
  -3  -9   1  174.72    8.49
   3   9  -1  172.21    8.74
  -3   9   1  177.84    8.99
   3   9  -1  181.44    8.41
  -2  -9   1   33.52    2.47
  -2  -9   1   34.80    2.58
  -2  -9   1   28.46    2.06
   2  -9  -1   27.72    3.42
   2  -9  -1   29.92    3.25
  -2  -9   1   27.69    2.47
   2  -9  -1   34.09    2.89
   2  -9  -1   29.46    2.44
   2  -9  -1   29.82    2.13
  -2  -9   1   27.77    3.81
   2   9  -1   34.25    2.13
   2   9  -1   29.10    2.00
  -2   9   1   28.15    2.80
   1  -9  -1  149.96    8.33
  -1  -9   1  145.67    7.40
   1  -9  -1  155.06    7.45
  -1  -9   1  160.90    7.88
   1  -9  -1  154.99    7.86
   1  -9  -1  146.58    7.84
  -1  -9   1  144.82    7.98
  -1  -9   1  155.64    7.43
  -1  -9   1  173.42    8.04
   1   9  -1  163.42    7.61
  -1   9   1  159.77    8.10
   0  -9   1   27.21    2.47
   0  -9  -1   29.12    1.93
   0  -9   1   29.43    2.31
   0  -9  -1   31.30    2.30
   0  -9  -1   29.90    2.59
   0  -9   1   24.84    1.92
   0  -9  -1   26.59    2.31
   0  -9   1   27.21    1.89
   0   9   1   25.05    2.52
   0   9  -1   29.33    2.25
  -1  -9  -1    7.87    1.08
  -1  -9  -1   10.19    1.57
  -1  -9  -1    9.88    1.45
   1  -9   1    8.80    1.83
  -1  -9  -1    7.33    1.95
   1  -9   1   10.59    1.52
  -1  -9  -1    7.77    1.18
   1  -9   1    9.49    1.21
   1  -9   1   10.74    1.44
   1  -9   1    9.33    1.47
  -1   9  -1   10.32    1.59
   1   9   1   10.39    1.43
  -2  -9  -1    3.53    1.06
   2  -9   1    1.87    0.97
  -2  -9  -1    4.37    1.24
  -2  -9  -1    3.11    1.03
   2  -9   1    2.54    0.86
   2  -9   1    2.12    0.79
  -2  -9  -1    3.29    1.76
   2  -9   1    3.42    0.79
   2  -9   1    4.53    1.47
  -2  -9  -1    2.79    0.76
  -2   9  -1    2.62    1.11
  -2   9  -1    1.77    0.77
   2   9   1    3.51    0.77
   3  -9   1  124.30    7.43
   3  -9   1  128.74    6.80
   3  -9   1  133.86    7.28
  -3  -9  -1  136.93    6.78
  -3  -9  -1  143.34    7.36
  -3  -9  -1  131.68    7.20
   3  -9   1  123.82    6.64
  -3  -9  -1  114.29    8.14
  -3   9  -1  141.76    7.22
   3   9   1  134.70    6.59
  -3   9  -1  140.21    7.26
   4  -9   1   30.10    3.26
   4  -9   1   23.52    2.27
  -4  -9  -1   25.11    2.87
  -4  -9  -1   27.72    3.96
  -4  -9  -1   23.27    2.37
   4  -9   1   19.40    2.45
  -4  -9  -1   20.39    2.55
   4  -9   1   17.15    2.02
   4   9   1   21.94    2.10
  -4   9  -1   26.79    2.63
  -4   9  -1   28.33    2.97
  -5  -9  -1   66.15    5.40
  -5  -9  -1   56.04    4.39
  -5  -9  -1   67.16    4.13
  -5  -9  -1   56.44    4.43
   5  -9   1   63.05    4.35
   5  -9   1   55.67    3.75
   5  -9   1   64.46    3.82
  -5   9  -1   61.76    4.02
   5   9   1   63.74    3.78
  -5   9  -1   67.99    4.29
   6  -9   1   16.18    2.49
  -6  -9  -1   13.67    2.51
   6  -9   1   16.90    2.30
  -6  -9  -1   15.02    2.88
  -6  -9  -1   16.97    2.23
   6  -9   1   15.52    1.77
  -6  -9  -1   14.80    2.29
  -6  -9  -1   12.62    2.60
  -6  -9  -1   14.46    2.73
  -6   9  -1   17.41    2.30
  -6   9  -1   14.76    2.12
  -7  -9  -1    0.31    1.20
  -7  -9  -1   -0.53    0.84
  -7  -9  -1    0.64    1.28
   7  -9   1    0.08    0.72
   7  -9   1    0.04    0.68
  -7  -9  -1   -0.43    1.13
  -7  -9  -1   -0.37    0.98
  -7   9  -1    0.34    0.68
   7   9   1    0.90    0.84
  -7   9  -1    0.23    0.79
  -8  -9  -1    0.64    1.08
  -8  -9  -1    3.38    1.53
  -8  -9  -1    4.10    1.87
  -8  -9  -1    3.14    1.17
   8  -9   1    3.25    0.98
  -8  -9  -1    3.90    1.37
   8  -9   1    3.07    0.98
  -8   9  -1    2.82    1.02
   8   9   1    2.98    1.20
  -8   9  -1    1.95    0.88
  -9  -9  -1   36.43    3.20
  -9  -9  -1   23.88    2.81
  -9  -9  -1   33.72    3.14
   9  -9   1   34.81    2.80
  -9  -9  -1   34.09    2.89
   9  -9   1   34.97    3.01
  -9  -9  -1   29.23    3.76
  -9   9  -1   36.00    2.61
   9   9   1   35.96    3.11
  -9   9  -1   40.34    2.77
 -10  -9  -1   12.74    1.52
  10  -9   1   13.40    1.52
 -10   9  -1   14.46    1.52
  10 -10  -1   40.27    2.58
 -10 -10   1   40.57    2.64
 -10  10   1   41.54    2.58
  -9 -10   1    4.89    1.41
  -9 -10   1    5.17    1.78
   9 -10  -1    4.64    1.07
   9 -10  -1    2.94    0.92
  -9 -10   1    3.07    1.08
  -9  10   1    2.53    0.91
  -9  10   1    4.88    1.02
   9  10  -1    3.20    1.14
  -8 -10   1   15.62    2.89
  -8 -10   1   18.98    2.57
  -8 -10   1   15.25    2.62
   8 -10  -1   17.17    2.25
  -8 -10   1   19.59    2.43
   8 -10  -1   17.22    2.14
  -8  10   1   19.93    2.33
  -8  10   1   20.47    2.33
   8  10  -1   19.82    2.55
   8  10  -1   14.87    2.21
  -7 -10   1    2.73    1.42
   7 -10  -1    3.02    1.36
  -7 -10   1    3.75    1.27
  -7 -10   1    5.00    1.46
  -7 -10   1    3.47    1.62
   7 -10  -1    5.02    1.36
   7 -10  -1    2.59    1.04
  -7 -10   1    2.46    1.37
  -7  10   1    4.04    1.15
  -7  10   1    3.23    1.15
   7  10  -1    4.89    1.38
   7  10  -1    4.15    1.38
  -6 -10   1  149.50    8.57
  -6 -10   1  163.68    9.36
   6 -10  -1  150.27    8.64
   6 -10  -1  161.17    9.22
  -6 -10   1  157.60    9.20
  -6 -10   1  141.79    8.96
  -6 -10   1  166.55    9.67
  -6 -10   1  176.78   10.04
  -6 -10   1  172.92    8.47
   6 -10  -1  163.36    9.55
   6 -10  -1  172.31    8.85
   6 -10  -1  164.93    9.03
  -6  10   1  152.38    8.44
  -6  10   1  143.88    8.32
  -5 -10   1   20.55    3.17
   5 -10  -1   25.92    3.52
  -5 -10   1   31.58    4.04
  -5 -10   1   24.85    3.22
   5 -10  -1   22.81    3.19
  -5 -10   1   25.27    2.55
   5 -10  -1   29.01    3.28
  -5 -10   1   19.91    3.37
   5 -10  -1   17.93    2.54
  -5 -10   1   22.06    2.66
  -5  10   1   24.83    2.78
  -4 -10   1  115.62    7.92
   4 -10  -1  122.12    7.08
  -4 -10   1  124.51    7.03
   4 -10  -1  115.25    6.97
   4 -10  -1  121.40    6.46
  -4 -10   1  113.65    6.70
  -4 -10   1  120.80    6.34
   4  10  -1  121.89    6.19
  -4  10   1  112.39    6.58
  -4  10   1  115.85    6.60
   4  10  -1  122.22    6.52
   3 -10  -1    6.18    1.37
  -3 -10   1    5.53    1.21
  -3 -10   1    4.55    1.15
   3 -10  -1    4.44    0.99
  -3 -10   1    6.81    1.14
   3 -10  -1    5.69    1.56
   3 -10  -1    5.55    1.43
  -3 -10   1    5.63    2.04
   3 -10  -1    6.42    1.50
   3  10  -1    5.97    1.04
  -3  10   1    6.25    1.37
   3  10  -1    5.27    1.21
  -2 -10   1    0.79    0.75
   2 -10  -1    3.36    1.31
   2 -10  -1    2.83    1.27
  -2 -10   1    1.83    0.70
   2 -10  -1    2.01    0.84
   2 -10  -1    1.98    0.92
  -2 -10   1    2.54    0.98
   2 -10  -1    2.74    0.80
  -2 -10   1    4.15    1.26
  -2 -10   1    2.05    1.38
   2  10  -1    2.69    0.67
  -2  10   1    0.74    0.80
  -1 -10   1   24.52    2.93
   1 -10  -1   25.28    2.66
   1 -10  -1   20.33    2.00
  -1 -10   1   26.56    2.68
  -1 -10   1   22.39    2.50
   1 -10  -1   22.94    2.96
   1 -10  -1   31.91    2.61
  -1 -10   1   18.70    1.94
  -1  10   1   24.57    2.66
   1  10  -1   20.52    1.95
   1  10  -1   24.17    2.27
   0 -10   1  247.06   11.50
   0 -10  -1  234.47   12.24
   0 -10   1  254.14   12.41
   0 -10   1  242.54   11.86
   0 -10   1  249.21   12.10
   0 -10  -1  224.97   12.06
   0 -10  -1  250.94   11.56
   0 -10   1  246.01   11.43
   0 -10  -1  245.78   11.43
   0 -10  -1  260.06   11.98
   0  10  -1  256.77   11.91
   0  10   1  248.05   11.96
  -1 -10  -1   20.82    1.99
   1 -10   1   16.94    1.89
   1 -10   1   21.02    1.95
  -1 -10  -1   18.84    2.35
  -1 -10  -1   20.00    2.52
   1 -10   1   17.87    2.45
   1 -10   1   15.94    2.08
  -1 -10  -1   23.98    2.55
  -1 -10  -1   22.84    2.02
   1 -10   1   19.51    2.19
   1  10   1   19.97    2.03
  -1  10  -1   21.57    2.43
  -1  10  -1   21.41    2.37
   2 -10   1  111.86    6.45
  -2 -10  -1  115.06    6.44
  -2 -10  -1  113.00    6.39
   2 -10   1  102.69    6.79
  -2 -10  -1  131.84    6.89
  -2 -10  -1  116.52    6.02
  -2 -10  -1  120.71    7.48
   2 -10   1  114.08    6.11
   2 -10   1  125.45    6.08
  -2  10  -1  113.06    6.50
  -2  10  -1  111.27    6.47
   2  10   1  113.61    5.90
   3 -10   1   11.51    2.13
  -3 -10  -1   12.47    2.04
  -3 -10  -1   13.04    2.95
   3 -10   1   14.52    1.88
  -3 -10  -1   10.58    1.81
   3 -10   1   14.31    2.21
  -3 -10  -1   10.86    1.54
   3 -10   1   11.65    1.63
  -3  10  -1   14.99    2.20
   3  10   1   11.45    1.49
  -3  10  -1   10.20    1.70
   4 -10   1    4.27    1.55
   4 -10   1    1.38    0.76
   4 -10   1    1.00    0.66
  -4 -10  -1    2.04    1.14
  -4 -10  -1    0.45    0.85
   4 -10   1    2.21    0.80
  -4 -10  -1    1.46    1.68
  -4 -10  -1    1.48    0.85
  -4  10  -1    0.70    0.97
   4  10   1    1.61    0.65
  -4  10  -1    0.91    0.78
  -5 -10  -1    0.23    1.38
  -5 -10  -1    2.05    1.62
  -5 -10  -1    0.56    0.87
  -5 -10  -1    0.59    0.57
   5 -10   1    0.82    0.75
   5 -10   1    0.18    0.87
  -5 -10  -1    0.76    0.81
  -5 -10  -1    0.17    0.76
   5 -10   1   -0.56    0.76
  -5  10  -1    0.32    0.60
  -6 -10  -1  109.90    7.45
  -6 -10  -1  113.59    6.58
   6 -10   1  102.48    6.26
  -6 -10  -1  104.90    6.83
  -6 -10  -1   91.07    6.73
   6 -10   1  100.35    6.74
   6 -10   1  117.09    6.74
  -6 -10  -1  107.08    7.31
  -6 -10  -1  106.26    6.26
   6 -10   1  103.71    5.65
  -6  10  -1  112.70    6.32
  -6  10  -1  101.31    6.11
  -7 -10  -1   12.26    2.20
   7 -10   1   13.97    2.15
  -7 -10  -1   15.16    2.29
  -7 -10  -1   20.92    3.27
  -7 -10  -1   10.99    2.65
  -7 -10  -1   12.50    2.35
   7 -10   1   13.59    2.07
   7  10   1   17.51    2.49
  -7  10  -1   13.57    2.00
  -7  10  -1   13.04    1.92
  -8 -10  -1   47.89    3.96
  -8 -10  -1   55.31    4.06
  -8 -10  -1   54.81    4.32
  -8 -10  -1   53.07    4.93
  -8 -10  -1   47.13    3.92
   8 -10   1   49.84    3.56
   8 -10   1   49.59    3.75
   8  10   1   59.61    4.21
  -8  10  -1   52.98    3.60
  -8  10  -1   55.05    3.61
  -9 -10  -1    7.44    1.65
  -9 -10  -1    6.13    1.31
  -9 -10  -1    6.47    1.32
  -9 -10  -1    6.36    1.81
   9 -10   1    5.49    1.16
   9  10   1    5.98    1.52
  -9  10  -1    7.01    1.17
  -9  10  -1    6.61    1.11
  -9 -11   1  114.14    7.78
  -9 -11   1  120.96    6.18
   9 -11  -1  110.80    6.06
  -9 -11   1  113.61    6.15
  -9  11   1  121.13    5.97
   9  11  -1   99.62    6.47
  -8 -11   1    0.08    1.01
  -8 -11   1    0.21    1.14
  -8 -11   1    1.89    1.53
   8 -11  -1    1.11    0.71
   8 -11  -1    0.70    0.68
  -8 -11   1    1.07    1.04
   8  11  -1    1.97    1.06
  -8  11   1    0.85    0.81
   8  11  -1    0.58    0.88
  -8  11   1    0.34    0.71
   7 -11  -1   63.82    4.54
   7 -11  -1   71.24    4.96
  -7 -11   1   62.34    4.51
  -7 -11   1   62.57    4.80
  -7 -11   1   67.15    4.44
   7 -11  -1   55.20    4.25
  -7 -11   1   68.71    5.32
  -7 -11   1   69.93    5.53
  -7  11   1   62.20    4.24
  -7  11   1   67.93    4.33
   7  11  -1   69.94    4.72
   7  11  -1   69.02    4.70
  -6 -11   1    0.12    0.94
   6 -11  -1    1.13    1.13
  -6 -11   1    0.11    1.15
   6 -11  -1   -0.15    0.92
  -6 -11   1    0.61    1.18
  -6 -11   1    0.74    0.81
   6 -11  -1   -1.07    0.89
  -6 -11   1    0.42    1.11
  -6 -11   1   -0.66    0.81
   6 -11  -1    0.61    0.76
   6 -11  -1    0.43    0.90
  -6  11   1   -0.38    0.70
  -6  11   1    0.08    0.90
  -5 -11   1   32.52    4.56
   5 -11  -1   24.54    2.97
   5 -11  -1   18.77    2.61
  -5 -11   1   35.16    4.05
   5 -11  -1   25.67    3.25
   5 -11  -1   25.62    2.97
  -5 -11   1   27.97    3.54
  -5 -11   1   35.83    3.21
   5 -11  -1   22.14    3.04
  -5 -11   1   26.79    2.91
  -5 -11   1   20.32    2.78
  -5  11   1   29.01    3.02
  -4 -11   1    1.30    0.87
   4 -11  -1    0.50    1.56
  -4 -11   1    0.95    1.77
  -4 -11   1    0.45    1.30
   4 -11  -1    1.74    1.88
   4 -11  -1    2.95    1.14
  -4 -11   1    1.40    0.91
  -4 -11   1    2.06    1.17
   4 -11  -1    2.47    1.29
  -4 -11   1    1.02    0.66
   4 -11  -1    1.42    1.01
  -4  11   1    1.93    0.91
  -4  11   1    2.10    1.04
   4  11  -1    1.53    0.93
   4  11  -1    3.58    1.38
   3 -11  -1  181.26   10.27
   3 -11  -1  194.24    9.71
   3 -11  -1  219.31   10.73
   3 -11  -1  189.36    9.71
  -3 -11   1  204.35    9.62
  -3 -11   1  187.54   11.43
  -3 -11   1  190.81   10.13
  -3 -11   1  196.68   10.22
  -3  11   1  184.26    9.87
   3  11  -1  202.07    9.93
   3  11  -1  188.73    9.39
  -3  11   1  198.43   10.05
   2 -11  -1    2.99    0.87
  -2 -11   1    4.46    2.07
  -2 -11   1    2.65    1.05
  -2 -11   1    2.65    0.83
  -2 -11   1    2.75    1.10
   2 -11  -1    2.59    0.89
   2 -11  -1    2.64    1.10
  -2 -11   1    3.99    1.18
   2 -11  -1    1.73    0.93
  -2  11   1    4.37    1.29
  -2  11   1    3.94    1.19
   2  11  -1    2.69    0.80
  -1 -11   1  170.52    9.15
   1 -11  -1  162.51    9.37
   1 -11  -1  175.59    8.59
   1 -11  -1  157.76    8.29
   1 -11  -1  168.56    8.89
  -1 -11   1  178.59    9.16
  -1 -11   1  169.41    8.84
  -1 -11   1  178.69    8.44
  -1  11   1  168.60    8.95
   1  11  -1  165.18    8.45
   1  11  -1  173.65    8.31
   0 -11   1    0.23    0.59
   0 -11   1    0.32    0.58
   0 -11  -1    0.41    0.82
   0 -11  -1   -0.05    0.45
   0 -11   1    0.36    0.99
   0 -11   1    0.12    0.43
   0 -11   1    0.43    0.69
   0 -11  -1    0.33    0.52
   0 -11  -1    1.22    0.94
   0 -11  -1    0.03    0.47
   0  11   1    0.67    0.74
   0  11  -1    0.51    0.67
  -1 -11  -1   11.29    1.69
   1 -11   1    9.39    1.65
  -1 -11  -1   13.75    2.09
   1 -11   1   11.69    1.75
  -1 -11  -1    8.97    1.86
   1 -11   1   11.27    1.52
   1 -11   1   13.00    2.44
  -1 -11  -1   14.11    2.09
   1 -11   1   12.84    1.99
   1  11   1   13.85    1.57
  -1  11  -1   12.23    1.83
  -2 -11  -1    3.46    1.27
   2 -11   1    6.80    1.83
  -2 -11  -1    5.71    1.30
   2 -11   1    5.73    1.17
  -2 -11  -1    5.37    1.42
   2 -11   1    4.50    1.08
  -2 -11  -1    5.67    1.15
   2 -11   1    6.19    1.55
   2  11   1    4.77    0.99
  -2  11  -1    5.09    1.28
  -2  11  -1    7.20    1.53
  -3 -11  -1  158.26    7.90
  -3 -11  -1  158.41    8.71
   3 -11   1  165.40    8.86
  -3 -11  -1  159.84    9.65
   3 -11   1  128.37    7.69
   3 -11   1  145.34    7.86
   3 -11   1  155.88    8.54
  -3 -11  -1  154.28    8.43
  -3  11  -1  150.98    8.26
  -3  11  -1  154.78    8.24
   3  11   1  154.73    7.68
  -4 -11  -1    5.37    2.74
  -4 -11  -1    2.27    1.77
   4 -11   1    5.55    1.43
  -4 -11  -1    5.50    1.59
   4 -11   1    7.26    2.10
  -4 -11  -1    6.80    1.82
  -4 -11  -1    6.61    1.58
   4 -11   1    3.99    1.28
   4 -11   1    5.68    1.71
  -4 -11  -1    3.63    1.24
   4 -11   1    7.06    1.38
  -4  11  -1    4.93    1.38
  -5 -11  -1  102.36    7.53
   5 -11   1  106.19    6.39
  -5 -11  -1   95.76    6.55
  -5 -11  -1   94.72    6.77
  -5 -11  -1   95.40    6.23
  -5 -11  -1  106.87    6.65
   5 -11   1   98.36    6.54
  -5 -11  -1  112.92    6.12
   5 -11   1   96.55    6.71
   5 -11   1  112.44    5.70
  -5  11  -1  108.16    6.12
   6 -11   1    3.41    0.91
  -6 -11  -1    3.25    1.18
   6 -11   1    0.78    1.03
  -6 -11  -1    1.68    1.26
   6 -11   1    0.17    0.81
  -6 -11  -1    3.60    1.16
   6 -11   1    2.16    1.07
  -6 -11  -1    1.58    1.16
  -6 -11  -1    2.38    1.70
  -6  11  -1    2.24    1.07
  -6  11  -1    1.86    0.93
  -7 -11  -1    0.32    1.12
  -7 -11  -1    0.37    1.06
  -7 -11  -1    0.12    0.83
  -7 -11  -1    0.22    1.15
  -7 -11  -1    0.97    1.34
   7 -11   1   -0.33    0.65
   7 -11   1    0.05    0.64
  -7  11  -1    0.40    0.69
   7  11   1    0.73    0.71
  -7  11  -1    0.01    0.68
  -8 -11  -1    1.68    1.03
  -8 -11  -1    1.34    1.23
  -8 -11  -1    1.44    1.04
   8 -11   1    0.63    0.66
   8 -11   1    1.57    0.80
  -8 -11  -1    1.73    1.25
  -8 -11  -1    0.00    1.15
  -8  11  -1    1.09    0.77
   8  11   1    0.39    0.82
  -8  11  -1    1.54    0.75
  -9 -11  -1   36.12    2.65
  -9 -11  -1   42.96    2.93
   9 -11   1   37.69    2.73
  -9  11  -1   37.10    2.52
  -9 -12   1    0.02    0.91
  -9 -12   1    1.84    0.82
   9 -12  -1    2.66    0.72
  -9 -12   1    2.04    0.77
  -9  12   1    1.90    0.61
  -8 -12   1   12.11    1.73
  -8 -12   1   12.45    2.06
  -8 -12   1   11.32    2.19
  -8 -12   1   17.28    2.56
   8 -12  -1   10.65    1.63
   8 -12  -1   10.69    1.68
  -8  12   1   13.45    1.71
   8  12  -1   11.70    1.90
  -8  12   1   12.03    1.57
   8  12  -1   12.38    1.90
   7 -12  -1   -0.56    0.53
  -7 -12   1    0.18    0.88
  -7 -12   1   -0.70    1.02
  -7 -12   1    1.58    0.86
   7 -12  -1    0.17    0.66
   7 -12  -1    0.04    0.88
  -7 -12   1    0.82    1.22
  -7  12   1   -0.63    0.61
   7  12  -1   -0.33    0.82
  -7  12   1   -0.12    0.70
   7  12  -1   -0.17    0.70
   6 -12  -1   96.38    6.18
  -6 -12   1   91.44    6.48
   6 -12  -1   89.94    5.89
  -6 -12   1   86.75    5.64
   6 -12  -1   92.32    5.72
  -6 -12   1   90.35    6.20
   6 -12  -1   87.67    5.70
  -6 -12   1   89.84    6.25
   6 -12  -1   80.10    5.51
  -6 -12   1  105.42    7.06
  -6 -12   1   91.76    5.48
  -6  12   1   91.07    5.48
  -5 -12   1    1.35    0.85
   5 -12  -1    0.72    1.06
   5 -12  -1    1.16    1.17
   5 -12  -1    0.80    0.93
  -5 -12   1    0.57    1.05
   5 -12  -1    0.04    1.04
  -5 -12   1   -0.27    0.82
  -5 -12   1    0.24    1.02
   5 -12  -1   -0.06    0.80
  -5 -12   1   -1.01    1.28
  -5 -12   1    0.83    1.06
  -5  12   1    0.59    0.93
   4 -12  -1   92.72    5.85
  -4 -12   1   75.92    5.61
   4 -12  -1   83.56    6.01
  -4 -12   1   86.35    5.35
   4 -12  -1   86.30    5.95
  -4 -12   1   83.98    5.63
   4 -12  -1   73.56    5.59
  -4 -12   1   86.36    5.85
   4 -12  -1   92.18    5.77
  -4 -12   1   78.12    4.88
  -4 -12   1   72.34    6.47
  -4  12   1   86.05    5.23
   4  12  -1   77.42    5.00
   3 -12  -1    4.76    1.31
   3 -12  -1    2.98    1.38
   3 -12  -1    1.89    1.57
  -3 -12   1    3.16    1.69
  -3 -12   1    4.35    1.40
   3 -12  -1    3.24    1.64
   3 -12  -1    2.84    1.50
   3 -12  -1    4.09    1.50
  -3 -12   1    1.64    1.03
  -3 -12   1    3.34    1.28
  -3 -12   1    4.08    1.08
  -3 -12   1    3.24    1.46
   3  12  -1    4.10    1.23
  -3  12   1    4.10    1.39
  -2 -12   1   14.59    2.28
   2 -12  -1   15.01    2.75
  -2 -12   1   10.58    1.80
  -2 -12   1   14.29    1.82
   2 -12  -1   19.91    2.40
   2 -12  -1   11.69    2.11
   2 -12  -1   14.39    1.85
  -2  12   1   14.31    2.11
   2  12  -1   12.45    1.99
   2  12  -1   15.53    1.87
  -2  12   1   12.36    2.03
  -1 -12   1    4.07    1.44
   1 -12  -1    3.54    0.92
   1 -12  -1    4.75    1.16
  -1 -12   1    3.86    1.00
   1 -12  -1    3.87    1.28
  -1 -12   1    5.14    1.42
  -1 -12   1    4.53    1.46
   1 -12  -1    4.70    1.50
  -1  12   1    4.45    1.35
   1  12  -1    4.79    1.01
   1  12  -1    2.69    0.99
   0 -12  -1  192.16   10.76
   0 -12   1  200.58   10.39
   0 -12  -1  209.74   10.50
   0 -12  -1  206.55   10.08
   0 -12   1  200.79   10.69
   0 -12   1  203.97   10.98
   0 -12   1  201.34    9.97
   0 -12  -1  202.88    9.87
   0  12   1  200.32   10.28
   0  12  -1  200.03   10.25
  -1 -12  -1    2.00    1.35
   1 -12   1    1.33    0.94
   1 -12   1    1.08    1.24
  -1 -12  -1    1.05    1.10
  -1 -12  -1    0.82    0.75
  -1 -12  -1    1.22    0.70
   1 -12   1    0.58    0.65
   1 -12   1    1.52    0.82
  -1  12  -1    0.57    0.90
   1  12   1    0.73    0.49
  -2 -12  -1  126.84    7.11
   2 -12   1  111.16    6.60
  -2 -12  -1  123.99    7.09
   2 -12   1  127.95    7.26
   2 -12   1  135.26    7.89
  -2 -12  -1  127.08    6.63
   2 -12   1  112.53    6.53
  -2  12  -1  135.20    7.14
  -2  12  -1  113.54    6.92
   2  12   1  114.59    6.34
  -3 -12  -1    0.38    1.68
   3 -12   1   -0.86    0.73
   3 -12   1   -0.43    0.77
   3 -12   1    0.43    1.14
  -3 -12  -1    0.05    0.67
   3 -12   1    0.61    1.18
   3 -12   1   -0.29    1.02
  -3 -12  -1    0.57    1.10
   3 -12   1    0.72    0.70
  -3 -12  -1   -0.58    0.95
  -3 -12  -1    0.17    0.74
  -3 -12  -1   -0.45    0.61
  -3  12  -1    0.94    0.94
  -4 -12  -1   13.03    1.94
  -4 -12  -1   12.57    2.38
  -4 -12  -1   11.92    2.20
   4 -12   1   10.45    2.14
  -4 -12  -1    9.08    1.97
   4 -12   1    9.05    1.54
   4 -12   1   11.88    2.51
  -4 -12  -1   10.43    2.79
   4 -12   1   12.37    2.32
  -4 -12  -1    6.28    1.75
   4 -12   1   16.66    2.72
  -4  12  -1   13.13    2.03
  -5 -12  -1    2.13    1.24
   5 -12   1    2.21    1.03
  -5 -12  -1    3.78    1.45
  -5 -12  -1    4.13    2.06
   5 -12   1    3.94    1.34
  -5 -12  -1    2.00    1.23
   5 -12   1    4.65    1.07
  -5 -12  -1    2.38    1.37
   5 -12   1    2.53    1.33
  -5 -12  -1    3.76    1.17
  -5  12  -1    3.96    1.28
   6 -12   1   77.74    5.54
  -6 -12  -1   77.20    5.98
  -6 -12  -1   75.18    5.58
   6 -12   1   79.26    5.35
   6 -12   1   83.25    5.17
  -6 -12  -1   86.32    6.40
  -6 -12  -1   74.42    5.57
  -6 -12  -1   77.83    5.26
  -6 -12  -1   82.99    5.15
  -6  12  -1   82.31    4.99
   7 -12   1    0.45    0.82
  -7 -12  -1    0.54    0.95
   7 -12   1    0.75    0.91
  -7 -12  -1    0.28    1.15
  -7 -12  -1   -0.19    1.06
  -7 -12  -1   -0.50    0.87
   7 -12   1   -0.17    0.51
   7  12   1    0.78    0.86
  -7  12  -1    0.17    0.70
  -7  12  -1    0.11    0.63
  -8 -12  -1   49.25    3.88
  -8 -12  -1   39.36    3.34
  -8 -12  -1   44.92    3.43
  -8 -12  -1   46.49    4.21
  -8 -12  -1   53.01    3.56
   8 -12   1   47.56    3.34
  -8  12  -1   47.13    3.03
  -8  12  -1   43.86    3.03
   8  12   1   51.28    3.62
  -9 -12  -1    0.82    0.68
   9 -12   1    1.07    0.54
  -9 -12  -1    1.73    0.72
  -9 -12  -1    0.24    0.69
  -9  12  -1    0.74    0.45
  -8 -13   1   -0.95    0.86
  -8 -13   1    0.75    0.73
   8 -13  -1    0.43    0.52
  -8 -13   1   -1.14    1.47
  -8  13   1    0.82    0.58
   8  13  -1    1.16    1.09
   8  13  -1    0.40    0.68
   7 -13  -1   43.96    3.29
   7 -13  -1   48.92    3.71
  -7 -13   1   43.02    4.07
  -7 -13   1   41.04    3.28
  -7 -13   1   48.91    3.59
  -7 -13   1   49.70    4.23
   7 -13  -1   46.41    3.48
   7  13  -1   45.49    3.49
   7  13  -1   49.39    3.61
  -7  13   1   38.47    3.08
  -6 -13   1    1.37    1.22
   6 -13  -1    1.89    1.07
  -6 -13   1    1.62    0.90
   6 -13  -1    1.20    0.87
  -6 -13   1    1.10    0.89
  -6 -13   1    1.04    1.43
   6 -13  -1    0.80    1.09
  -6 -13   1    1.18    1.06
   6 -13  -1    0.68    0.84
   6 -13  -1    1.24    0.95
   6  13  -1    1.07    0.92
  -6  13   1    1.49    0.93
  -5 -13   1   10.73    1.89
   5 -13  -1   14.88    2.50
  -5 -13   1   11.15    2.23
  -5 -13   1   15.52    2.58
  -5 -13   1   13.17    2.99
  -5 -13   1    8.56    1.58
   5 -13  -1   12.40    2.25
   5 -13  -1   12.69    2.28
  -5 -13   1   13.06    2.45
   5 -13  -1   14.61    2.48
   5 -13  -1   11.57    2.00
  -5  13   1   12.92    1.95
  -4 -13   1    0.51    0.86
   4 -13  -1    0.45    1.06
  -4 -13   1   -0.35    0.87
   4 -13  -1    1.11    1.00
   4 -13  -1    0.24    0.98
  -4 -13   1    1.58    0.96
  -4 -13   1    2.01    1.72
  -4 -13   1    0.60    0.91
   4 -13  -1   -0.03    0.92
   4 -13  -1    0.74    1.01
  -4 -13   1    1.19    0.73
  -4  13   1    1.36    0.94
   4  13  -1    0.63    0.83
  -3 -13   1  138.73    8.38
   3 -13  -1  145.10    8.46
  -3 -13   1  149.50    8.57
  -3 -13   1  148.78    9.41
   3 -13  -1  144.87    7.78
   3 -13  -1  130.92    8.65
   3 -13  -1  137.73    8.75
   3 -13  -1  146.60    8.72
  -3 -13   1  144.53    8.27
   3 -13  -1  156.00    8.61
  -3 -13   1  141.55    8.13
  -3 -13   1  146.35    7.63
  -3  13   1  142.57    7.84
   3  13  -1  143.87    7.90
  -2 -13   1   -0.06    0.57
   2 -13  -1    1.71    1.06
  -2 -13   1    0.52    0.81
  -2 -13   1    0.53    1.06
   2 -13  -1   -0.03    0.80
  -2 -13   1    0.67    1.03
  -2 -13   1    0.32    0.74
   2 -13  -1    0.40    0.86
   2 -13  -1    0.39    1.30
   2 -13  -1    1.04    1.03
   2 -13  -1   -0.29    0.99
   2  13  -1   -0.36    0.75
   1 -13  -1   81.88    5.96
  -1 -13   1   88.66    5.23
   1 -13  -1   88.98    6.20
  -1 -13   1   84.80    5.92
  -1 -13   1   88.04    6.06
   1 -13  -1   94.66    5.50
  -1 -13   1   86.31    5.85
   1 -13  -1   84.28    6.52
   1 -13  -1   83.70    6.04
  -1 -13   1   96.22    5.77
   1 -13  -1   93.04    5.81
  -1 -13   1   92.14    5.94
   0 -13   1    2.13    1.18
   0 -13  -1    1.05    0.77
   0 -13   1    2.38    0.86
   0 -13   1    3.39    1.13
   0 -13   1    1.54    1.73
   0 -13  -1    1.87    1.19
   0 -13   1    2.52    1.31
   0 -13  -1    2.51    1.28
   0 -13  -1    1.78    0.90
   0 -13   1    1.60    1.31
   0 -13   1    3.65    1.94
   0 -13  -1    2.04    1.21
   0 -13   1    1.64    1.53
  -1 -13  -1    2.82    0.97
   1 -13   1    2.15    1.01
   1 -13   1    3.99    1.55
   1 -13   1    3.39    1.78
  -1 -13  -1    3.49    2.28
  -1 -13  -1    2.05    1.23
  -1 -13  -1    4.16    1.59
   1 -13   1    6.54    1.89
   1 -13   1    2.38    1.32
   1 -13   1    4.48    1.25
  -1 -13  -1    1.42    1.25
  -1 -13  -1    2.13    1.16
  -2 -13  -1    0.45    0.76
  -2 -13  -1    0.66    0.77
  -2 -13  -1   -0.05    0.85
   2 -13   1    0.65    0.74
   2 -13   1    1.12    1.35
  -2 -13  -1    1.57    1.53
  -2 -13  -1    0.94    1.01
   2 -13   1    1.50    1.17
   2 -13   1   -0.12    1.06
  -2 -13  -1   -0.42    0.87
   2 -13   1    1.33    1.42
   2 -13   1    1.16    0.94
  -2  13  -1    0.00    1.19
  -3 -13  -1  110.19    7.13
   3 -13   1  127.47    6.79
   3 -13   1  124.32    8.00
  -3 -13  -1  119.16    7.47
  -3 -13  -1  122.89    7.57
   3 -13   1  123.13    7.64
  -3 -13  -1  113.71    7.29
  -3 -13  -1  121.33    6.72
   3 -13   1  122.84    7.58
   3 -13   1  115.69    7.63
   3 -13   1  121.31    7.35
  -3  13  -1  127.91    7.00
   4 -13   1    3.38    1.54
  -4 -13  -1    4.71    1.60
  -4 -13  -1    4.26    1.65
  -4 -13  -1    2.76    1.92
  -4 -13  -1    4.02    1.41
  -4 -13  -1    4.31    1.49
   4 -13   1    3.78    1.46
   4 -13   1    4.97    1.61
   4 -13   1    5.35    1.60
  -4 -13  -1    5.60    1.33
   4 -13   1    4.78    1.20
  -4  13  -1    5.50    1.38
  -5 -13  -1  100.24    5.88
  -5 -13  -1  103.56    6.50
  -5 -13  -1   95.77    6.40
   5 -13   1  100.68    5.44
   5 -13   1  101.64    6.60
  -5 -13  -1   89.92    7.15
   5 -13   1   99.44    6.48
  -5 -13  -1   99.66    6.82
   5 -13   1   90.98    6.01
  -5 -13  -1  102.59    6.35
  -5  13  -1   98.26    5.82
   6 -13   1   -0.22    0.65
  -6 -13  -1    1.30    1.23
  -6 -13  -1   -0.08    0.82
  -6 -13  -1    0.28    1.07
  -6 -13  -1    0.61    0.96
   6 -13   1    0.43    0.88
  -6 -13  -1    1.30    1.12
  -6 -13  -1    0.60    1.36
   6 -13   1    0.76    0.73
  -6  13  -1    0.32    0.69
   6  13   1    0.71    0.89
  -7 -13  -1   -0.04    0.73
   7 -13   1   -0.71    0.57
   7 -13   1    1.19    0.84
  -7 -13  -1   -0.06    0.91
  -7 -13  -1    0.48    1.19
  -7 -13  -1    0.13    0.79
   7 -13   1   -0.27    0.50
  -7  13  -1    0.40    0.65
   7  13   1    0.21    0.73
  -8 -13  -1    2.98    1.17
  -8 -13  -1    3.63    0.97
   8 -13   1    4.84    1.00
  -8 -14   1    8.00    1.22
   8 -14  -1    5.98    1.01
  -8 -14   1    7.81    1.54
   8  14  -1    7.00    1.12
  -7 -14   1    0.16    0.78
   7 -14  -1    1.10    0.84
   7 -14  -1    0.51    0.62
  -7 -14   1    0.06    0.94
   7 -14  -1    0.38    0.63
  -7 -14   1    1.51    1.24
   7  14  -1    0.37    0.67
  -7  14   1    0.36    0.62
   7  14  -1   -0.28    0.67
   6 -14  -1  112.36    6.49
  -6 -14   1  107.24    6.34
   6 -14  -1  115.92    6.58
   6 -14  -1  110.22    6.86
   6 -14  -1  120.53    6.82
  -6 -14   1  105.93    6.99
  -6 -14   1  120.53    6.77
  -6 -14   1  118.35    7.37
  -6 -14   1  117.78    7.58
  -6  14   1  120.40    6.37
   6  14  -1  120.95    6.68
   5 -14  -1    4.70    1.32
  -5 -14   1    4.21    1.32
  -5 -14   1    4.33    1.53
  -5 -14   1    4.08    1.20
   5 -14  -1    3.34    1.31
   5 -14  -1    4.79    1.34
  -5 -14   1    4.12    1.54
   5 -14  -1    4.31    1.40
  -5 -14   1    6.95    1.83
   5 -14  -1    5.18    1.53
  -5 -14   1    4.13    2.03
  -5  14   1    4.72    1.15
   4 -14  -1   37.97    4.30
  -4 -14   1   38.67    3.72
   4 -14  -1   25.56    3.26
  -4 -14   1   28.73    4.01
   4 -14  -1   40.43    3.48
  -4 -14   1   36.39    3.76
  -4 -14   1   41.26    3.62
   4 -14  -1   27.70    3.32
  -4 -14   1   38.19    4.15
  -4 -14   1   43.18    3.07
   4 -14  -1   39.94    4.25
   4  14  -1   36.76    3.12
  -4  14   1   38.55    3.10
  -3 -14   1    2.63    0.93
  -3 -14   1    4.53    1.39
   3 -14  -1    3.19    1.33
  -3 -14   1    3.35    1.40
   3 -14  -1    4.62    1.58
  -3 -14   1    7.45    1.82
   3 -14  -1    3.15    1.47
   3 -14  -1    4.27    1.59
   3 -14  -1    6.45    1.46
  -3 -14   1    4.63    1.60
  -3  14   1    3.98    1.33
   3  14  -1    6.55    1.67
   2 -14  -1    9.17    2.19
   2 -14  -1    5.26    1.97
   2 -14  -1    4.97    1.59
  -2 -14   1    9.74    1.97
   2 -14  -1   10.19    2.39
   2 -14  -1    7.93    2.18
   2 -14  -1    6.98    1.61
  -2 -14   1    7.83    1.82
  -2 -14   1    6.27    1.28
  -2 -14   1    8.33    1.95
  -2 -14   1    6.50    1.81
   2  14  -1    6.91    1.80
   1 -14  -1   -0.69    1.49
  -1 -14   1    2.55    1.16
   1 -14  -1    1.50    1.04
   1 -14  -1    2.93    1.21
  -1 -14   1    2.02    1.18
   1 -14  -1    2.82    1.44
  -1 -14   1    4.16    1.54
  -1 -14   1    1.65    1.42
   1 -14  -1    1.13    1.12
   1 -14  -1    1.91    1.49
  -1 -14   1    2.79    1.01
   1  14  -1    2.35    1.31
   0 -14  -1   65.98    4.47
   0 -14  -1   60.57    4.92
   0 -14  -1   74.40    4.96
   0 -14   1   60.05    5.02
   0 -14   1   61.17    4.71
   0 -14  -1   56.47    4.94
   0 -14   1   70.54    5.06
   0 -14   1   68.24    4.43
   0 -14   1   61.97    5.13
   0 -14   1   68.94    4.94
   0 -14   1   62.11    5.45
   0 -14  -1   64.38    5.15
   1 -14   1   11.46    2.23
  -1 -14  -1    7.32    1.59
  -1 -14  -1    7.16    1.83
   1 -14   1    5.97    1.45
  -1 -14  -1   10.40    2.12
   1 -14   1    8.27    2.35
  -1 -14  -1    4.72    1.55
   1 -14   1    5.29    1.64
   1 -14   1    7.67    2.39
  -1 -14  -1    8.88    1.91
   1 -14   1    7.38    2.01
   2 -14   1   83.39    5.90
  -2 -14  -1   84.29    5.93
  -2 -14  -1   97.93    5.90
   2 -14   1   89.57    6.31
  -2 -14  -1   92.85    6.33
   2 -14   1   87.08    6.53
   2 -14   1   87.09    6.27
   2 -14   1   89.09    5.42
  -2 -14  -1   91.85    5.89
  -2 -14  -1   81.21    5.86
   2 -14   1   82.33    6.13
   2  14   1   83.97    5.56
  -3 -14  -1   10.26    1.73
  -3 -14  -1    9.20    2.08
  -3 -14  -1   14.87    2.43
  -3 -14  -1   13.21    2.37
   3 -14   1    8.67    1.97
   3 -14   1   12.25    1.85
   3 -14   1    8.12    1.79
   3 -14   1   13.84    2.36
   3 -14   1    9.46    2.06
  -3 -14  -1   11.64    2.30
   3 -14   1    6.50    1.88
  -3  14  -1   10.84    1.79
   4 -14   1    3.73    1.38
   4 -14   1    3.28    1.24
  -4 -14  -1    2.43    1.12
  -4 -14  -1    1.87    1.17
  -4 -14  -1    2.79    1.01
   4 -14   1    1.85    1.48
   4 -14   1    3.19    1.26
   4 -14   1    1.64    0.89
  -4 -14  -1    2.09    1.34
   4 -14   1    3.09    1.28
  -4 -14  -1    1.88    1.19
  -4  14  -1    2.94    1.04
   5 -14   1   -0.48    0.68
   5 -14   1    0.85    0.99
  -5 -14  -1    1.27    1.69
  -5 -14  -1    0.59    0.77
  -5 -14  -1    0.28    1.10
  -5 -14  -1    1.55    1.04
  -5 -14  -1    0.66    1.00
   5 -14   1    0.86    0.81
   5 -14   1    0.70    0.86
  -5 -14  -1   -0.34    0.80
  -5  14  -1    1.38    0.86
  -6 -14  -1   41.48    3.82
  -6 -14  -1   40.60    3.81
   6 -14   1   32.69    2.84
  -6 -14  -1   35.79    4.30
  -6 -14  -1   42.49    3.54
   6 -14   1   39.57    3.39
   6 -14   1   38.82    3.21
  -6 -14  -1   29.79    3.07
  -6  14  -1   37.84    2.85
   6  14   1   40.11    3.14
   7 -14   1    6.67    1.30
  -7 -14  -1    4.95    1.52
   7 -14   1    6.17    1.21
  -7 -14  -1    9.57    3.18
  -7 -14  -1    6.10    1.83
  -7 -14  -1    6.33    1.24
  -7  14  -1    5.98    1.06
   7  14   1    5.10    1.23
  -7 -15   1   24.60    2.39
  -7 -15   1   26.36    2.97
   7 -15  -1   26.76    2.29
   7 -15  -1   29.61    2.23
   7  15  -1   28.68    2.29
   6 -15  -1    2.22    1.01
  -6 -15   1    0.47    0.91
  -6 -15   1    2.59    1.11
   6 -15  -1    2.06    0.85
  -6 -15   1    2.62    1.04
  -6 -15   1    1.61    1.15
   6 -15  -1    0.90    0.76
   6 -15  -1    2.31    0.88
  -6 -15   1    1.09    1.29
   6  15  -1    1.97    0.88
  -6  15   1    1.59    0.78
   5 -15  -1    2.76    1.18
  -5 -15   1    3.65    1.29
   5 -15  -1    2.21    1.01
  -5 -15   1    2.92    1.26
   5 -15  -1    2.97    1.11
  -5 -15   1    2.87    1.01
   5 -15  -1    5.79    1.48
   5 -15  -1    3.16    1.13
  -5 -15   1    2.70    1.74
  -5 -15   1    2.73    1.17
  -5 -15   1    3.46    1.29
  -5  15   1    1.36    0.82
  -4 -15   1   -0.11    0.86
  -4 -15   1    0.47    0.69
   4 -15  -1    0.20    0.86
   4 -15  -1    0.48    0.91
  -4 -15   1   -0.15    0.91
   4 -15  -1   -0.02    0.85
  -4 -15   1    1.07    0.94
  -4 -15   1    0.51    1.08
   4 -15  -1    0.86    0.79
   4 -15  -1    0.22    0.79
  -4  15   1   -0.10    0.78
   3 -15  -1   45.00    4.20
   3 -15  -1   50.03    4.23
  -3 -15   1   48.83    4.05
  -3 -15   1   50.55    3.54
   3 -15  -1   46.23    4.28
  -3 -15   1   43.35    3.88
   3 -15  -1   50.16    4.12
   3 -15  -1   50.99    4.19
  -3 -15   1   51.56    4.32
  -3 -15   1   48.64    4.16
   3  15  -1   47.46    3.65
   2 -15  -1   15.78    2.71
  -2 -15   1    8.29    1.89
  -2 -15   1   10.35    2.09
  -2 -15   1   13.25    2.47
   2 -15  -1    8.59    2.16
  -2 -15   1   10.30    1.70
   2 -15  -1   11.09    2.25
   2 -15  -1    9.53    1.89
   2 -15  -1   10.88    2.36
   2  15  -1   13.22    2.19
  -1 -15   1   72.29    5.77
  -1 -15   1   78.89    5.68
   1 -15  -1   72.31    5.77
   1 -15  -1   77.08    6.08
  -1 -15   1   79.63    5.00
  -1 -15   1   84.84    5.63
   1 -15  -1   82.34    5.96
   1 -15  -1   75.64    5.49
   1 -15  -1   69.26    4.99
  -1 -15   1   81.50    5.56
   1 -15  -1   87.50    5.99
   1  15  -1   82.69    5.60
   0 -15   1    0.78    0.79
   0 -15   1   -1.16    1.10
   0 -15  -1   -0.29    0.73
   0 -15   1    0.45    1.12
   0 -15   1    0.51    0.80
   0 -15   1    1.12    1.46
   0 -15  -1    0.48    1.07
   0 -15  -1    0.29    1.10
   0 -15  -1    0.03    0.78
   0 -15  -1    0.98    1.04
   0 -15   1    0.25    1.03
   0  15  -1   -0.98    0.81
   1 -15   1    0.57    0.97
   1 -15   1    1.21    0.92
  -1 -15  -1   -0.31    0.75
  -1 -15  -1   -0.98    0.75
   1 -15   1   -0.58    1.06
   1 -15   1   -0.02    1.00
  -1 -15  -1   -0.51    0.69
   1 -15   1    0.36    1.24
  -1 -15  -1    0.59    0.82
   1 -15   1   -0.44    1.04
  -1 -15  -1   -0.39    0.85
   2 -15   1    1.25    1.27
   2 -15   1   -0.41    0.93
   2 -15   1    0.35    1.02
  -2 -15  -1    0.52    0.97
   2 -15   1    0.44    1.20
  -2 -15  -1    2.26    1.09
  -2 -15  -1    0.90    0.80
   2 -15   1    1.03    1.12
   2 -15   1    1.09    0.83
  -2 -15  -1    0.97    0.99
  -2 -15  -1    1.49    1.30
   2  15   1    1.40    1.11
   3 -15   1   65.96    5.25
  -3 -15  -1   71.00    5.08
  -3 -15  -1   72.99    5.18
   3 -15   1   74.12    5.55
  -3 -15  -1   65.91    5.17
   3 -15   1   75.48    5.37
   3 -15   1   69.36    4.48
  -3 -15  -1   77.57    4.77
   3 -15   1   72.24    5.16
  -3 -15  -1   65.52    5.33
   3 -15   1   71.44    5.09
   4 -15   1    8.85    1.77
  -4 -15  -1   10.05    2.11
  -4 -15  -1   10.70    1.73
   4 -15   1   11.13    2.10
   4 -15   1   10.92    2.17
  -4 -15  -1    9.98    2.14
  -4 -15  -1    7.75    1.85
   4 -15   1   16.34    1.90
   4 -15   1   14.50    2.28
   4 -15   1   14.00    2.47
  -4  15  -1   11.20    1.73
  -5 -15  -1   25.54    3.05
   5 -15   1   24.46    2.70
  -5 -15  -1   34.26    3.11
  -5 -15  -1   29.43    3.42
   5 -15   1   23.80    2.84
  -5 -15  -1   29.78    3.27
  -5 -15  -1   32.93    3.68
   5 -15   1   32.71    2.91
  -5  15  -1   27.51    2.63
  -6 -15  -1    8.56    1.64
  -6 -15  -1    6.37    1.44
   6 -15   1    8.23    1.53
   6 -15   1    8.47    1.52
  -6 -15  -1   11.07    2.05
  -6 -15  -1    9.69    1.56
  -6  15  -1    6.13    1.13
   6  15   1    7.79    1.38
  -7 -15  -1    0.97    0.86
   7 -15   1    0.41    0.44
  -7 -15  -1    0.09    0.65
  -7  15  -1   -0.35    0.52
   6 -16  -1   45.77    3.11
   6 -16  -1   46.71    3.29
  -6 -16   1   45.67    3.27
  -6 -16   1   43.86    3.57
   6 -16  -1   45.70    3.26
   6  16  -1   41.63    3.02
   5 -16  -1    9.35    1.74
   5 -16  -1    5.82    1.25
  -5 -16   1    5.70    1.64
  -5 -16   1    8.78    1.90
   5 -16  -1    9.22    1.69
   5 -16  -1    6.95    1.41
  -5 -16   1    8.88    1.51
  -5 -16   1    8.81    1.95
   5 -16  -1    6.03    1.41
  -5 -16   1    7.95    1.64
  -5  16   1    9.68    1.43
  -4 -16   1   50.80    3.90
  -4 -16   1   45.35    3.94
   4 -16  -1   46.15    3.79
  -4 -16   1   35.30    3.66
   4 -16  -1   44.73    3.78
   4 -16  -1   41.11    3.43
   4 -16  -1   44.41    3.56
  -4 -16   1   44.44    3.22
  -4 -16   1   45.90    3.91
   4 -16  -1   44.91    3.59
  -3 -16   1   20.70    2.78
   3 -16  -1   19.81    2.65
  -3 -16   1   25.06    3.29
  -3 -16   1   18.30    2.64
  -3 -16   1   14.07    1.88
   3 -16  -1   18.32    2.63
   3 -16  -1   15.97    2.38
  -3 -16   1   14.92    2.37
   3 -16  -1   19.03    2.74
   3 -16  -1   19.62    2.71
   3  16  -1   18.49    2.27
  -2 -16   1    2.53    1.18
  -2 -16   1    1.05    0.93
   2 -16  -1    1.89    1.29
   2 -16  -1    0.24    0.95
  -2 -16   1    0.06    0.93
   2 -16  -1    1.41    0.99
   2 -16  -1    1.55    1.11
   2 -16  -1    0.68    1.00
  -2 -16   1    0.81    1.00
  -2 -16   1    0.56    0.72
   2 -16  -1   -0.32    0.98
   2  16  -1   -0.17    0.82
   1 -16  -1    1.46    1.17
  -1 -16   1    0.04    1.00
   1 -16  -1    0.35    1.24
   1 -16  -1    0.24    0.88
  -1 -16   1    0.92    1.21
   1 -16  -1    0.36    1.20
  -1 -16   1    0.46    1.01
   1 -16  -1    0.88    0.96
  -1 -16   1    1.49    0.97
   1 -16  -1    0.21    1.03
  -1 -16   1    1.25    1.13
   1  16  -1    0.66    0.88
   0 -16   1   46.01    4.11
   0 -16  -1   52.92    4.62
   0 -16  -1   59.67    4.47
   0 -16  -1   50.95    4.42
   0 -16   1   50.62    4.68
   0 -16   1   54.40    3.94
   0 -16   1   47.88    4.36
   0 -16  -1   48.71    3.91
   0 -16   1   58.53    4.86
   0 -16  -1   59.29    4.72
   0  16  -1   54.28    4.27
   1 -16   1   27.46    3.67
   1 -16   1   32.44    3.25
  -1 -16  -1   24.06    3.12
   1 -16   1   26.01    3.43
  -1 -16  -1   28.84    3.16
  -1 -16  -1   27.52    3.51
  -1 -16  -1   29.39    3.57
   1 -16   1   24.96    3.26
   1 -16   1   22.90    3.17
  -1  16  -1   26.78    3.28
   1  16   1   30.52    3.46
   2 -16   1   47.14    3.46
   2 -16   1   48.72    4.02
  -2 -16  -1   55.66    4.89
  -2 -16  -1   47.98    4.12
  -2 -16  -1   40.69    3.80
  -2 -16  -1   47.05    3.55
  -2 -16  -1   40.71    3.72
   2 -16   1   46.23    4.26
   2 -16   1   47.97    4.15
   2 -16   1   44.34    3.90
   2 -16   1   42.34    4.02
   2  16   1   43.89    3.47
   3 -16   1   11.97    2.18
   3 -16   1   16.38    2.54
   3 -16   1   13.36    2.44
  -3 -16  -1   15.60    2.63
   3 -16   1   13.15    2.11
  -3 -16  -1   13.73    2.47
  -3 -16  -1    9.96    1.89
  -3 -16  -1   15.91    2.16
  -3 -16  -1   16.74    2.55
   3 -16   1   14.95    1.94
   3 -16   1   15.63    2.38
  -4 -16  -1    0.91    0.91
  -4 -16  -1   -0.39    0.67
  -4 -16  -1   -0.69    0.96
  -4 -16  -1    2.18    1.20
   4 -16   1    1.88    1.05
   4 -16   1    1.69    1.04
   4 -16   1    2.29    0.82
  -4 -16  -1    1.54    1.00
   4 -16   1    2.03    1.02
  -4  16  -1    1.00    0.90
  -5 -16  -1    0.70    0.70
  -5 -16  -1    0.46    0.77
   5 -16   1    0.25    0.57
  -5 -16  -1    0.52    0.86
   5 -16   1    0.91    0.78
  -5 -16  -1    0.17    0.81
  -5 -16  -1   -0.05    0.87
   6 -16   1   14.69    1.79
  -6 -16  -1   11.60    1.89
  -6 -16  -1   21.00    2.31
   6  16   1   16.82    1.90
  -6  16  -1   11.84    1.49
  -5 -17   1    4.18    1.24
   5 -17  -1    2.86    0.88
   5 -17  -1    4.20    0.95
   5 -17  -1    3.47    1.04
  -5 -17   1    2.39    0.99
  -5 -17   1    4.17    1.08
  -4 -17   1    6.10    1.46
   4 -17  -1    5.46    1.35
  -4 -17   1    6.62    1.23
   4 -17  -1    4.84    1.18
  -4 -17   1    7.12    1.66
   4 -17  -1    6.28    1.29
   4 -17  -1    4.98    1.22
  -4 -17   1    3.90    1.38
  -4 -17   1    7.76    1.65
   4 -17  -1    6.48    1.39
  -3 -17   1   17.78    2.36
  -3 -17   1   21.69    2.90
   3 -17  -1   23.00    2.95
   3 -17  -1   25.18    2.92
  -3 -17   1   24.52    2.89
   3 -17  -1   20.54    2.60
  -3 -17   1   15.32    2.35
   3 -17  -1   17.56    2.29
   3 -17  -1   21.60    2.56
   3  17  -1   21.08    2.40
   2 -17  -1   23.68    3.04
  -2 -17   1   21.35    2.91
  -2 -17   1   14.23    2.51
   2 -17  -1   22.31    2.95
   2 -17  -1   17.86    2.63
  -2 -17   1   24.80    2.86
   2 -17  -1   20.42    2.78
   2 -17  -1   21.18    3.04
  -2 -17   1   20.25    2.85
  -2 -17   1   12.53    1.85
   2  17  -1   21.24    2.56
   1 -17  -1   21.17    2.98
   1 -17  -1   28.64    3.32
  -1 -17   1   28.04    2.89
   1 -17  -1   28.54    3.62
  -1 -17   1   26.74    3.25
  -1 -17   1   27.66    3.36
  -1 -17   1   29.69    3.63
   1 -17  -1   31.41    3.66
   1 -17  -1   27.23    3.23
   1 -17  -1   21.69    2.60
  -1 -17   1   44.17    3.66
   1  17  -1   30.47    3.39
   0 -17   1   23.65    2.68
   0 -17  -1   11.84    2.22
   0 -17   1   11.71    2.17
   0 -17  -1   22.36    3.05
   0 -17   1   17.15    2.70
   0 -17  -1   16.63    2.62
   0 -17  -1   15.94    2.28
   0 -17   1   20.70    3.01
   0  17  -1   23.60    2.80
   0  17  -1   16.33    2.47
   0  17   1   22.67    2.92
   1 -17   1   -0.44    0.88
  -1 -17  -1   -0.05    0.75
   1 -17   1    0.41    0.92
  -1 -17  -1    0.45    0.99
   1 -17   1   -0.29    0.98
   1 -17   1    0.58    0.86
  -1 -17  -1    0.02    0.77
  -1 -17  -1    0.35    0.78
   1 -17   1   -1.24    0.63
  -1  17  -1    0.21    0.89
   1  17   1   -0.60    0.80
   2 -17   1    2.00    1.18
  -2 -17  -1    2.75    1.09
  -2 -17  -1    4.04    1.41
  -2 -17  -1    6.08    1.62
   2 -17   1    3.54    1.22
  -2 -17  -1    6.91    1.68
  -2 -17  -1    5.09    1.59
   2 -17   1    5.73    1.53
   2 -17   1    4.02    1.39
   2 -17   1    3.78    1.03
  -2  17  -1    4.09    1.18
   2  17   1    1.94    1.03
   3 -17   1   16.67    2.18
  -3 -17  -1   15.81    2.44
   3 -17   1   18.63    2.41
   3 -17   1   20.00    2.62
  -3 -17  -1   19.54    2.34
  -3 -17  -1   15.90    2.39
  -3 -17  -1   21.61    2.67
  -3 -17  -1   26.22    3.14
   3 -17   1   19.82    2.04
   3 -17   1   19.24    2.63
  -3  17  -1   15.25    2.02
  -4 -17  -1   17.52    2.34
  -4 -17  -1   14.49    1.90
   4 -17   1   24.87    2.29
   4 -17   1   14.70    2.06
  -4 -17  -1   18.53    2.27
  -4 -17  -1   20.01    2.65
  -4 -17  -1   19.38    2.46
  -5 -17  -1   51.45    3.54
   5 -17   1   51.43    3.36
  -5 -17  -1   54.93    3.72
  -5  17  -1   48.13    3.16
   4 -18  -1   12.01    1.63
  -4 -18   1   14.69    1.97
   4 -18  -1   20.05    1.88
  -4 -18   1   18.40    2.10
   4 -18  -1   17.56    1.87
  -4 -18   1   15.64    2.13
   3 -18  -1    4.68    1.17
   3 -18  -1    3.85    1.09
   3 -18  -1    5.19    1.26
  -3 -18   1    5.66    1.45
  -3 -18   1    6.41    1.36
  -3 -18   1    3.52    1.16
   2 -18  -1    0.84    0.83
  -2 -18   1   -0.84    0.68
   2 -18  -1   -0.08    0.67
  -2 -18   1    0.24    0.81
   2 -18  -1   -0.14    0.70
  -2 -18   1   -0.27    0.65
   2 -18  -1    0.25    0.75
  -2 -18   1   -0.01    0.73
  -2  18   1   -0.06    0.71
   1 -18  -1    2.99    1.17
  -1 -18   1    3.51    1.36
  -1 -18   1    3.58    1.03
   1 -18  -1    3.46    1.27
  -1 -18   1    3.50    1.23
   1 -18  -1    4.44    1.29
  -1 -18   1    2.67    1.23
   1 -18  -1    3.04    1.30
  -1  18   1    2.30    1.02
   1  18  -1    2.10    0.93
   0 -18   1   20.26    2.26
   0 -18   1   21.82    2.82
   0 -18  -1   26.88    3.21
   0 -18   1   28.85    3.32
   0 -18  -1   16.54    2.33
   0 -18  -1   22.08    2.45
   0 -18  -1   21.60    2.78
   0 -18   1   22.12    2.77
   0  18  -1   16.06    2.22
   0  18   1   17.75    2.23
  -1 -18  -1   23.39    2.62
   1 -18   1   33.24    3.12
  -1 -18  -1   31.83    3.53
   1 -18   1   35.78    2.61
  -1 -18  -1   26.57    3.15
   1 -18   1   30.07    4.66
   1 -18   1   34.09    3.03
  -1 -18  -1   25.87    2.99
  -1  18  -1   30.72    2.69
   1  18   1   28.70    4.31
  -1  18  -1   28.82    2.63
   2 -18   1   61.76    4.31
  -2 -18  -1   58.41    4.28
   2 -18   1   57.52    3.89
  -2 -18  -1   59.17    4.44
  -2 -18  -1   50.72    4.23
  -2  18  -1   56.71    3.83
  -2  18  -1   54.93    3.98
  -3 -18  -1   20.16    2.49
  -3 -18  -1   23.96    2.44
   3 -18   1   24.44    2.34
   3 -18   1   26.24    2.18
  -3  18  -1   24.66    2.16
  -4 -18  -1   -0.27    0.60
  -4 -18  -1    0.13    0.71
  -4 -18  -1    0.21    0.82
   4 -18   1    0.12    0.48
  -4  18  -1   -0.13    0.45
  -2 -19   1   55.79    3.83
   2 -19  -1   54.61    3.48
  -2 -19   1   51.85    3.72
  -2  19   1   47.43    3.08
  -1 -19   1   14.25    2.04
  -1 -19   1   15.10    2.05
   1 -19  -1   15.36    1.91
   1 -19  -1   15.28    1.98
   0 -19  -1    9.13    1.69
   0 -19   1    7.05    1.42
   0 -19  -1    7.62    1.45
   0 -19   1    9.99    1.64
  -1 -19  -1    1.38    0.85
  -1 -19  -1    1.94    0.95
   1 -19   1    1.94    0.85
   1 -19   1    1.50    0.91
  -1  19  -1    1.75    0.72
  11   0  -2   -0.07    0.49
 -11   0   2    0.09    0.53
 -10   0   2  102.21    5.75
 -10   0   2  100.60    5.76
  10   0  -2  108.81    6.52
  10   0  -2   99.24    5.91
  -9   0   2   -0.11    1.03
  -9   0   2    0.14    0.74
   9   0  -2    0.14    0.72
   9   0  -2    0.11    0.84
  -8   0   2    0.34    1.12
  -8   0   2   -0.39    0.74
   8   0  -2   -0.43    0.68
   8   0  -2    1.31    1.32
  -7   0   2    0.01    0.73
   7   0  -2   -0.48    0.60
  -7   0   2    0.60    0.56
   7   0  -2   -0.40    0.44
  -6   0   2   90.24    5.08
  -6   0   2   86.58    4.91
   6   0  -2   82.74    5.22
   6   0  -2   92.01    4.86
  -5   0   2    0.25    0.47
   5   0  -2   -0.53    0.42
   4   0  -2  275.21   11.63
  -4   0   2  230.97   11.88
  -4   0   2  270.48   11.50
   4   0  -2  256.93   11.75
  -3   0   2   -0.21    0.37
   3   0  -2   -0.03    0.27
  -3   0   2    0.27    0.20
   3   0  -2    0.47    0.24
   2   0  -2    0.50    0.34
   2   0  -2    1.13    0.33
  -2   0   2    0.82    0.22
  -2   0   2    0.99    0.37
   1   0  -2   -0.91    0.18
  -1   0   2   -0.47    0.20
   1   0  -2   -0.83    0.24
  -1   0   2   -1.17    0.17
   0   0  -2   96.05    4.33
   0   0  -2   94.16    4.32
   0   0   2  100.31    4.52
  -1   0  -2   -0.54    0.15
   1   0   2   -0.35    0.40
  -1   0  -2   -0.29    0.22
   1   0   2   -0.16    0.15
   2   0   2  296.41   13.61
  -2   0  -2  291.27   13.29
  -2   0  -2  310.68   13.10
   2   0   2  311.51   13.16
   3   0   2   -0.01    0.23
  -3   0  -2    0.57    0.25
   3   0   2    1.69    0.57
  -3   0  -2   -0.01    0.36
   4   0   2   43.77    2.80
  -4   0  -2   48.79    2.86
   4   0   2   40.69    2.48
  -5   0  -2   -0.07    0.53
  -5   0  -2   -0.58    0.56
   5   0   2   -0.69    0.35
   5   0   2   -0.44    0.34
   6   0   2  101.69    5.44
  -6   0  -2   93.57    5.36
   6   0   2   85.21    5.32
   6   0   2   89.18    4.95
  -6   0  -2   96.10    5.63
  -6   0  -2   95.35    5.52
  -7   0  -2    0.42    0.55
   7   0   2   -0.48    0.72
  -7   0  -2    0.48    0.74
   7   0   2    0.69    0.70
   7   0   2    0.05    0.61
  -8   0  -2   69.40    5.04
  -8   0  -2   82.91    4.92
   8   0   2   72.76    4.42
   8   0   2   76.04    4.86
  -8   0  -2   75.19    4.83
  -9   0  -2   -0.20    0.89
  -9   0  -2   -0.13    0.56
  -9   0  -2   -0.39    0.83
   9   0   2    0.25    0.83
   9   0   2    0.33    0.59
   9   0   2    0.14    0.79
  10   0   2   28.38    2.45
 -10   0  -2   21.37    3.10
 -10   0  -2   17.24    2.03
  11   0   2   -0.08    0.42
 -11  -1   2   -0.35    0.52
  11  -1  -2    0.37    0.50
 -11  -1   2   -0.02    0.61
 -11   1   2    0.15    0.57
  11   1  -2    0.12    0.57
  10  -1  -2   -0.43    0.66
  10  -1  -2    0.09    0.56
 -10  -1   2   -0.43    0.56
 -10  -1   2    0.72    0.73
 -10   1   2    0.33    0.64
  10   1  -2    0.18    0.64
  -9  -1   2   94.44    5.77
   9  -1  -2   90.81    5.79
   9  -1  -2   91.68    5.79
  -9  -1   2   94.66    5.60
  -9   1   2  100.33    5.68
   9   1  -2   97.28    5.92
   9   1  -2  101.28    6.05
  -9   1   2   97.54    5.74
   8  -1  -2    1.83    0.93
  -8  -1   2    0.50    0.88
   8  -1  -2    1.90    1.17
   8  -1  -2   -0.23    1.31
  -8  -1   2    1.10    0.79
  -8   1   2    0.92    0.82
   8   1  -2    2.66    1.18
  -8   1   2    2.23    1.25
   8   1  -2    2.18    1.39
  -7  -1   2  167.45    8.43
  -7  -1   2  166.51    8.30
   7  -1  -2  166.10    8.68
   7  -1  -2  162.65    8.09
  -7   1   2  161.41    8.25
   7   1  -2  159.45    8.21
   7   1  -2  158.01    8.75
  -7   1   2  152.52    8.30
   6  -1  -2    3.90    1.18
  -6  -1   2    2.55    1.03
  -6  -1   2    3.19    0.92
   6  -1  -2    3.35    0.82
  -6   1   2    2.13    0.82
   6   1  -2    4.21    1.35
  -6   1   2    2.02    0.68
   6   1  -2    2.71    0.81
  -5  -1   2   -0.27    0.44
   5  -1  -2   -0.18    0.43
   5  -1  -2   -0.45    0.30
   5   1  -2    0.23    0.46
  -5   1   2    0.00    0.50
  -4  -1   2   18.43    1.33
  -4  -1   2   18.51    1.85
   4  -1  -2   21.95    1.52
   4  -1  -2   20.27    1.52
   4   1  -2   19.05    1.44
   4   1  -2   21.80    1.34
  -4   1   2   17.92    1.83
  -3  -1   2  154.17    6.82
   3  -1  -2  155.41    7.07
  -3  -1   2  143.24    7.12
   3  -1  -2  159.93    6.98
   3   1  -2  157.09    6.82
   3   1  -2  145.31    6.90
  -3   1   2  149.75    6.60
  -3   1   2  149.22    7.11
   2  -1  -2   -0.22    0.32
  -2  -1   2    1.39    0.42
   2  -1  -2    0.77    0.46
  -2  -1   2    1.53    0.36
   2   1  -2    0.55    0.31
   2   1  -2    0.69    0.35
  -2   1   2    1.17    0.18
  -2   1   2    0.70    0.39
  -1  -1   2  307.38   13.84
   1  -1  -2  312.43   13.89
  -1  -1   2  315.15   13.84
   1  -1  -2  327.45   13.82
  -1   1   2  324.39   13.77
  -1   1   2  327.15   13.88
   1   1  -2  323.48   13.86
   1   1  -2  323.74   13.77
   0  -1  -2  124.53    5.14
   0  -1   2  123.68    5.43
   0  -1  -2  128.03    5.29
   0  -1  -2  113.12    5.27
   0   1  -2  113.91    5.28
   0   1   2  107.77    5.44
   0   1  -2  114.74    5.07
   0   1  -2  122.92    5.25
   1  -1   2    1.43    0.24
   1  -1   2    1.99    0.57
  -1  -1  -2    1.13    0.30
  -1  -1  -2    1.26    0.51
  -1  -1  -2    1.13    0.25
  -1   1  -2    1.17    0.30
   1   1   2    1.00    0.50
  -1   1  -2    1.40    0.30
   1   1   2    1.24    0.23
  -2  -1  -2  161.53    7.13
   2  -1   2  150.39    7.03
  -2  -1  -2  160.48    6.87
   2  -1   2  137.39    7.35
  -2  -1  -2  152.67    7.50
   2   1   2  157.46    6.96
  -2   1  -2  164.57    7.14
  -2   1  -2  161.39    7.04
  -3  -1  -2  114.03    5.34
   3  -1   2  112.13    5.16
  -3  -1  -2  104.20    5.59
   3  -1   2  103.76    5.46
   3   1   2  116.07    5.59
  -3   1  -2  110.47    5.07
   3   1   2  104.41    5.05
  -3   1  -2  108.68    5.34
  -4  -1  -2    1.85    0.68
   4  -1   2    2.16    0.61
   4  -1   2    1.13    0.56
   4   1   2    1.39    0.62
   4   1   2    1.71    0.50
  -4   1  -2    1.54    0.63
   5  -1   2  250.74   11.13
  -5  -1  -2  231.14   12.95
  -5  -1  -2  210.03   11.58
   5  -1   2  249.32   11.47
  -5  -1  -2  232.16   11.55
   5   1   2  265.46   11.24
  -5   1  -2  240.81   11.69
  -5   1  -2  248.46   11.57
   5   1   2  239.28   11.57
  -6  -1  -2    1.25    1.04
  -6  -1  -2    0.52    0.89
  -6  -1  -2   -0.46    0.83
   6  -1   2    0.95    0.60
   6  -1   2    0.79    0.71
   6  -1   2    0.80    0.47
  -6  -1  -2    0.50    0.60
   6  -1   2    0.98    0.73
  -6   1  -2    0.14    0.72
   6   1   2    0.66    0.68
  -6   1  -2    1.38    0.75
   6   1   2    1.17    0.95
   6   1   2    2.33    0.66
   7  -1   2   18.54    2.00
  -7  -1  -2   15.61    2.42
  -7  -1  -2   15.97    2.22
   7  -1   2   14.83    1.85
   7  -1   2   21.08    2.38
  -7  -1  -2   14.91    2.07
   7   1   2   14.69    1.82
  -7   1  -2   17.88    2.31
   7   1   2   19.06    2.46
  -7   1  -2   19.32    2.24
  -8  -1  -2    0.69    0.74
   8  -1   2   -0.05    0.87
  -8  -1  -2    1.70    1.08
  -8  -1  -2    0.93    1.62
   8  -1   2    0.35    0.75
   8  -1   2   -0.45    0.72
   8   1   2    2.49    1.14
  -8   1  -2    1.62    0.99
  -8   1  -2    0.30    1.09
   8   1   2    0.40    0.68
  -9  -1  -2   21.69    2.47
   9  -1   2   21.62    2.57
   9  -1   2   27.48    2.39
   9  -1   2   24.40    2.85
  -9  -1  -2   22.73    2.51
   9   1   2   35.90    3.37
  -9   1  -2   22.98    2.51
   9   1   2   18.71    2.60
   9   1   2   20.39    2.14
  -9   1  -2   19.89    2.34
  10  -1   2    2.36    0.85
 -10  -1  -2    1.01    0.84
 -10  -1  -2    1.56    0.75
 -10   1  -2    3.07    1.03
  10   1   2    2.22    0.90
 -10   1  -2    2.83    0.90
  11  -1   2   36.92    2.57
  11   1   2   37.95    2.61
 -11  -2   2   -0.03    0.55
 -11  -2   2   -0.90    0.52
  11  -2  -2    0.66    0.58
 -11   2   2   -0.17    0.53
  11   2  -2    0.05    0.55
 -10  -2   2  100.40    5.62
  10  -2  -2   97.60    5.72
  10  -2  -2   99.93    5.72
 -10  -2   2   98.51    5.67
 -10   2   2   88.92    5.52
 -10   2   2   96.62    5.55
  10   2  -2  110.66    5.96
  -9  -2   2   18.19    2.27
   9  -2  -2   24.45    2.82
   9  -2  -2   22.30    2.63
  -9  -2   2   21.00    2.58
   9   2  -2   20.49    2.80
  -9   2   2   21.11    2.56
   9   2  -2   23.12    3.00
  -9   2   2   24.69    2.70
   9   2  -2   21.22    2.68
  -8  -2   2    0.47    1.04
   8  -2  -2   -0.22    0.86
   8  -2  -2   -0.04    1.03
   8  -2  -2   -0.35    0.61
  -8  -2   2    0.44    0.79
   8   2  -2    0.75    1.04
  -8   2   2    0.35    0.70
   8   2  -2   -1.09    0.60
  -8   2   2    0.77    1.03
  -7  -2   2    1.10    0.90
   7  -2  -2    1.16    0.64
  -7  -2   2    1.39    0.73
   7  -2  -2    1.01    0.69
   7   2  -2    1.09    0.62
   7   2  -2    1.18    0.93
  -7   2   2    1.06    0.65
  -7   2   2    2.22    0.87
   6  -2  -2  273.54   13.21
  -6  -2   2  273.37   13.17
  -6  -2   2  259.27   13.35
  -6  -2   2  294.04   13.12
   6  -2  -2  281.31   12.78
  -6   2   2  279.47   13.00
  -6   2   2  266.37   13.07
   6   2  -2  287.03   12.93
   6   2  -2  270.25   13.40
   5  -2  -2   19.21    1.80
   5  -2  -2   22.41    2.03
  -5  -2   2   19.19    1.96
  -5  -2   2   18.37    1.55
   5   2  -2   16.06    1.67
  -5   2   2   18.29    1.94
  -4  -2   2  253.66   11.25
  -4  -2   2  254.05   11.64
   4  -2  -2  245.00   11.36
   4  -2  -2  244.76   11.43
  -4   2   2  221.95   11.48
   4   2  -2  262.44   11.05
   4   2  -2  264.26   11.32
   3  -2  -2    5.27    0.77
  -3  -2   2    5.95    0.93
  -3  -2   2    4.50    0.64
   3  -2  -2    5.38    0.77
   3   2  -2    5.42    0.59
  -3   2   2    5.25    0.81
   3   2  -2    5.33    0.68
  -2  -2   2   10.45    0.80
   2  -2  -2    8.35    0.92
  -2  -2   2    9.15    0.97
   2  -2  -2   10.35    0.92
   2   2  -2   11.18    0.81
  -2   2   2    9.51    0.85
   2   2  -2   10.69    0.76
  -1  -2   2   11.09    0.80
   1  -2  -2    9.30    0.69
   1  -2  -2    9.47    0.80
  -1  -2   2    9.07    0.70
   1   2  -2    9.86    0.67
  -1   2   2   10.24    0.73
   1   2  -2    9.40    0.75
  -1   2   2   10.94    0.77
   0  -2  -2  159.75    8.24
   0  -2  -2  175.71    8.09
   0  -2  -2  191.27    8.04
   0  -2   2  188.72    7.91
   0  -2   2  195.84    8.21
   0  -2  -2  188.69    7.96
   0   2  -2  189.34    7.98
   0   2  -2  175.80    8.09
  -1  -2  -2   29.04    1.62
  -1  -2  -2   30.08    1.98
  -1  -2  -2   33.44    1.68
   1  -2   2   32.63    1.53
   1  -2   2   32.97    1.95
  -1   2  -2   34.01    1.64
  -1   2  -2   29.29    1.72
   1   2   2   29.93    1.56
   2  -2   2  186.48    8.30
   2  -2   2  193.32    8.71
  -2  -2  -2  177.20    8.16
  -2  -2  -2  174.92    8.35
  -2  -2  -2  206.21    8.89
  -2   2  -2  191.01    8.46
  -2   2  -2  189.04    8.39
   2   2   2  182.12    8.24
   3  -2   2    0.03    0.34
  -3  -2  -2    0.57    0.35
   3  -2   2    0.83    0.39
  -3  -2  -2    0.22    0.45
  -3   2  -2    0.06    0.31
  -3   2  -2    0.55    0.40
   3   2   2    0.35    0.28
   4  -2   2   63.78    3.59
  -4  -2  -2   68.38    3.96
  -4  -2  -2   66.87    3.64
   4  -2   2   62.76    3.32
  -4   2  -2   55.16    3.29
   4   2   2   68.69    3.35
  -4   2  -2   58.95    3.57
   5  -2   2    2.01    0.77
   5  -2   2    1.48    0.56
  -5  -2  -2    3.12    1.13
  -5  -2  -2    2.80    1.13
   5  -2   2    1.85    0.69
  -5  -2  -2    1.52    0.73
  -5   2  -2    1.92    0.90
   5   2   2    1.47    0.60
   5   2   2    1.90    0.80
  -5   2  -2    2.46    0.79
   6  -2   2   32.80    2.34
  -6  -2  -2   32.59    3.47
   6  -2   2   31.44    2.18
  -6  -2  -2   29.70    3.19
  -6  -2  -2   33.09    3.38
   6  -2   2   27.07    2.41
  -6  -2  -2   30.77    2.98
  -6   2  -2   30.40    2.55
  -6   2  -2   31.99    2.50
   6   2   2   30.93    2.34
   6   2   2   35.49    2.74
   6   2   2   32.62    3.29
  -7  -2  -2   28.16    3.20
  -7  -2  -2   20.60    2.69
  -7  -2  -2   20.12    2.62
   7  -2   2   24.56    2.35
   7  -2   2   19.93    2.10
   7  -2   2   26.32    2.74
  -7  -2  -2   23.87    2.70
  -7   2  -2   28.84    2.89
   7   2   2   18.45    2.20
   7   2   2   22.56    2.89
  -7   2  -2   21.86    2.41
  -8  -2  -2   89.59    5.51
   8  -2   2   86.79    5.66
  -8  -2  -2   83.30    5.41
   8  -2   2   85.01    4.86
   8  -2   2   88.81    5.30
  -8  -2  -2   94.70    5.81
  -8   2  -2   81.64    5.15
  -8   2  -2   89.64    5.55
   8   2   2   88.16    5.56
   9  -2   2   14.93    2.17
   9  -2   2   12.35    1.76
  -9  -2  -2    9.53    1.65
  -9  -2  -2   15.98    2.10
  -9   2  -2    9.94    1.58
   9   2   2    8.83    1.42
  -9   2  -2   12.50    1.89
   9   2   2   12.11    1.89
 -10  -2  -2   31.57    2.61
 -10  -2  -2   32.71    2.58
  10  -2   2   28.88    2.54
  10   2   2   30.07    3.53
  10   2   2   29.20    2.63
 -10   2  -2   31.85    2.58
 -11  -2  -2    1.31    0.64
  11  -2   2    1.10    0.53
  11   2   2    1.32    0.54
 -11   2  -2    1.42    0.54
 -11  -3   2    0.30    0.61
  11  -3  -2   -0.01    0.48
 -11   3   2   -0.23    0.56
 -11   3   2    0.09    0.53
  11   3  -2    0.12    0.56
  10  -3  -2    0.16    0.75
  10  -3  -2    0.40    0.56
 -10  -3   2    0.11    0.66
 -10  -3   2    0.94    0.80
  10   3  -2    1.06    0.74
 -10   3   2    0.40    0.70
 -10   3   2   -0.06    0.62
  -9  -3   2  103.74    6.05
   9  -3  -2  107.62    6.05
  -9  -3   2   95.04    5.77
   9  -3  -2   92.34    5.89
  -9   3   2  102.91    6.00
  -9   3   2  100.32    5.77
   9   3  -2  110.22    6.37
   9   3  -2   92.60    6.09
   8  -3  -2   21.04    2.77
   8  -3  -2   21.91    2.71
   8  -3  -2   21.12    2.53
   8  -3  -2   20.59    2.52
  -8  -3   2   27.02    3.09
  -8  -3   2   19.44    2.40
   8   3  -2   24.59    2.89
  -8   3   2   30.20    2.92
  -8   3   2   20.38    2.53
   8   3  -2   29.09    3.40
  -7  -3   2  153.12    7.85
   7  -3  -2  151.57    7.87
   7  -3  -2  141.07    7.31
  -7  -3   2  148.80    8.29
  -7  -3   2  153.35    7.72
  -7   3   2  151.86    7.74
  -7   3   2  149.32    7.63
   7   3  -2  133.76    8.04
   7   3  -2  132.56    7.49
   6  -3  -2   37.23    2.92
   6  -3  -2   37.42    2.50
  -6  -3   2   38.39    3.26
  -6  -3   2   39.91    3.04
  -6  -3   2   36.76    2.73
   6  -3  -2   33.34    2.75
  -6   3   2   41.22    2.77
   6   3  -2   34.06    2.97
  -6   3   2   37.23    2.80
   6   3  -2   40.42    2.66
   5  -3  -2   13.65    1.47
  -5  -3   2   10.55    1.37
  -5  -3   2   11.87    1.62
   5  -3  -2   12.74    2.84
  -5   3   2   11.00    1.51
   5   3  -2   10.07    1.28
  -5   3   2    8.78    1.34
   4  -3  -2    4.78    0.95
   4  -3  -2    4.92    0.83
  -4  -3   2    5.15    1.02
  -4  -3   2    4.93    0.78
  -4   3   2    3.68    0.85
   4   3  -2    5.76    0.66
   4   3  -2    3.61    0.69
  -3  -3   2  286.20   13.67
  -3  -3   2  314.46   13.45
   3  -3  -2  313.27   13.54
   3  -3  -2  305.71   13.66
  -3   3   2  299.40   13.56
   3   3  -2  304.37   13.35
   3   3  -2  297.68   13.18
   2  -3  -2   38.54    2.34
   2  -3  -2   40.31    2.20
  -2  -3   2   40.36    2.29
  -2  -3   2   41.10    2.19
   2   3  -2   40.80    2.10
  -2   3   2   38.99    2.17
   2   3  -2   42.35    2.09
   1  -3  -2  446.02   18.40
   1  -3  -2  408.96   18.63
  -1  -3   2  436.80   18.52
   1  -3  -2  412.78   18.45
  -1  -3   2  420.92   18.35
   1   3  -2  419.79   18.35
  -1   3   2  438.59   18.42
   0  -3  -2   42.70    2.38
   0  -3  -2   46.87    2.35
   0  -3   2   42.37    2.30
   0  -3  -2   41.91    2.09
   0  -3  -2   43.48    2.11
   0  -3   2   45.05    2.06
   0   3  -2   42.96    2.03
   0   3  -2   43.99    2.25
   1  -3   2  208.14    8.84
   1  -3   2  200.07    9.22
  -1  -3  -2  197.45    9.31
  -1  -3  -2  191.24    9.04
  -1  -3  -2  212.31    8.96
  -1  -3  -2  197.00    8.90
  -1   3  -2  207.30    8.88
  -1   3  -2  206.42    9.15
  -2  -3  -2   73.45    3.55
  -2  -3  -2   76.39    4.08
  -2  -3  -2   75.12    3.66
   2  -3   2   76.10    3.61
   2  -3   2   70.61    3.91
  -2   3  -2   75.31    3.88
  -2   3  -2   79.62    3.68
   2   3   2   79.98    3.60
   3  -3   2  227.62   10.08
  -3  -3  -2  215.20    9.83
   3  -3   2  220.40    9.75
  -3  -3  -2  216.70   10.27
  -3   3  -2  217.54    9.91
  -3   3  -2  196.26    9.93
   3   3   2  222.71    9.68
   4  -3   2   50.29    2.93
  -4  -3  -2   51.32    3.28
  -4  -3  -2   54.21    3.00
   4  -3   2   46.53    2.69
  -4   3  -2   43.99    2.90
   4   3   2   48.48    2.65
  -4   3  -2   43.98    2.82
   5  -3   2  160.14    7.61
  -5  -3  -2  156.16    8.42
   5  -3   2  162.18    7.47
  -5  -3  -2  158.24    7.95
   5  -3   2  159.73    7.69
  -5  -3  -2  150.31    8.10
  -5  -3  -2  144.09    7.93
  -5  -3  -2  158.83    8.26
   5   3   2  147.97    7.45
  -5   3  -2  162.43    7.85
  -5   3  -2  154.26    7.95
   5   3   2  164.34    8.21
  -6  -3  -2   44.46    3.56
   6  -3   2   42.36    2.68
   6  -3   2   43.67    3.06
   6  -3   2   44.33    2.82
  -6  -3  -2   44.43    3.24
  -6  -3  -2   39.90    3.76
  -6  -3  -2   44.03    3.47
  -6   3  -2   39.44    2.92
  -6   3  -2   39.32    3.15
  -6   3  -2   49.71    3.24
   6   3   2   45.11    2.91
   6   3   2   45.87    3.37
   6   3   2   41.49    3.26
   7  -3   2   13.59    1.95
  -7  -3  -2   11.15    2.08
   7  -3   2   14.22    1.60
   7  -3   2   11.01    1.46
  -7  -3  -2   11.13    2.16
  -7  -3  -2   12.96    2.02
  -7  -3  -2    9.58    1.82
   7   3   2   13.42    2.19
  -7   3  -2   11.23    1.69
   7   3   2   12.98    1.87
  -7   3  -2   12.30    1.87
   7   3   2    9.97    1.89
  -8  -3  -2   -0.16    1.39
   8  -3   2    2.46    1.07
  -8  -3  -2    1.47    0.96
   8  -3   2    1.38    0.82
  -8  -3  -2    0.98    1.14
  -8  -3  -2    1.91    1.18
  -8  -3  -2    2.88    1.22
   8  -3   2    1.82    0.82
  -8   3  -2    2.84    1.15
   8   3   2    1.60    1.11
  -8   3  -2    0.43    0.94
  -9  -3  -2    5.65    1.35
   9  -3   2    5.71    1.33
   9  -3   2    6.64    1.49
  -9  -3  -2    6.16    1.41
  -9  -3  -2    0.65    1.22
  -9   3  -2    4.48    1.08
   9   3   2    5.20    1.13
   9   3   2    7.69    1.63
  -9   3  -2    3.34    1.07
 -10  -3  -2   23.18    2.37
 -10  -3  -2   17.88    2.02
  10  -3   2   24.81    2.25
  10   3   2   28.37    2.44
 -10   3  -2   21.04    2.16
 -10   3  -2   17.90    2.02
  10   3   2   22.36    2.51
 -11  -3  -2   30.79    2.15
  11  -3   2   31.28    2.25
 -11   3  -2   30.87    2.11
  11   3   2   30.30    2.25
 -11  -4   2   19.81    1.95
 -11   4   2   15.79    1.65
  10  -4  -2   52.13    3.64
 -10  -4   2   54.17    3.57
 -10  -4   2   54.61    3.68
  10  -4  -2   53.96    3.68
 -10   4   2   49.13    3.44
 -10   4   2   55.99    3.71
  10   4  -2   53.18    3.80
  -9  -4   2    1.20    1.79
   9  -4  -2    3.54    1.21
   9  -4  -2    5.62    1.40
  -9  -4   2    3.02    1.07
  -9  -4   2    0.28    0.93
   9   4  -2    2.60    1.18
  -9   4   2    2.74    1.22
  -9   4   2    2.83    1.07
   9   4  -2    3.55    1.37
  -8  -4   2    8.47    1.88
   8  -4  -2    8.00    1.79
  -8  -4   2    4.74    1.40
  -8  -4   2    2.37    1.98
   8  -4  -2    7.49    1.69
   8  -4  -2    5.73    1.58
  -8  -4   2    5.91    1.52
   8  -4  -2    6.25    1.43
   8   4  -2    7.14    1.82
  -8   4   2    5.28    1.54
  -8   4   2    5.63    1.39
   8   4  -2    5.26    1.54
  -7  -4   2    4.25    1.26
   7  -4  -2    2.67    1.00
  -7  -4   2    2.92    1.07
   7  -4  -2    2.91    0.78
  -7  -4   2    5.43    1.23
   7   4  -2    3.53    0.98
  -7   4   2    3.31    1.25
  -7   4   2    3.89    1.23
  -7   4   2    4.72    1.17
   7   4  -2    4.87    1.42
  -6  -4   2  187.06    9.50
   6  -4  -2  182.24    8.95
   6  -4  -2  184.88    9.56
  -6  -4   2  200.70    9.47
  -6  -4   2  180.93    9.86
   6  -4  -2  188.59    9.46
   6   4  -2  192.71    9.68
   6   4  -2  187.89    9.07
  -6   4   2  186.26    9.34
  -6   4   2  180.37    9.16
  -5  -4   2   86.33    5.58
  -5  -4   2  103.03    5.35
  -5  -4   2   98.40    5.10
   5  -4  -2   88.52    6.72
   5  -4  -2   87.91    5.28
   5  -4  -2   98.04    4.99
  -5   4   2   99.69    5.21
   5   4  -2   98.50    4.96
  -5   4   2  100.51    5.28
   5   4  -2   95.23    5.33
  -5   4   2   96.64    5.59
  -4  -4   2  257.14   11.52
   4  -4  -2  257.74   11.51
   4  -4  -2  252.28   11.76
  -4  -4   2  260.46   11.78
  -4   4   2  237.18   11.70
   4   4  -2  259.76   11.36
  -4   4   2  230.65   11.57
   3  -4  -2  123.97    5.84
   3  -4  -2  119.67    6.06
  -3  -4   2  121.34    5.80
  -3  -4   2  114.26    5.96
  -3   4   2  123.90    5.88
   3   4  -2  120.62    5.50
   3   4  -2  122.60    5.67
   2  -4  -2    2.04    0.29
   2  -4  -2    1.39    0.58
   2  -4  -2    1.61    0.44
  -2  -4   2    0.26    0.45
  -2  -4   2    0.90    0.45
   2   4  -2    0.99    0.37
  -2   4   2    1.52    0.44
   2   4  -2    1.10    0.38
  -1  -4   2   50.85    2.32
   1  -4  -2   43.70    2.32
   1  -4  -2   44.19    2.42
   1  -4  -2   47.52    2.70
  -1  -4   2   48.23    2.50
   1   4  -2   45.16    2.39
   1   4  -2   45.74    2.30
  -1   4   2   47.14    2.31
   0  -4  -2  267.24   13.64
   0  -4  -2  297.90   13.64
   0  -4  -2  319.94   13.38
   0  -4   2  316.04   13.18
   0  -4   2  320.67   13.32
   0  -4   2  310.35   13.59
   0  -4  -2  308.24   13.31
   0   4  -2  311.61   13.55
  -1  -4  -2  216.36    9.57
  -1  -4  -2  224.81   10.03
  -1  -4  -2  213.12    9.59
   1  -4   2  221.87    9.53
  -1  -4  -2  189.96    9.79
   1  -4   2  221.36    9.90
  -1   4  -2  223.53    9.46
  -1   4  -2  227.48    9.92
  -2  -4  -2  234.73   10.40
  -2  -4  -2  241.34   10.92
   2  -4   2  221.22   10.69
   2  -4   2  244.44   10.38
  -2   4  -2  253.43   10.40
   2   4   2  220.96   10.33
   2   4   2  232.33   10.36
  -2   4  -2  226.81   10.76
   3  -4   2  101.18    5.21
   3  -4   2  106.71    5.00
  -3  -4  -2  101.86    5.00
  -3  -4  -2  106.54    5.51
  -3   4  -2   98.27    5.31
  -3   4  -2  107.96    5.10
   3   4   2  102.49    4.90
  -4  -4  -2   29.86    2.49
   4  -4   2   32.50    2.07
   4  -4   2   31.99    2.20
   4   4   2   33.99    2.03
  -4   4  -2   34.57    2.35
  -4   4  -2   37.78    2.37
  -5  -4  -2    0.16    0.80
  -5  -4  -2    1.75    0.89
  -5  -4  -2   -0.02    1.05
  -5  -4  -2    1.97    0.77
   5  -4   2    0.97    0.57
   5  -4   2    1.06    0.66
   5  -4   2    2.54    0.81
  -5  -4  -2    0.12    0.67
   5  -4   2    1.56    0.89
  -5   4  -2    0.27    0.69
   5   4   2    2.59    0.96
  -5   4  -2    1.31    0.95
   5   4   2    1.88    0.57
  -5   4  -2    0.40    0.46
   6  -4   2   62.30    3.47
   6  -4   2   61.98    3.82
  -6  -4  -2   58.84    4.10
   6  -4   2   54.05    3.43
  -6  -4  -2   63.00    4.46
  -6  -4  -2   59.96    4.04
  -6  -4  -2   59.86    4.17
   6   4   2   66.42    4.31
  -6   4  -2   59.76    4.00
   6   4   2   61.33    3.59
   6   4   2   55.67    3.99
  -6   4  -2   58.61    3.69
  -6   4  -2   58.07    3.87
  -7  -4  -2   44.41    4.30
  -7  -4  -2   55.90    6.19
  -7  -4  -2   40.64    3.88
  -7  -4  -2   38.82    3.94
  -7  -4  -2   45.89    3.82
   7  -4   2   46.16    2.99
   7  -4   2   46.06    3.54
   7  -4   2   46.36    3.33
   7   4   2   54.88    3.98
   7   4   2   45.08    3.26
  -7   4  -2   47.00    3.34
  -7   4  -2   48.93    3.84
   7   4   2   44.30    3.63
  -7   4  -2   46.06    3.43
  -7   4  -2   45.49    3.17
  -8  -4  -2   59.85    4.28
  -8  -4  -2   55.29    4.20
  -8  -4  -2   44.71    5.45
   8  -4   2   56.00    3.79
   8  -4   2   56.68    3.47
  -8  -4  -2   58.61    4.27
  -8  -4  -2   58.86    4.38
   8  -4   2   56.86    4.13
  -8   4  -2   61.32    4.22
   8   4   2   52.28    4.16
  -8   4  -2   55.05    3.73
  -9  -4  -2   20.00    2.50
  -9  -4  -2   19.95    2.87
  -9  -4  -2   15.41    2.07
   9  -4   2   21.94    2.54
   9   4   2   15.91    2.23
  -9   4  -2   17.58    2.18
  -9   4  -2   16.79    2.03
   9   4   2   14.30    1.80
 -10  -4  -2   20.97    2.29
  10  -4   2   22.41    2.13
 -10  -4  -2   18.53    2.07
 -10   4  -2   24.55    2.03
  10   4   2   30.42    2.78
 -10   4  -2   17.96    1.96
  10   4   2   17.82    2.20
 -11  -4  -2    1.04    0.50
  11  -4   2    0.35    0.38
 -11   4  -2    0.33    0.41
  11   4   2    0.41    0.41
 -11  -5   2    0.97    0.62
 -11   5   2    1.10    0.53
  10  -5  -2    2.72    0.94
 -10  -5   2    2.43    0.96
 -10  -5   2    3.83    1.08
  10  -5  -2    2.62    0.91
 -10   5   2    3.03    0.97
 -10   5   2    3.14    0.93
  10   5  -2    5.51    1.33
  -9  -5   2   31.47    2.90
  -9  -5   2   32.63    3.20
   9  -5  -2   35.09    2.95
   9  -5  -2   37.14    3.07
  -9   5   2   36.93    2.87
   9   5  -2   39.60    3.39
   9   5  -2   38.87    3.36
  -9   5   2   33.11    2.98
   8  -5  -2   26.19    3.09
  -8  -5   2   25.52    3.03
   8  -5  -2   24.84    2.80
  -8  -5   2   28.85    3.55
   8  -5  -2   22.14    2.62
   8  -5  -2   25.54    2.83
  -8  -5   2   24.28    2.91
  -8  -5   2   24.74    4.16
   8   5  -2   29.82    3.44
  -8   5   2   23.53    2.69
  -8   5   2   23.86    2.73
   8   5  -2   23.53    2.87
   7  -5  -2   96.34    5.51
   7  -5  -2  103.67    6.06
  -7  -5   2  111.46    6.76
  -7  -5   2  107.72    6.17
  -7  -5   2  107.51    6.30
   7   5  -2   94.98    5.71
  -7   5   2  110.08    6.07
   7   5  -2   97.25    6.27
  -7   5   2  116.10    6.03
  -7   5   2  107.28    5.88
   6  -5  -2   63.52    4.36
  -6  -5   2   65.39    4.10
   6  -5  -2   59.66    3.67
  -6  -5   2   67.64    4.12
  -6  -5   2   59.48    4.51
   6  -5  -2   66.33    4.16
  -6  -5   2   61.67    4.25
  -6   5   2   64.37    4.02
   6   5  -2   62.45    4.21
  -6   5   2   67.86    3.96
   6   5  -2   69.11    3.89
  -5  -5   2    5.83    1.44
   5  -5  -2    5.31    1.32
  -5  -5   2    6.13    1.10
   5  -5  -2    6.11    1.33
   5  -5  -2    4.44    1.16
  -5  -5   2    4.20    1.11
   5  -5  -2    7.89    1.16
  -5  -5   2    7.15    1.50
  -5   5   2    5.26    1.22
  -5   5   2    4.28    0.91
   5   5  -2    5.90    0.97
   5   5  -2    6.05    1.29
  -5   5   2    4.93    1.08
   4  -5  -2    0.91    0.47
  -4  -5   2    0.34    0.34
  -4  -5   2    1.43    0.63
   4   5  -2   -0.15    0.29
  -4   5   2    0.50    0.64
  -4   5   2    0.14    0.40
   3  -5  -2  114.73    5.77
  -3  -5   2  116.31    5.47
   3  -5  -2  106.91    5.39
  -3  -5   2  102.18    5.39
   3   5  -2  111.91    5.24
   3   5  -2  112.57    5.08
  -3   5   2  103.38    5.68
  -3   5   2  108.25    5.41
   2  -5  -2  135.97    6.12
   2  -5  -2  134.50    6.55
  -2  -5   2  125.37    6.18
  -2  -5   2  120.88    6.03
   2   5  -2  132.70    6.01
   2   5  -2  130.77    5.99
  -2   5   2  132.92    6.06
  -1  -5   2  220.99    9.51
   1  -5  -2  221.81    9.30
   1  -5  -2  202.07    9.41
   1  -5  -2  199.43    9.74
  -1  -5   2  178.24    9.09
   1   5  -2  211.65    9.36
   1   5  -2  215.56    9.25
  -1   5   2  218.62    9.21
   0  -5   2  172.71    7.19
   0  -5   2  167.22    7.74
   0  -5  -2  168.79    7.83
   0  -5   2  167.84    7.44
   0  -5  -2  170.69    7.38
   0  -5  -2  151.64    7.89
   0  -5  -2  158.84    7.47
   0   5  -2  170.95    7.72
  -1  -5  -2   69.66    3.23
  -1  -5  -2   68.97    3.34
   1  -5   2   70.24    3.26
   1  -5   2   68.88    3.62
  -1  -5  -2   67.73    3.72
  -1   5  -2   66.43    3.07
   1   5   2   59.92    3.58
  -1   5  -2   70.24    3.67
   2  -5   2   52.74    2.63
  -2  -5  -2   48.79    2.57
  -2  -5  -2   48.34    3.05
   2  -5   2   46.02    2.86
   2   5   2   48.78    2.61
   2   5   2   51.57    2.62
  -2   5  -2   52.88    2.54
  -2   5  -2   54.22    3.10
  -3  -5  -2   75.36    3.68
  -3  -5  -2   72.78    4.22
   3  -5   2   71.05    3.69
   3  -5   2   74.65    3.93
   3   5   2   76.53    3.66
  -3   5  -2   61.23    3.98
  -3   5  -2   71.30    3.69
   4  -5   2  110.25    5.62
   4  -5   2  110.23    5.52
  -4  -5  -2  120.55    6.27
  -4  -5  -2  114.70    5.63
  -4  -5  -2  105.28    6.63
  -4  -5  -2  107.39    5.82
  -4   5  -2  101.76    5.58
  -4   5  -2  127.26    6.77
  -4   5  -2  119.07    5.93
   4   5   2  109.75    5.45
  -5  -5  -2  226.90   11.76
  -5  -5  -2  208.59   11.21
  -5  -5  -2  218.68   11.33
  -5  -5  -2  232.84   11.00
   5  -5   2  220.54   10.88
   5  -5   2  226.38   10.53
  -5  -5  -2  234.85   10.83
  -5  -5  -2  225.88   10.97
   5  -5   2  233.19   10.49
  -5   5  -2  228.17   10.95
  -5   5  -2  230.35   11.18
   5   5   2  217.22   10.42
  -6  -5  -2  107.77    6.48
  -6  -5  -2   97.00    5.85
  -6  -5  -2   99.59    6.07
   6  -5   2  104.14    5.41
   6  -5   2  106.38    5.82
  -6  -5  -2  113.64    6.24
   6  -5   2   98.89    5.40
  -6  -5  -2  110.16    6.72
   6   5   2  105.91    6.00
  -6   5  -2  109.64    5.82
  -6   5  -2  107.63    5.67
   6   5   2   98.04    5.49
  -6   5  -2  102.19    5.98
   7  -5   2   42.47    3.28
   7  -5   2   40.97    3.45
  -7  -5  -2   44.29    3.90
  -7  -5  -2   51.29    3.85
  -7  -5  -2   44.40    3.64
  -7  -5  -2   38.61    4.89
  -7  -5  -2   45.83    3.87
  -7  -5  -2   49.66    4.07
   7  -5   2   44.75    2.97
  -7   5  -2   52.22    3.54
   7   5   2   49.53    3.74
  -7   5  -2   45.95    3.32
  -7   5  -2   48.21    3.69
  -8  -5  -2    0.40    0.83
  -8  -5  -2    3.49    1.34
   8  -5   2    2.19    0.95
   8  -5   2    1.11    0.72
  -8  -5  -2    2.43    1.20
  -8  -5  -2    1.47    1.08
   8  -5   2    1.94    0.86
  -8  -5  -2    1.69    0.96
  -8  -5  -2    1.60    1.07
  -8   5  -2    2.50    0.94
   8   5   2    1.30    0.95
  -8   5  -2    2.13    1.11
  -9  -5  -2   22.91    2.72
  -9  -5  -2   27.52    2.86
  -9  -5  -2   29.05    3.39
   9  -5   2   21.41    2.48
  -9  -5  -2   17.46    2.42
   9   5   2   25.24    2.78
  -9   5  -2   23.02    2.41
  -9   5  -2   20.92    2.31
 -10  -5  -2   33.22    2.67
  10  -5   2   35.56    2.76
 -10  -5  -2   37.31    2.82
  10   5   2   37.13    2.81
 -10   5  -2   34.77    2.68
 -11  -5  -2   32.11    2.13
  11  -5   2   28.13    2.07
  11   5   2   30.53    2.16
 -11   5  -2   30.29    2.03
 -11  -6   2   22.25    1.82
 -11   6   2   21.88    1.70
  10  -6  -2   31.44    2.65
  10  -6  -2   35.43    2.68
 -10  -6   2   36.37    2.78
 -10   6   2   36.46    2.59
 -10   6   2   35.72    2.76
  10   6  -2   36.74    2.94
   9  -6  -2   22.33    2.50
   9  -6  -2   21.76    2.60
  -9  -6   2   18.24    2.68
  -9  -6   2   16.80    2.29
   9   6  -2   17.62    2.45
  -9   6   2   17.82    2.09
   9   6  -2   23.02    2.94
  -9   6   2   26.04    2.77
   8  -6  -2    2.29    1.02
  -8  -6   2    4.01    1.34
  -8  -6   2    2.44    1.44
   8  -6  -2    6.26    1.55
   8  -6  -2    3.34    1.16
  -8  -6   2    6.81    2.52
   8   6  -2    4.59    1.58
   8   6  -2    4.63    1.54
  -8   6   2    2.59    1.15
  -8   6   2    4.40    1.27
  -8   6   2    6.45    1.42
   7  -6  -2    2.04    1.02
   7  -6  -2    2.14    1.65
  -7  -6   2    1.40    1.13
   7  -6  -2    1.74    0.89
  -7  -6   2    2.65    1.42
   7  -6  -2    2.56    1.85
  -7   6   2    3.24    1.07
   7   6  -2    2.65    1.40
  -7   6   2    0.52    0.73
  -7   6   2    2.63    1.13
   7   6  -2    2.07    1.11
  -6  -6   2   34.59    3.88
   6  -6  -2   31.94    2.36
   6  -6  -2   31.02    2.72
   6  -6  -2   42.09    3.86
   6  -6  -2   34.61    2.89
  -6  -6   2   31.00    2.66
   6   6  -2   31.12    2.36
   6   6  -2   31.83    2.80
  -6   6   2   34.52    2.53
  -6   6   2   32.73    2.58
   5  -6  -2   70.11    4.54
   5  -6  -2   75.08    4.24
  -5  -6   2   80.65    5.13
  -5  -6   2   75.68    4.47
   5  -6  -2   74.00    4.65
  -5  -6   2   73.81    4.95
   5  -6  -2   79.69    4.92
  -5   6   2   78.67    4.57
   5   6  -2   75.59    4.13
  -5   6   2   76.27    4.46
  -5   6   2   75.80    4.30
  -4  -6   2  101.12    5.31
  -4  -6   2  101.37    6.00
  -4  -6   2  111.19    6.12
   4  -6  -2   96.58    5.80
   4  -6  -2  100.47    5.23
   4  -6  -2   94.68    5.62
  -4   6   2  105.33    5.27
  -4   6   2   96.05    5.47
   4   6  -2   97.73    5.02
   3  -6  -2  166.44    7.90
  -3  -6   2  169.71    7.98
  -3   6   2  165.45    8.27
   3   6  -2  168.82    7.54
  -3   6   2  153.45    7.81
   3   6  -2  171.16    7.72
   2  -6  -2   14.18    1.29
  -2  -6   2   14.90    1.23
  -2   6   2   12.32    1.57
   2   6  -2   13.22    1.04
  -2   6   2   13.70    1.07
   2   6  -2   12.94    1.03
  -1  -6   2    0.22    0.35
   1  -6  -2    0.28    0.26
   1  -6  -2    0.82    0.50
  -1   6   2   -0.01    0.49
   1   6  -2    0.58    0.29
  -1   6   2    0.10    0.17
   1   6  -2    0.28    0.24
   0  -6   2  118.95    5.50
   0  -6  -2  118.27    5.94
   0  -6  -2  112.34    5.53
   0  -6   2  127.38    5.88
   0   6   2  115.69    6.10
   0   6   2  116.32    5.36
   0   6  -2  124.65    5.83
  -1  -6  -2  173.42    8.10
   1  -6   2  161.83    7.87
   1  -6   2  162.32    7.49
  -1  -6  -2  169.04    7.59
  -1  -6  -2  163.62    7.37
   1   6   2  161.18    7.89
  -1   6  -2  169.28    8.01
   2  -6   2  167.72    8.81
   2  -6   2  196.90    8.55
  -2  -6  -2  192.19    9.14
  -2  -6  -2  179.10    8.39
   2   6   2  207.95    8.72
   2   6   2  182.19    8.53
  -2   6  -2  186.94    9.09
   3  -6   2  268.55   10.97
   3  -6   2  219.14   10.58
  -3  -6  -2  229.39   10.47
  -3  -6  -2  237.80   11.25
  -3   6  -2  227.09   11.10
   3   6   2  215.93   10.49
   4  -6   2   37.67    2.44
  -4  -6  -2   34.99    2.80
  -4  -6  -2   35.16    2.53
  -4  -6  -2   35.22    2.79
  -4  -6  -2   38.64    2.34
   4  -6   2   34.12    2.29
   4  -6   2   35.65    2.40
  -4  -6  -2   37.93    3.45
   4   6   2   35.81    2.24
  -4   6  -2   39.68    2.69
  -4   6  -2   33.27    2.81
   5  -6   2    4.76    1.26
  -5  -6  -2    5.01    1.14
   5  -6   2    3.75    0.93
  -5  -6  -2    3.21    1.15
  -5  -6  -2    5.45    1.50
  -5  -6  -2    4.94    0.98
  -5  -6  -2    6.09    1.41
  -5  -6  -2    6.98    2.04
   5  -6   2    4.27    0.89
  -5   6  -2    4.13    1.04
   5   6   2    5.20    0.94
  -5   6  -2    3.88    1.32
  -6  -6  -2   72.75    4.52
  -6  -6  -2   76.41    4.85
  -6  -6  -2   75.69    5.40
  -6  -6  -2   69.84    4.66
   6  -6   2   72.42    4.56
  -6  -6  -2   74.33    5.16
   6  -6   2   75.50    4.17
   6  -6   2   79.52    4.19
   6   6   2   66.52    4.14
   6   6   2   73.81    4.69
  -6   6  -2   75.98    4.75
   7  -6   2   63.42    3.97
  -7  -6  -2   59.46    4.55
  -7  -6  -2   50.00    4.92
  -7  -6  -2   58.27    4.22
  -7  -6  -2   57.52    4.56
  -7  -6  -2   51.23    4.25
  -7  -6  -2   51.52    4.05
   7  -6   2   53.10    4.00
   7  -6   2   55.18    3.41
  -7   6  -2   52.15    3.98
   7   6   2   60.89    4.21
  -7   6  -2   53.23    3.80
   8  -6   2   69.09    4.68
  -8  -6  -2   61.96    4.69
  -8  -6  -2   69.15    5.97
  -8  -6  -2   69.66    4.89
  -8  -6  -2   68.58    4.82
   8  -6   2   77.88    4.81
  -8  -6  -2   72.77    5.21
   8  -6   2   67.75    3.97
  -8  -6  -2   69.36    4.96
  -8   6  -2   70.01    4.61
   8   6   2   71.32    4.98
  -8   6  -2   71.84    4.47
  -9  -6  -2   84.10    5.33
  -9  -6  -2   82.97    5.17
  -9  -6  -2   86.82    5.30
  -9  -6  -2   87.43    5.60
  -9  -6  -2   81.81    5.14
   9  -6   2   75.44    5.05
   9   6   2   87.70    5.38
  -9   6  -2   74.64    4.86
 -10  -6  -2   14.54    1.82
  10  -6   2   17.13    1.92
 -10   6  -2   18.31    1.95
 -11  -7   2    0.79    0.55
 -11   7   2    1.12    0.47
 -10  -7   2    4.70    1.11
  10  -7  -2    4.38    0.99
  10  -7  -2    6.13    1.16
  10   7  -2    6.78    1.43
 -10   7   2    7.08    1.23
  -9  -7   2   14.75    2.47
   9  -7  -2   20.02    2.37
  -9  -7   2   22.24    2.60
   9  -7  -2   15.86    2.12
  -9   7   2   17.52    2.14
   9   7  -2   14.50    2.27
   9   7  -2   16.92    2.25
  -8  -7   2   58.60    4.56
   8  -7  -2   52.05    3.81
  -8  -7   2   52.99    5.13
   8  -7  -2   51.27    3.81
   8  -7  -2   50.95    3.83
  -8  -7   2   52.91    4.03
  -8   7   2   49.89    3.68
  -8   7   2   52.46    3.85
   8   7  -2   46.19    3.93
   8   7  -2   52.55    4.15
   7  -7  -2   29.63    3.26
  -7  -7   2   26.68    4.11
  -7  -7   2   33.70    3.68
  -7  -7   2   31.48    3.82
   7  -7  -2   26.14    3.03
   7  -7  -2   25.70    2.92
   7  -7  -2   27.29    2.96
   7   7  -2   32.36    3.40
   7   7  -2   19.86    2.76
  -7   7   2   25.35    2.78
   6  -7  -2   30.93    2.39
  -6  -7   2   27.25    3.51
   6  -7  -2   38.72    3.00
   6  -7  -2   34.79    2.87
   6  -7  -2   28.76    3.19
  -6  -7   2   33.31    2.88
   6   7  -2   34.52    2.48
  -6   7   2   28.51    2.85
   6   7  -2   32.93    2.81
  -5  -7   2   13.58    2.41
   5  -7  -2   11.90    1.86
  -5  -7   2   15.39    1.91
   5  -7  -2   15.30    2.14
  -5  -7   2   16.63    1.89
   5  -7  -2   10.24    1.46
  -5  -7   2   17.16    2.47
   5  -7  -2   11.91    1.92
   5   7  -2   15.12    1.68
  -5   7   2   14.91    1.91
   4  -7  -2    7.27    1.61
  -4  -7   2    6.85    1.72
   4  -7  -2    8.01    1.24
  -4  -7   2    9.64    1.72
   4  -7  -2    9.79    1.75
   4  -7  -2    9.28    1.66
  -4  -7   2    9.66    1.35
  -4  -7   2    6.75    1.16
   4   7  -2    7.47    1.35
  -4   7   2    6.91    1.21
   4   7  -2    6.17    0.97
  -4   7   2    8.03    1.38
  -3  -7   2    7.68    1.19
   3  -7  -2    8.42    1.17
  -3   7   2    6.33    1.07
   3   7  -2    8.97    0.93
  -3   7   2    7.65    1.32
   3   7  -2    9.07    1.10
   2  -7  -2  101.27    4.99
  -2  -7   2  105.22    5.21
   2   7  -2   93.92    4.84
  -2   7   2   93.05    5.11
  -2   7   2  103.17    5.54
   2   7  -2  102.73    4.89
  -1  -7   2  117.62    5.69
   1  -7  -2  109.91    5.36
   1  -7  -2  109.94    5.66
   1   7  -2  110.05    5.32
   1   7  -2  113.23    5.48
  -1   7   2  107.95    5.96
   0  -7   2  246.10   10.86
   0  -7   2  227.90   10.37
   0  -7  -2  238.45   10.45
   0  -7  -2  225.81   10.91
   0   7   2  213.18   10.96
   0   7  -2  235.12   10.74
   1  -7   2   72.11    3.66
   1  -7   2   72.13    4.07
  -1  -7  -2   74.06    3.75
  -1  -7  -2   75.16    4.28
  -1   7  -2   73.15    4.16
   1   7   2   72.02    4.02
  -2  -7  -2   40.60    2.79
   2  -7   2   38.06    2.21
   2  -7   2   35.53    2.45
  -2   7  -2   32.40    2.57
   2   7   2   35.36    2.18
   3  -7   2   31.74    2.33
  -3  -7  -2   33.50    3.98
  -3  -7  -2   34.64    2.40
   3  -7   2   32.21    2.34
  -3  -7  -2   39.72    2.86
  -3  -7  -2   47.76    4.63
   3  -7   2   34.97    2.24
   3   7   2   31.92    2.13
  -3   7  -2   40.00    3.56
  -3   7  -2   31.23    2.56
  -4  -7  -2  118.60    6.70
  -4  -7  -2  119.24    6.55
   4  -7   2  122.97    6.11
  -4  -7  -2  124.15    7.58
   4  -7   2  114.09    6.44
  -4  -7  -2  114.70    6.20
   4  -7   2  117.92    6.00
   4   7   2  115.94    5.86
  -4   7  -2  124.96    6.43
  -4   7  -2  112.48    6.53
  -5  -7  -2  137.36    7.88
  -5  -7  -2  130.47    7.71
  -5  -7  -2  138.35    8.49
   5  -7   2  144.44    7.05
   5  -7   2  144.51    7.53
   5  -7   2  136.11    6.99
  -5  -7  -2  145.15    7.50
   5   7   2  141.54    6.96
  -5   7  -2  136.69    7.56
  -5   7  -2  144.88    7.33
   6  -7   2  126.26    6.59
   6  -7   2  116.12    6.02
  -6  -7  -2  113.53    7.18
  -6  -7  -2  126.72    7.57
  -6  -7  -2  117.91    6.68
   6   7   2  117.53    6.65
   6   7   2  102.19    5.97
  -6   7  -2  108.21    6.46
  -7  -7  -2   29.90    3.26
  -7  -7  -2   25.14    3.01
  -7  -7  -2   24.29    3.74
   7  -7   2   23.58    2.63
   7  -7   2   27.54    2.64
  -7  -7  -2   31.12    3.67
  -7  -7  -2   32.82    3.71
  -7  -7  -2   34.07    4.56
   7  -7   2   30.83    2.27
  -7   7  -2   34.78    3.26
  -7   7  -2   32.57    3.23
   7   7   2   29.98    3.43
  -8  -7  -2    1.17    1.18
  -8  -7  -2   -0.94    0.99
  -8  -7  -2   -0.39    0.86
  -8  -7  -2    1.08    1.01
   8  -7   2    0.44    0.72
  -8  -7  -2    1.73    1.56
  -8   7  -2    0.58    0.77
   8   7   2    0.63    0.98
  -8   7  -2    0.26    0.76
  -9  -7  -2   26.08    2.88
  -9  -7  -2   24.04    3.04
  -9  -7  -2   27.69    3.12
  -9  -7  -2   29.02    2.97
   9  -7   2   26.81    2.50
   9   7   2   28.76    3.12
  -9   7  -2   25.90    2.32
  10  -7   2   48.27    3.18
 -10  -7  -2   47.53    3.16
 -10   7  -2   44.66    3.01
 -10  -8   2    8.11    1.34
  10  -8  -2    9.95    1.46
  10  -8  -2   10.86    1.44
 -10   8   2    9.11    1.31
  10   8  -2   13.86    1.92
  -9  -8   2   23.40    2.54
   9  -8  -2   25.30    2.34
   9  -8  -2   27.47    2.43
  -9  -8   2   21.84    2.79
  -9   8   2   22.45    2.38
  -9   8   2   23.14    2.39
   9   8  -2   28.00    3.27
   9   8  -2   25.18    2.97
   8  -8  -2   21.32    2.64
  -8  -8   2   18.75    3.23
  -8  -8   2   16.53    2.43
  -8  -8   2   14.53    2.47
   8  -8  -2   15.00    2.09
   8  -8  -2   20.32    2.44
   8   8  -2   16.09    2.46
  -8   8   2   16.83    2.25
   8   8  -2   19.09    2.72
  -8   8   2   17.07    2.26
   7  -8  -2   12.51    2.07
  -7  -8   2   12.76    2.39
   7  -8  -2   10.52    1.87
  -7  -8   2   13.21    2.10
   7  -8  -2   12.65    2.23
  -7  -8   2   12.64    2.86
   7  -8  -2    9.87    1.74
  -7  -8   2    6.32    1.88
   7   8  -2   10.92    2.03
  -7   8   2    9.13    1.70
   7   8  -2   11.60    2.11
   6  -8  -2   13.95    1.75
   6  -8  -2   16.25    2.44
   6  -8  -2    9.67    1.80
  -6  -8   2   14.39    2.62
  -6  -8   2   12.96    2.06
   6  -8  -2   17.46    2.34
  -6  -8   2   15.58    2.07
  -6   8   2   18.41    2.25
   6   8  -2   12.80    1.70
   6   8  -2   15.79    2.15
   5  -8  -2  170.82    9.09
  -5  -8   2  182.67    9.59
  -5  -8   2  163.07    9.76
  -5  -8   2  172.95    8.57
   5  -8  -2  165.79    8.63
   5  -8  -2  179.62    9.39
  -5  -8   2  178.79    9.05
   5  -8  -2  169.51    9.22
   5   8  -2  189.67    8.60
  -5   8   2  170.67    8.94
   4  -8  -2   93.24    6.10
   4  -8  -2  110.10    6.26
   4  -8  -2  107.70    6.36
  -4  -8   2  114.43    5.68
   4  -8  -2  110.39    5.82
  -4  -8   2   99.87    5.84
  -4  -8   2  119.38    6.44
  -4  -8   2  112.91    6.91
   4   8  -2  113.60    5.59
   4   8  -2  112.12    5.91
  -4   8   2  106.87    6.06
   3  -8  -2   39.98    2.69
  -3  -8   2   41.19    2.81
  -3  -8   2   41.51    3.10
  -3  -8   2   44.99    3.75
   3  -8  -2   41.35    3.12
   3  -8  -2   39.50    3.12
   3  -8  -2   37.78    3.12
  -3  -8   2   39.78    2.56
   3   8  -2   40.96    2.87
   3   8  -2   44.34    2.57
  -3   8   2   46.88    3.16
   2  -8  -2   27.60    2.49
   2  -8  -2   31.47    2.70
   2  -8  -2   26.29    1.90
  -2  -8   2   26.88    2.09
   2   8  -2   23.70    1.75
   2   8  -2   27.36    1.84
   2   8  -2   33.63    4.25
  -2   8   2   31.13    2.46
  -1  -8   2    0.54    0.53
   1  -8  -2    0.70    0.66
   1  -8  -2    1.56    0.55
   1   8  -2    0.49    0.44
  -1   8   2    1.33    0.76
   1   8  -2    1.02    0.52
   0  -8  -2    9.20    1.09
   0  -8   2   12.69    1.56
   0  -8  -2   13.64    1.77
   0  -8   2   12.13    1.19
   0   8   2   11.72    1.65
   0   8  -2   13.51    1.52
   1  -8   2  165.54    8.57
  -1  -8  -2  170.86    8.84
  -1  -8  -2  181.77    8.23
   1  -8   2  174.93    8.13
  -1   8  -2  175.64    8.70
   1   8   2  180.64    8.52
  -2  -8  -2  109.17    5.44
  -2  -8  -2  105.58    5.72
   2  -8   2   98.31    5.41
   2  -8   2  111.07    5.28
  -2  -8  -2  108.37    5.96
   2  -8   2  103.72    5.59
  -2   8  -2   97.54    5.74
  -2   8  -2   95.91    5.95
   2   8   2  109.13    5.28
  -3  -8  -2  105.83    6.09
  -3  -8  -2   96.23    7.03
  -3  -8  -2  111.33    6.34
   3  -8   2  115.64    5.70
   3  -8   2  105.91    6.41
   3  -8   2  119.65    5.92
   3  -8   2  112.21    6.17
   3  -8   2  108.89    5.81
  -3  -8  -2  113.02    5.84
  -3   8  -2  101.37    6.18
   3   8   2  118.61    5.66
  -3   8  -2  123.80    6.32
  -4  -8  -2   26.62    3.01
  -4  -8  -2   31.80    4.23
   4  -8   2   22.57    2.23
   4  -8   2   28.40    2.96
   4  -8   2   29.86    2.66
  -4  -8  -2   28.39    2.96
  -4  -8  -2   26.19    2.61
  -4   8  -2   28.02    3.01
   4   8   2   29.60    2.03
  -4   8  -2   22.29    2.45
   5  -8   2    2.67    0.83
  -5  -8  -2    2.83    1.18
   5  -8   2    0.82    0.63
  -5  -8  -2    0.81    1.41
   5  -8   2    1.89    0.90
  -5  -8  -2    3.24    1.16
   5   8   2    2.67    0.80
  -5   8  -2    2.09    0.95
  -5   8  -2    0.88    0.66
  -6  -8  -2   20.10    3.26
  -6  -8  -2   15.30    2.25
   6  -8   2   13.98    1.68
  -6  -8  -2   16.33    2.91
   6  -8   2   17.80    2.59
  -6  -8  -2   13.75    2.92
  -6  -8  -2   10.47    2.04
   6  -8   2   11.53    1.91
  -6   8  -2   21.80    2.70
   6   8   2   19.12    2.45
  -6   8  -2   14.68    2.18
   7  -8   2   72.24    4.77
  -7  -8  -2   76.59    6.19
  -7  -8  -2   79.92    5.42
   7  -8   2   80.09    5.17
  -7  -8  -2   75.74    5.58
   7  -8   2   76.08    4.39
  -7  -8  -2   84.20    5.37
  -7  -8  -2   81.12    5.83
   7   8   2   80.33    5.26
  -7   8  -2   74.52    4.92
  -7   8  -2   76.40    4.87
  -8  -8  -2   49.33    4.02
  -8  -8  -2   47.02    5.54
   8  -8   2   49.22    3.69
  -8  -8  -2   52.72    4.04
  -8  -8  -2   47.79    3.92
  -8  -8  -2   45.25    4.13
  -8   8  -2   46.47    3.50
   8   8   2   56.21    4.12
  -8   8  -2   50.00    3.48
  -9  -8  -2   65.96    4.40
   9  -8   2   67.23    4.29
  -9  -8  -2   59.35    4.51
  -9  -8  -2   64.96    4.34
  -9  -8  -2   64.36    4.38
  -9   8  -2   65.01    4.11
   9   8   2   65.11    4.44
  10  -8   2    8.14    1.20
 -10  -8  -2    7.33    1.17
 -10   8  -2    7.46    1.04
  10  -9  -2    8.05    1.78
 -10  -9   2    7.00    1.16
 -10   9   2    5.00    0.92
   9  -9  -2    0.88    0.66
  -9  -9   2   -0.37    0.98
  -9  -9   2   -0.37    1.26
  -9  -9   2    0.91    0.85
   9  -9  -2    0.16    0.55
  -9   9   2    2.02    0.94
  -9   9   2   -0.44    0.52
   9   9  -2    0.29    0.85
   9   9  -2    0.12    0.78
  -8  -9   2   87.60    5.55
   8  -9  -2   90.25    5.35
  -8  -9   2   79.65    6.32
   8  -9  -2   84.01    5.17
  -8  -9   2   82.89    5.85
   8  -9  -2   74.24    5.00
   8   9  -2   76.85    5.43
  -8   9   2   88.03    5.21
   8   9  -2   82.67    5.50
  -8   9   2   78.72    4.99
   7  -9  -2   33.81    3.09
   7  -9  -2   36.82    3.83
  -7  -9   2   34.57    3.41
   7  -9  -2   29.71    3.60
   7  -9  -2   25.21    2.87
  -7  -9   2   31.53    3.66
  -7  -9   2   28.78    3.73
   7  -9  -2   31.21    3.32
  -7  -9   2   34.94    4.27
   7   9  -2   28.57    3.31
   7   9  -2   35.35    3.74
  -7   9   2   30.37    3.23
  -7   9   2   39.04    3.61
  -6  -9   2   49.25    4.48
   6  -9  -2   49.71    3.72
  -6  -9   2   44.97    4.39
   6  -9  -2   52.08    4.06
   6  -9  -2   44.59    4.24
   6  -9  -2   43.27    3.65
  -6  -9   2   50.66    4.41
   6  -9  -2   50.17    3.76
  -6  -9   2   46.72    3.35
  -6  -9   2   47.85    3.66
  -6  -9   2   49.36    4.31
   6  -9  -2   48.62    3.99
  -6   9   2   46.70    3.61
   6   9  -2   56.04    3.90
  -5  -9   2    7.33    1.50
  -5  -9   2    7.18    1.23
   5  -9  -2   11.28    1.92
   5  -9  -2    7.17    1.36
  -5  -9   2    8.82    2.18
  -5  -9   2    7.10    1.62
   5  -9  -2    9.19    1.81
   5  -9  -2    7.84    1.63
  -5   9   2    5.64    1.29
   5   9  -2    6.81    1.21
  -4  -9   2    9.35    1.45
   4  -9  -2   11.50    1.99
   4  -9  -2   10.14    1.80
   4  -9  -2    8.09    1.64
  -4  -9   2    9.83    1.56
  -4  -9   2    9.52    1.77
  -4  -9   2   11.31    2.46
   4  -9  -2    8.59    1.38
   4   9  -2    7.95    1.17
   4   9  -2   13.71    1.94
  -4   9   2    8.58    1.50
  -3  -9   2    3.79    0.98
   3  -9  -2    2.64    1.33
   3  -9  -2    3.67    0.86
  -3  -9   2    5.42    1.01
  -3  -9   2    2.05    1.23
   3  -9  -2    3.84    1.19
   3  -9  -2    4.25    1.30
  -3  -9   2    4.74    1.15
  -3   9   2    4.94    1.22
   3   9  -2    5.63    0.99
   3   9  -2    6.27    1.28
  -2  -9   2  272.86   12.53
  -2  -9   2  270.36   12.94
   2  -9  -2  280.85   13.17
  -2  -9   2  231.53   13.74
   2  -9  -2  285.58   13.42
   2  -9  -2  278.01   13.56
   2  -9  -2  268.78   12.60
  -2  -9   2  282.48   13.09
  -2   9   2  277.23   13.23
   2   9  -2  273.23   12.46
   2   9  -2  268.44   13.00
   2   9  -2  285.79   12.50
  -1  -9   2   39.73    2.56
  -1  -9   2   40.79    2.92
   1  -9  -2   42.17    2.93
  -1  -9   2   43.87    2.97
   1  -9  -2   36.81    3.23
   1  -9  -2   43.41    2.63
  -1  -9   2   39.35    3.08
   1   9  -2   43.73    2.72
   1   9  -2   41.99    2.53
  -1   9   2   46.87    3.23
   0  -9  -2   67.71    4.35
   0  -9   2   64.69    3.66
   0  -9   2   63.07    4.38
   0  -9   2   72.77    4.24
   0  -9  -2   66.93    4.45
   0  -9  -2   69.47    4.13
   0  -9   2   70.86    3.79
   0  -9  -2   63.73    3.91
   0  -9  -2   70.09    3.73
   0   9  -2   73.17    4.11
   0   9   2   73.21    4.31
   1  -9   2   56.59    3.18
  -1  -9  -2   51.77    3.16
  -1  -9  -2   59.28    3.63
   1  -9   2   49.59    3.55
  -1  -9  -2   62.13    3.42
   1  -9   2   53.42    3.29
   1  -9   2   54.51    4.03
  -1  -9  -2   64.17    4.05
  -1  -9  -2   49.89    3.65
   1  -9   2   59.88    3.74
   1   9   2   59.98    3.51
  -1   9  -2   52.88    3.61
   2  -9   2   13.69    2.02
   2  -9   2    8.75    1.45
   2  -9   2   12.84    2.35
   2  -9   2    9.78    1.51
  -2  -9  -2   11.12    1.77
  -2  -9  -2    9.22    2.27
  -2  -9  -2    9.65    1.76
  -2  -9  -2   12.39    1.64
   2  -9   2   10.29    1.38
   2   9   2    9.94    1.25
  -2   9  -2   11.81    1.78
  -2   9  -2    9.92    1.90
  -3  -9  -2   19.95    2.60
   3  -9   2   28.17    3.32
  -3  -9  -2   24.33    2.41
   3  -9   2   25.97    2.33
   3  -9   2   23.63    2.39
   3  -9   2   24.51    2.75
  -3  -9  -2   26.20    3.75
  -3  -9  -2   20.51    2.38
  -3   9  -2   22.08    2.50
   3   9   2   21.86    2.03
  -3   9  -2   20.57    2.49
  -4  -9  -2  134.04    7.58
  -4  -9  -2  135.26    7.81
   4  -9   2  128.80    6.95
  -4  -9  -2  131.13    7.14
   4  -9   2  129.87    6.94
   4  -9   2  149.30    7.67
  -4  -9  -2  133.61    8.74
   4   9   2  135.62    6.84
  -4   9  -2  147.07    7.45
  -4   9  -2  135.95    7.53
   5  -9   2   60.11    3.84
  -5  -9  -2   60.23    4.65
   5  -9   2   66.27    4.46
  -5  -9  -2   72.91    4.43
  -5  -9  -2   70.62    4.79
  -5  -9  -2   67.91    5.56
  -5   9  -2   63.60    4.43
   5   9   2   63.37    3.95
  -5   9  -2   69.52    4.32
  -6  -9  -2   39.08    4.23
   6  -9   2   36.27    2.64
  -6  -9  -2   48.87    5.29
  -6  -9  -2   33.55    4.04
   6  -9   2   37.24    3.34
  -6  -9  -2   40.61    3.89
  -6  -9  -2   45.40    5.02
  -6  -9  -2   39.95    4.02
   6  -9   2   36.21    3.15
   6   9   2   42.73    3.34
  -6   9  -2   35.29    3.55
  -6   9  -2   35.07    3.06
  -7  -9  -2    0.93    1.32
   7  -9   2    0.31    0.75
  -7  -9  -2    0.78    1.16
   7  -9   2    0.57    0.67
  -7  -9  -2    2.11    1.38
  -7  -9  -2    1.52    1.49
  -7  -9  -2   -0.56    0.86
  -7   9  -2    0.63    0.85
   7   9   2    1.16    1.00
  -7   9  -2    0.77    0.74
  -8  -9  -2    2.71    1.22
  -8  -9  -2    1.25    1.11
  -8  -9  -2    3.00    1.58
  -8  -9  -2    0.17    1.04
   8  -9   2    1.91    0.90
  -8  -9  -2    1.48    1.12
   8   9   2    1.62    1.00
  -8   9  -2    2.35    0.92
  -8   9  -2    1.94    0.90
  -9  -9  -2    0.86    0.92
  -9  -9  -2    4.09    1.27
   9  -9   2    4.37    1.02
  -9  -9  -2    5.16    1.49
  -9  -9  -2    4.90    1.28
  -9  -9  -2    4.77    1.16
  -9   9  -2    4.81    0.99
   9   9   2    7.13    1.58
  -9   9  -2    4.01    1.00
 -10  -9  -2   41.15    2.56
  10  -9   2   33.99    2.44
 -10   9  -2   38.95    2.43
 -10 -10   2   12.54    1.42
 -10  10   2   10.94    1.19
  -9 -10   2    6.50    1.35
  -9 -10   2    3.02    1.17
   9 -10  -2    5.20    1.10
   9 -10  -2    3.71    0.93
  -9  10   2    5.13    1.13
   9  10  -2    3.51    1.22
  -9  10   2    6.19    1.19
   9  10  -2    3.92    1.13
  -8 -10   2    2.32    1.05
  -8 -10   2    2.25    1.40
   8 -10  -2    2.11    0.95
   8 -10  -2    2.83    1.01
   8 -10  -2    5.19    1.21
  -8 -10   2    3.85    1.43
  -8 -10   2    3.38    1.38
  -8  10   2    3.20    1.06
   8  10  -2    4.52    1.36
  -8  10   2    3.65    1.17
   8  10  -2    1.50    1.08
   7 -10  -2   22.27    2.86
  -7 -10   2   19.72    2.84
  -7 -10   2   22.51    3.58
   7 -10  -2   17.99    2.64
  -7 -10   2   17.86    2.31
   7 -10  -2   18.32    2.37
  -7 -10   2   17.43    2.84
   7 -10  -2   17.32    2.34
  -7  10   2   21.88    2.55
  -7  10   2   20.18    2.46
   7  10  -2   17.87    2.52
   7  10  -2   19.22    2.71
   6 -10  -2    4.22    1.58
   6 -10  -2    2.18    1.30
  -6 -10   2    5.78    1.82
   6 -10  -2    6.34    1.59
  -6 -10   2    3.06    1.38
   6 -10  -2    4.13    1.36
   6 -10  -2    5.39    1.47
   6 -10  -2    4.17    1.38
  -6 -10   2    4.13    1.23
  -6 -10   2    5.24    1.98
  -6 -10   2    3.08    1.52
  -6 -10   2    4.45    1.38
  -6  10   2    5.11    1.38
   6  10  -2    3.93    1.19
  -5 -10   2  139.20    8.53
  -5 -10   2  123.46    7.87
  -5 -10   2  130.55    6.82
  -5 -10   2  139.89    7.81
  -5 -10   2  128.14    7.89
   5 -10  -2  120.74    7.40
   5 -10  -2  119.11    7.69
   5 -10  -2  124.49    7.38
   5 -10  -2  130.33    8.02
  -5 -10   2  118.20    6.95
   5 -10  -2  126.44    7.92
   5 -10  -2  132.58    7.43
   5 -10  -2  127.79    7.47
   4 -10  -2   18.40    2.58
  -4 -10   2   18.47    2.00
   4 -10  -2   25.40    3.10
   4 -10  -2   16.90    2.08
  -4 -10   2   18.60    3.23
  -4 -10   2   26.88    3.17
   4 -10  -2   18.57    2.51
  -4 -10   2   18.48    2.34
   4  10  -2   17.60    1.93
  -4  10   2   18.82    2.40
   4  10  -2   22.96    2.50
  -3 -10   2   63.87    4.25
   3 -10  -2   73.87    4.83
   3 -10  -2   58.57    4.43
   3 -10  -2   57.67    3.93
  -3 -10   2   71.25    3.99
  -3 -10   2   61.97    5.26
   3 -10  -2   71.65    4.69
  -3 -10   2   71.80    4.58
   3  10  -2   67.99    3.87
   3  10  -2   69.19    4.26
  -3  10   2   68.07    4.41
   2 -10  -2    6.45    1.39
   2 -10  -2    4.36    1.23
  -2 -10   2    6.95    1.38
  -2 -10   2    3.30    1.09
   2 -10  -2    6.44    1.56
  -2 -10   2    5.12    0.97
  -2 -10   2    4.87    1.78
   2 -10  -2    4.85    1.31
   2  10  -2    5.67    1.03
  -2  10   2    6.77    1.41
   2  10  -2    6.77    1.43
   2  10  -2    4.24    0.86
   1 -10  -2   11.21    2.22
  -1 -10   2   10.43    1.36
  -1 -10   2   12.28    2.07
  -1 -10   2    8.79    1.57
   1 -10  -2   12.99    1.69
  -1 -10   2    9.09    1.57
   1 -10  -2    9.32    1.59
   1 -10  -2   10.98    1.43
   1  10  -2    7.98    1.13
   1  10  -2    8.60    1.32
  -1  10   2    8.61    1.64
   0 -10   2    1.33    0.70
   0 -10   2    0.40    0.54
   0 -10   2    0.40    0.49
   0 -10  -2    1.10    0.83
   0 -10  -2    0.32    0.54
   0 -10  -2    0.57    0.70
   0 -10   2   -0.14    0.30
   0 -10   2    0.35    0.63
   0 -10  -2    0.77    0.53
   0 -10  -2    0.13    0.59
   0  10  -2    0.58    0.63
   0  10   2   -0.25    0.63
  -1 -10  -2  173.67    9.24
  -1 -10  -2  194.35    9.85
   1 -10   2  202.03   10.46
  -1 -10  -2  199.04    9.26
  -1 -10  -2  190.86    9.69
  -1 -10  -2  184.78   10.12
   1 -10   2  202.69    9.42
   1 -10   2  193.44    9.20
   1 -10   2  204.30    9.76
   1  10   2  196.08    9.22
  -1  10  -2  190.29    9.69
  -1  10  -2  189.77    9.79
  -2 -10  -2   40.72    3.07
  -2 -10  -2   44.45    4.61
   2 -10   2   41.79    3.02
   2 -10   2   38.70    3.09
  -2 -10  -2   36.39    3.09
  -2 -10  -2   45.04    3.59
   2 -10   2   43.41    4.45
   2 -10   2   42.49    2.88
  -2 -10  -2   34.46    2.64
   2 -10   2   38.38    2.65
  -2  10  -2   37.91    3.11
   2  10   2   40.46    2.63
  -2  10  -2   35.94    3.12
   3 -10   2   43.29    3.06
   3 -10   2   45.23    3.91
   3 -10   2   44.60    3.22
  -3 -10  -2   48.07    3.61
  -3 -10  -2   49.55    3.87
  -3 -10  -2   44.68    5.15
   3 -10   2   47.20    3.57
  -3 -10  -2   49.64    3.27
  -3  10  -2   49.82    3.66
   3  10   2   44.51    2.94
  -3  10  -2   46.61    3.46
  -4 -10  -2    8.11    1.75
   4 -10   2    6.40    1.28
  -4 -10  -2    8.27    2.52
   4 -10   2    7.83    1.43
  -4 -10  -2    9.62    1.51
   4 -10   2   10.45    2.06
  -4 -10  -2    5.34    1.60
  -4  10  -2    9.58    1.79
   4  10   2    8.80    1.37
  -4  10  -2    8.63    1.59
  -5 -10  -2    0.44    1.01
   5 -10   2   -0.93    1.05
   5 -10   2    0.43    0.85
  -5 -10  -2    0.55    1.24
  -5 -10  -2    0.19    0.80
   5 -10   2    0.45    0.85
  -5 -10  -2   -0.11    0.98
   5 -10   2    0.07    0.51
  -5 -10  -2    0.32    0.69
  -5  10  -2    1.82    0.96
  -6 -10  -2    1.70    1.57
   6 -10   2    0.65    0.92
  -6 -10  -2   -0.43    0.74
  -6 -10  -2   -0.22    1.02
  -6 -10  -2   -0.56    1.21
   6 -10   2    0.60    0.79
   6 -10   2    0.20    1.13
  -6 -10  -2   -0.12    0.87
  -6 -10  -2    0.68    1.07
   6 -10   2   -0.34    0.60
  -6  10  -2    0.32    0.75
  -6  10  -2    0.13    0.90
  -7 -10  -2   51.67    4.91
   7 -10   2   50.64    3.27
  -7 -10  -2   56.07    4.29
   7 -10   2   51.23    3.88
  -7 -10  -2   55.82    4.66
  -7 -10  -2   52.87    4.04
  -7 -10  -2   53.18    4.42
  -7  10  -2   50.26    3.67
   7  10   2   51.61    4.04
  -7  10  -2   57.20    3.80
   8 -10   2   15.52    2.05
  -8 -10  -2   14.29    2.25
  -8 -10  -2   15.96    2.35
  -8 -10  -2   17.27    3.09
  -8 -10  -2   14.63    2.53
  -8 -10  -2   14.88    2.20
  -8  10  -2   19.85    2.17
   8  10   2   17.75    2.42
  -8  10  -2   16.26    1.94
  -9 -10  -2   48.85    3.34
  -9 -10  -2   40.35    3.79
  -9 -10  -2   48.17    3.36
   9 -10   2   49.63    3.25
  -9  10  -2   46.02    3.00
   9 -11  -2    0.34    0.76
  -9 -11   2    0.52    0.73
   9 -11  -2    0.92    0.61
  -9  11   2   -0.06    0.42
   9  11  -2   -0.20    0.88
   9  11  -2   -0.34    0.64
   8 -11  -2   83.23    5.18
   8 -11  -2   95.91    5.39
  -8 -11   2   83.21    6.18
  -8 -11   2   88.17    5.36
  -8 -11   2   88.68    5.48
  -8 -11   2   93.20    5.96
   8 -11  -2   85.81    5.15
  -8  11   2   86.48    5.12
   8  11  -2   91.66    5.61
   8  11  -2   86.06    5.55
  -8  11   2   83.03    5.03
  -7 -11   2    2.49    1.56
   7 -11  -2    3.84    1.43
  -7 -11   2    2.98    1.26
  -7 -11   2    2.51    1.40
   7 -11  -2    4.11    1.31
  -7 -11   2    3.52    1.51
   7 -11  -2    3.91    1.18
   7 -11  -2    2.72    1.12
   7  11  -2    4.59    1.33
  -7  11   2    5.17    1.36
  -7  11   2    2.82    1.05
  -6 -11   2   30.18    3.80
   6 -11  -2   39.05    3.34
   6 -11  -2   44.18    4.41
   6 -11  -2   35.53    3.41
  -6 -11   2   33.99    3.32
   6 -11  -2   40.81    3.37
   6 -11  -2   38.84    3.31
  -6 -11   2   39.81    4.67
  -6 -11   2   28.43    3.58
  -6 -11   2   30.42    3.02
  -6  11   2   33.89    3.07
   6  11  -2   38.53    3.26
  -6  11   2   40.93    3.22
  -5 -11   2    2.66    1.03
  -5 -11   2    3.01    1.33
   5 -11  -2    5.81    1.68
   5 -11  -2    3.96    1.59
  -5 -11   2    4.19    1.66
  -5 -11   2    2.06    1.25
  -5 -11   2    3.83    1.23
   5 -11  -2    4.15    1.29
   5 -11  -2    3.05    1.32
   5 -11  -2    1.64    1.30
  -5 -11   2    3.15    1.76
  -5  11   2    4.37    1.39
  -4 -11   2   34.19    2.62
  -4 -11   2   30.12    4.48
  -4 -11   2   31.80    4.35
  -4 -11   2   37.74    3.42
   4 -11  -2   37.76    4.16
   4 -11  -2   32.33    3.69
  -4 -11   2   25.94    3.13
  -4 -11   2   39.11    4.18
   4 -11  -2   27.76    3.66
   4 -11  -2   29.95    3.61
   4 -11  -2   34.60    3.54
   4 -11  -2   34.23    4.08
   4  11  -2   33.93    2.75
   3 -11  -2    0.81    0.88
   3 -11  -2    0.12    0.78
   3 -11  -2   -0.14    0.58
  -3 -11   2   -0.29    0.72
  -3 -11   2    2.22    1.82
  -3 -11   2   -0.33    0.53
  -3 -11   2    0.32    0.70
   3 -11  -2    0.92    1.02
   3  11  -2   -0.83    0.59
  -3  11   2    0.33    0.72
   3  11  -2    0.26    0.61
   2 -11  -2  155.10    8.33
   2 -11  -2  150.53    7.83
  -2 -11   2  143.71    8.10
   2 -11  -2  149.14    8.64
   2 -11  -2  147.61    8.27
   2 -11  -2  140.87    7.62
  -2 -11   2  151.05    8.14
  -2 -11   2  158.95    7.64
  -2 -11   2  157.63    9.38
   2  11  -2  147.54    7.45
  -2  11   2  154.26    8.18
   2  11  -2  148.16    8.09
  -1 -11   2   11.84    1.53
  -1 -11   2   19.57    2.37
  -1 -11   2   15.19    2.38
   1 -11  -2   11.61    1.74
   1 -11  -2   13.59    1.70
  -1 -11   2   12.87    1.96
   1 -11  -2   12.77    1.72
   1 -11  -2   12.67    2.27
   1  11  -2   10.97    1.47
   1  11  -2   11.16    1.62
  -1  11   2   11.52    1.89
   0 -11   2   49.47    3.55
   0 -11  -2   46.87    3.12
   0 -11  -2   51.56    3.59
   0 -11   2   43.67    3.10
   0 -11  -2   53.10    3.35
   0 -11   2   52.02    4.11
   0 -11  -2   51.51    4.00
   0 -11   2   50.72    3.16
   0 -11   2   49.62    3.69
   0  11  -2   45.53    3.38
   0  11   2   55.53    3.69
   1 -11   2    1.56    0.75
  -1 -11  -2    2.19    1.00
   1 -11   2    2.60    0.84
  -1 -11  -2    0.93    1.15
  -1 -11  -2    1.32    0.70
  -1 -11  -2    1.13    0.89
   1 -11   2    2.91    1.22
   1 -11   2    2.37    0.88
   1 -11   2    0.80    0.60
  -1  11  -2    2.67    1.12
   1  11   2    2.64    0.74
  -2 -11  -2    1.20    1.12
   2 -11   2    1.13    0.71
  -2 -11  -2    0.45    0.97
   2 -11   2    0.09    1.19
  -2 -11  -2    1.50    0.85
   2 -11   2    0.52    0.66
  -2 -11  -2    1.87    0.77
   2 -11   2    1.18    0.74
   2  11   2    1.19    0.54
  -2  11  -2    0.85    0.90
  -2  11  -2    1.67    0.94
  -3 -11  -2   13.05    2.88
   3 -11   2    6.97    1.74
  -3 -11  -2    8.06    1.74
  -3 -11  -2    6.17    1.79
   3 -11   2    9.43    1.88
   3 -11   2    8.77    1.56
   3 -11   2    7.00    1.33
  -3 -11  -2    7.71    1.46
  -3  11  -2    9.90    1.81
  -3  11  -2    5.95    1.58
   3  11   2    7.37    1.24
   4 -11   2   90.52    6.31
  -4 -11  -2   95.24    6.46
  -4 -11  -2  103.01    6.26
  -4 -11  -2   99.06    6.36
  -4 -11  -2   87.26    7.09
   4 -11   2   92.31    5.98
  -4 -11  -2   88.11    6.10
   4 -11   2   94.39    6.69
   4 -11   2  103.49    5.54
   4 -11   2  103.79    6.34
  -4 -11  -2   97.75    5.67
  -4  11  -2  100.14    5.97
  -5 -11  -2    0.88    1.40
   5 -11   2    3.39    0.98
   5 -11   2    1.85    1.36
  -5 -11  -2    1.90    1.18
   5 -11   2    2.44    1.34
  -5 -11  -2    2.30    1.13
  -5 -11  -2    1.92    1.15
  -5 -11  -2    3.26    1.07
   5 -11   2    3.22    1.27
  -5  11  -2    2.13    1.05
   6 -11   2   68.45    3.99
   6 -11   2   69.02    4.79
  -6 -11  -2   67.51    5.69
   6 -11   2   86.12    6.24
  -6 -11  -2   64.89    5.47
  -6 -11  -2   64.20    5.01
  -6 -11  -2   63.80    4.79
  -6 -11  -2   66.23    4.63
   6 -11   2   65.59    5.03
  -6  11  -2   64.51    4.40
  -7 -11  -2    4.79    1.61
   7 -11   2    4.28    1.56
  -7 -11  -2    3.19    1.51
  -7 -11  -2    4.02    1.24
  -7 -11  -2    3.73    1.56
  -7 -11  -2    3.25    1.55
   7 -11   2    4.98    1.30
   7  11   2    3.62    1.23
  -7  11  -2    3.20    1.05
  -7  11  -2    3.24    1.06
  -8 -11  -2    0.85    0.91
  -8 -11  -2    0.69    0.89
  -8 -11  -2    1.55    1.14
  -8 -11  -2    0.48    1.00
  -8 -11  -2    0.76    1.01
   8 -11   2    0.28    0.52
  -8  11  -2    0.99    0.71
  -8  11  -2    0.40    0.60
   8  11   2    0.55    0.88
  -9 -11  -2   -0.51    0.78
   9 -11   2    2.36    0.72
  -9 -11  -2    2.03    0.81
  -9 -11  -2    2.31    0.81
  -9  11  -2    2.17    0.65
   9 -12  -2   12.02    1.42
   9  12  -2   13.39    1.61
  -9  12   2   10.61    1.23
   8 -12  -2    2.78    1.14
  -8 -12   2    2.30    1.18
   8 -12  -2    2.62    0.83
  -8 -12   2    0.29    1.13
   8 -12  -2    2.05    0.83
  -8 -12   2    2.38    1.06
   8  12  -2    0.96    0.78
   8  12  -2    2.17    0.97
  -8  12   2    1.42    0.75
  -8  12   2    1.46    0.74
  -7 -12   2   18.69    2.93
   7 -12  -2   23.83    2.77
  -7 -12   2   21.09    3.16
  -7 -12   2   24.48    2.76
   7 -12  -2   19.70    2.47
   7 -12  -2   22.88    2.75
   7 -12  -2   23.85    2.65
  -7  12   2   24.78    2.67
  -7  12   2   25.14    2.50
   7  12  -2   19.14    2.55
   7  12  -2   21.28    2.65
   6 -12  -2    0.30    0.96
  -6 -12   2   -1.17    0.88
   6 -12  -2    0.39    0.84
   6 -12  -2   -0.21    0.77
   6 -12  -2    0.50    0.76
  -6 -12   2   -0.02    1.04
   6 -12  -2   -0.44    0.73
  -6 -12   2    0.52    1.22
  -6 -12   2    0.16    0.74
  -6 -12   2    0.26    0.71
  -6  12   2    0.92    1.01
   6  12  -2    0.04    0.70
  -6  12   2    0.03    0.79
   5 -12  -2  107.45    6.55
  -5 -12   2  103.56    6.83
   5 -12  -2  100.67    6.82
  -5 -12   2  101.58    6.13
   5 -12  -2  105.58    6.44
  -5 -12   2  104.49    6.87
  -5 -12   2  104.27    7.59
   5 -12  -2  102.23    6.50
   5 -12  -2  101.83    6.77
  -5 -12   2  105.81    5.93
  -5 -12   2  100.71    6.66
  -5  12   2  105.61    6.12
  -4 -12   2    0.89    0.73
  -4 -12   2    0.26    1.06
   4 -12  -2    0.10    0.88
   4 -12  -2   -0.72    1.07
  -4 -12   2   -0.67    0.91
   4 -12  -2    0.28    0.87
  -4 -12   2    0.48    1.52
  -4 -12   2    0.49    0.90
   4 -12  -2    1.09    1.18
   4 -12  -2   -0.06    1.07
  -4 -12   2    0.77    1.01
  -4  12   2    1.14    0.99
   4  12  -2    0.61    0.81
   3 -12  -2   33.22    3.99
  -3 -12   2   42.29    3.80
   3 -12  -2   38.73    3.35
  -3 -12   2   31.98    4.43
   3 -12  -2   29.87    3.56
   3 -12  -2   34.00    4.01
   3 -12  -2   29.55    3.63
  -3 -12   2   36.19    4.01
  -3 -12   2   31.96    2.55
  -3 -12   2   40.61    4.15
  -3 -12   2   28.61    3.27
   3  12  -2   35.32    2.98
  -3  12   2   29.96    3.15
  -2 -12   2    1.19    1.09
   2 -12  -2    0.62    0.81
  -2 -12   2    0.51    0.56
   2 -12  -2    0.15    0.90
  -2 -12   2    1.45    0.98
   2 -12  -2    1.00    0.81
   2 -12  -2    1.41    0.97
   2 -12  -2    2.14    1.13
   2  12  -2    0.54    0.83
   2  12  -2    0.45    0.54
  -2  12   2    2.08    1.11
  -1 -12   2   30.77    3.44
  -1 -12   2   27.50    2.59
   1 -12  -2   23.91    3.27
   1 -12  -2   26.18    2.78
  -1 -12   2   35.68    2.89
   1 -12  -2   32.28    2.89
  -1 -12   2   22.83    2.94
   1 -12  -2   20.07    2.61
   1  12  -2   22.68    2.31
   1  12  -2   29.41    2.79
  -1  12   2   29.76    3.12
   1  12  -2   28.42    3.20
   0 -12   2    0.68    1.00
   0 -12  -2    0.19    0.57
   0 -12   2   -0.11    0.44
   0 -12   2   -0.54    0.79
   0 -12  -2    0.00    0.70
   0 -12   2    0.06    0.93
   0 -12  -2   -0.27    0.75
   0 -12  -2   -0.25    0.82
   0  12   2    0.15    0.77
   0  12  -2    0.95    0.63
   0  12  -2   -0.18    0.62
   1 -12   2  107.83    6.45
   1 -12   2  101.57    5.99
  -1 -12  -2  104.10    6.35
  -1 -12  -2  114.64    6.61
   1 -12   2  106.39    6.50
   1 -12   2  103.83    5.88
   1 -12   2  117.76    7.26
  -1 -12  -2  124.24    6.24
   1  12   2  102.27    5.72
  -1  12  -2  104.07    6.34
   2 -12   2    0.99    1.63
   2 -12   2    0.39    0.90
  -2 -12  -2    1.11    1.11
   2 -12   2    1.66    1.23
   2 -12   2    0.14    0.62
   2 -12   2    0.38    0.70
  -2 -12  -2    0.46    0.74
  -2 -12  -2    0.14    0.68
  -2 -12  -2    1.50    1.19
  -2 -12  -2    1.24    0.92
   2 -12   2    0.61    0.93
  -2  12  -2    1.05    1.14
  -3 -12  -2   57.75    4.26
   3 -12   2   53.19    3.74
  -3 -12  -2   62.69    4.73
  -3 -12  -2   55.01    4.40
   3 -12   2   57.59    4.30
   3 -12   2   52.13    4.79
   3 -12   2   46.40    4.26
  -3 -12  -2   61.81    5.52
   3 -12   2   60.48    4.69
  -3 -12  -2   53.59    4.88
  -3 -12  -2   59.57    3.88
  -3  12  -2   57.10    4.19
   4 -12   2    1.12    1.12
   4 -12   2    0.79    0.98
   4 -12   2    2.34    1.44
  -4 -12  -2    0.71    1.06
   4 -12   2    2.51    0.90
  -4 -12  -2    1.95    1.05
  -4 -12  -2    1.60    1.87
  -4 -12  -2    1.63    1.23
  -4 -12  -2    1.83    0.90
  -4 -12  -2    0.49    1.20
   4 -12   2    3.03    1.43
  -4  12  -2    2.91    1.23
  -5 -12  -2    0.62    1.56
  -5 -12  -2   -0.09    0.94
  -5 -12  -2    0.44    1.10
   5 -12   2    0.54    0.80
   5 -12   2    0.46    0.71
  -5 -12  -2    0.41    0.67
  -5 -12  -2    0.56    0.93
   5 -12   2    0.37    1.07
   5 -12   2    1.24    0.97
  -5  12  -2    0.76    0.80
  -6 -12  -2   -0.98    0.67
  -6 -12  -2   -0.45    0.91
  -6 -12  -2    0.05    1.40
  -6 -12  -2   -0.34    1.06
   6 -12   2    0.63    0.65
   6 -12   2   -0.38    0.88
   6 -12   2   -0.36    0.51
   6  12   2    0.52    0.80
  -6  12  -2   -0.12    0.72
   7 -12   2   56.87    4.07
  -7 -12  -2   66.02    5.28
  -7 -12  -2   63.20    4.95
  -7 -12  -2   65.13    4.45
  -7 -12  -2   53.33    4.13
   7  12   2   66.60    4.36
  -7  12  -2   54.40    3.72
   8 -12   2    1.87    0.72
  -8 -12  -2    0.79    0.92
  -8 -12  -2   -0.29    0.92
  -8 -12  -2    1.52    0.76
  -8 -12  -2    1.86    0.90
  -8 -12  -2   -0.82    0.85
  -8  12  -2    0.89    0.62
  -8  12  -2    3.01    0.76
   8 -13  -2  100.72    5.37
   8 -13  -2   90.51    5.19
  -8 -13   2   89.13    5.21
   8  13  -2   96.78    5.46
  -8  13   2   97.36    4.98
   7 -13  -2    2.29    1.11
   7 -13  -2    1.20    0.73
   7 -13  -2    0.90    0.75
  -7 -13   2    0.67    1.17
  -7 -13   2    2.08    1.35
   7 -13  -2    1.05    0.73
  -7 -13   2    2.05    0.93
   7  13  -2    0.80    0.76
  -7  13   2    2.24    0.91
   7  13  -2    1.38    0.98
  -6 -13   2   14.48    2.52
  -6 -13   2   13.74    2.09
   6 -13  -2   18.70    2.69
  -6 -13   2   19.27    2.97
  -6 -13   2   12.91    2.55
   6 -13  -2   17.75    2.39
  -6 -13   2   11.68    1.81
   6 -13  -2   29.65    3.21
   6 -13  -2   16.05    2.24
   6 -13  -2   20.05    2.52
  -6  13   2   20.45    2.35
   6  13  -2   20.27    2.63
  -5 -13   2    0.54    0.89
  -5 -13   2    0.29    0.91
   5 -13  -2    1.43    1.12
  -5 -13   2    0.41    1.03
   5 -13  -2    0.74    0.91
  -5 -13   2    1.91    1.55
   5 -13  -2    0.51    1.02
  -5 -13   2    1.33    1.08
   5 -13  -2    0.44    1.00
   5 -13  -2    0.99    1.07
  -5 -13   2    0.76    0.78
  -5  13   2    0.65    0.82
  -4 -13   2    5.58    1.47
  -4 -13   2    8.15    2.06
  -4 -13   2    9.05    2.01
   4 -13  -2    3.92    1.46
   4 -13  -2    8.57    1.93
   4 -13  -2    8.74    2.18
  -4 -13   2    5.84    1.18
  -4 -13   2    5.00    1.42
   4 -13  -2    7.15    1.90
   4 -13  -2    7.05    1.67
  -4 -13   2    6.01    2.20
   4  13  -2    4.59    1.27
  -4  13   2    9.16    1.70
   3 -13  -2    0.26    1.29
  -3 -13   2    1.22    1.06
   3 -13  -2   -1.00    1.06
   3 -13  -2    0.34    0.85
  -3 -13   2    1.62    1.15
  -3 -13   2    0.98    1.03
   3 -13  -2    1.06    1.15
  -3 -13   2    0.75    1.61
   3 -13  -2   -0.09    1.09
  -3 -13   2    0.54    0.81
  -3 -13   2   -0.47    0.70
   3  13  -2   -0.08    0.82
  -3  13   2   -0.17    0.79
  -2 -13   2  129.99    7.67
   2 -13  -2  116.61    7.35
   2 -13  -2  139.35    8.64
  -2 -13   2  142.80    7.23
   2 -13  -2  134.14    7.97
   2 -13  -2  127.93    8.18
  -2 -13   2  139.13    7.84
   2 -13  -2  148.28    8.48
  -2 -13   2  136.81    8.23
  -2 -13   2  131.52    7.91
   2 -13  -2  126.34    8.16
   2  13  -2  140.03    7.74
  -1 -13   2   11.04    1.75
  -1 -13   2    7.26    1.59
   1 -13  -2   13.60    2.47
   1 -13  -2    4.38    1.28
  -1 -13   2    8.12    1.93
   1 -13  -2    5.61    1.76
   1 -13  -2    9.76    2.53
   1 -13  -2   10.66    2.27
  -1 -13   2    7.08    1.72
  -1 -13   2    9.78    2.14
   1 -13  -2    7.43    1.52
   1  13  -2    6.02    1.56
   0 -13   2   69.49    5.03
   0 -13   2   68.52    4.39
   0 -13  -2   70.61    4.86
   0 -13   2   72.27    5.81
   0 -13   2   71.40    4.82
   0 -13   2   67.51    5.29
   0 -13  -2   71.59    4.61
   0 -13   2   71.02    4.92
   0 -13   2   65.88    5.33
   0 -13  -2   68.81    5.13
   0 -13  -2   64.94    5.02
   0 -13  -2   67.45    5.10
  -1 -13  -2    4.33    1.53
  -1 -13  -2    4.77    1.63
   1 -13   2    7.08    1.95
   1 -13   2    8.62    2.29
   1 -13   2    4.83    1.54
  -1 -13  -2    7.37    1.58
   1 -13   2    5.17    1.28
   1 -13   2    6.78    2.19
   1 -13   2    5.32    1.52
  -1 -13  -2    3.72    1.48
  -1 -13  -2    4.11    1.17
  -2 -13  -2    2.89    1.72
   2 -13   2    7.59    1.86
  -2 -13  -2    9.13    1.95
   2 -13   2    7.41    1.43
   2 -13   2    6.11    2.11
   2 -13   2    7.24    2.24
  -2 -13  -2    5.45    1.42
  -2 -13  -2    7.60    1.50
  -2 -13  -2    7.76    1.90
   2 -13   2    6.29    1.91
   2 -13   2    6.03    1.76
  -2 -13  -2    8.37    1.93
  -2  13  -2    7.43    1.60
   3 -13   2    2.02    0.93
  -3 -13  -2    3.14    1.45
  -3 -13  -2    0.91    1.48
  -3 -13  -2    2.75    1.33
   3 -13   2    2.28    1.22
  -3 -13  -2    2.48    1.06
  -3 -13  -2    1.29    1.05
   3 -13   2    2.58    1.25
   3 -13   2    1.98    1.30
   3 -13   2    4.00    1.50
  -3  13  -2    2.83    1.09
  -4 -13  -2   66.98    4.42
   4 -13   2   61.59    4.06
  -4 -13  -2   68.62    5.16
   4 -13   2   63.04    5.16
  -4 -13  -2   59.30    5.54
  -4 -13  -2   66.15    4.85
   4 -13   2   61.78    4.60
   4 -13   2   73.62    4.96
   4 -13   2   67.43    5.07
  -4 -13  -2   58.55    4.71
  -4 -13  -2   68.88    5.25
  -4  13  -2   67.57    4.45
  -5 -13  -2    5.11    1.60
  -5 -13  -2    5.44    1.50
   5 -13   2    3.81    1.72
   5 -13   2    4.04    1.00
  -5 -13  -2    6.14    2.18
  -5 -13  -2    4.89    1.36
   5 -13   2    4.87    1.47
   5 -13   2    3.35    1.37
  -5 -13  -2    3.43    1.40
  -5  13  -2    6.27    1.42
   6 -13   2   44.12    3.52
   6 -13   2   42.85    3.62
   6 -13   2   41.69    2.73
  -6 -13  -2   44.89    4.97
  -6 -13  -2   30.91    3.82
  -6 -13  -2   42.71    4.12
  -6 -13  -2   42.39    3.34
   6  13   2   38.48    3.23
  -6  13  -2   41.58    3.08
  -7 -13  -2    1.55    0.88
  -7 -13  -2   -0.14    1.13
   7 -13   2    1.19    0.68
  -7 -13  -2    0.99    1.04
  -7 -13  -2   -0.03    0.86
   7  13   2   -0.55    0.73
  -7  13  -2    0.73    0.66
  -8 -13  -2    2.60    1.11
   8 -13   2    1.99    0.70
  -8 -13  -2    2.10    0.79
   8 -14  -2    1.32    0.69
  -8 -14   2    0.19    0.62
   8 -14  -2    0.52    0.50
   8  14  -2    0.97    0.66
   7 -14  -2   16.25    2.02
  -7 -14   2   13.94    2.21
   7 -14  -2   16.42    2.09
  -7 -14   2   16.26    1.97
   7 -14  -2   15.35    1.95
   7 -14  -2   15.04    1.89
  -7 -14   2   15.20    2.45
  -7  14   2   19.31    2.00
   7  14  -2   16.52    2.09
   7  14  -2   17.59    2.08
  -6 -14   2    0.20    0.96
  -6 -14   2   -0.09    0.78
   6 -14  -2    0.28    0.70
  -6 -14   2   -0.66    0.64
   6 -14  -2   -0.54    0.60
   6 -14  -2    0.24    0.68
   6 -14  -2    0.05    0.71
  -6 -14   2    0.88    1.37
  -6 -14   2    1.90    1.17
   6 -14  -2    0.56    0.86
  -6  14   2    0.11    0.61
   6  14  -2    0.19    0.68
   5 -14  -2  107.52    7.03
  -5 -14   2  120.70    7.31
   5 -14  -2  119.46    7.00
  -5 -14   2  112.15    7.91
  -5 -14   2  129.28    7.62
   5 -14  -2  123.36    7.37
  -5 -14   2  118.96    7.45
   5 -14  -2  116.87    6.99
  -5 -14   2  118.60    6.88
   5 -14  -2  124.93    6.97
  -5 -14   2  108.80    6.38
  -5  14   2  118.26    6.55
   4 -14  -2   12.81    2.18
  -4 -14   2   14.49    2.17
  -4 -14   2    9.80    1.58
  -4 -14   2   11.18    2.79
   4 -14  -2   21.33    3.14
  -4 -14   2   13.56    2.27
   4 -14  -2   15.14    2.49
   4 -14  -2   15.45    2.51
  -4 -14   2   12.02    2.24
  -4 -14   2   13.66    2.52
   4 -14  -2   10.73    2.02
   4  14  -2   10.30    1.72
  -4  14   2   11.89    1.81
   3 -14  -2   41.98    3.65
   3 -14  -2   43.20    4.62
   3 -14  -2   22.67    3.11
   3 -14  -2   47.00    4.78
  -3 -14   2   32.76    3.69
  -3 -14   2   35.80    3.49
  -3 -14   2   39.49    2.93
   3 -14  -2   41.06    4.69
  -3 -14   2   30.01    3.35
  -3 -14   2   39.18    4.26
  -3  14   2   39.61    3.14
   3  14  -2   38.41    3.22
  -2 -14   2   11.05    2.17
  -2 -14   2    7.25    1.76
  -2 -14   2    8.86    2.23
   2 -14  -2   10.09    2.19
  -2 -14   2   11.76    1.85
  -2 -14   2    8.81    1.96
   2 -14  -2    9.32    2.15
   2 -14  -2    9.08    2.23
   2 -14  -2    6.43    1.78
   2 -14  -2   13.27    2.59
   2  14  -2    9.28    1.84
   1 -14  -2    2.59    1.49
  -1 -14   2    2.99    1.33
   1 -14  -2    5.02    1.52
  -1 -14   2    3.48    1.29
   1 -14  -2    5.44    1.94
  -1 -14   2    3.59    1.51
   1 -14  -2    3.85    1.73
  -1 -14   2    3.26    0.93
   1 -14  -2    3.49    1.56
   1 -14  -2    3.70    1.27
  -1 -14   2    3.92    1.19
   1  14  -2    3.47    1.45
   0 -14   2   11.18    1.74
   0 -14   2   15.93    2.67
   0 -14  -2   10.98    2.04
   0 -14   2   12.23    2.49
   0 -14   2   10.24    2.41
   0 -14  -2   16.94    2.83
   0 -14  -2   17.18    2.39
   0 -14   2   14.80    2.30
   0 -14   2   13.16    2.22
   0 -14  -2    9.78    2.15
   0  14  -2   14.92    2.76
   1 -14   2  125.38    8.02
  -1 -14  -2  122.71    7.45
   1 -14   2  127.63    7.87
   1 -14   2  124.28    8.08
  -1 -14  -2  121.54    7.11
   1 -14   2  135.38    7.73
  -1 -14  -2  131.79    7.82
   1 -14   2  109.45    6.89
  -1 -14  -2  123.11    7.76
   1 -14   2  129.26    8.57
  -1 -14  -2  136.76    7.81
  -2 -14  -2   22.79    2.65
  -2 -14  -2   24.53    3.25
  -2 -14  -2   22.33    3.44
  -2 -14  -2   24.47    3.13
   2 -14   2   19.40    3.13
  -2 -14  -2   22.21    3.12
   2 -14   2   17.82    3.10
   2 -14   2   21.78    3.26
   2 -14   2   19.02    2.95
  -2 -14  -2   23.45    2.94
   2 -14   2   17.39    2.30
   2 -14   2   21.44    3.02
   3 -14   2   28.60    3.65
   3 -14   2   29.84    3.56
   3 -14   2   21.03    3.09
   3 -14   2   24.16    3.49
  -3 -14  -2   31.86    3.58
  -3 -14  -2   19.87    2.72
  -3 -14  -2   27.35    3.27
  -3 -14  -2   37.22    3.39
   3 -14   2   25.32    2.59
  -3 -14  -2   27.15    3.69
  -3  14  -2   26.56    2.89
   4 -14   2    1.84    1.04
   4 -14   2    2.34    1.32
  -4 -14  -2    2.56    1.01
   4 -14   2    2.09    0.88
  -4 -14  -2    4.66    1.39
   4 -14   2    1.41    1.01
  -4 -14  -2    1.17    1.15
  -4 -14  -2    1.48    1.17
  -4 -14  -2    0.86    0.90
   4 -14   2    2.54    1.18
  -4  14  -2    0.87    0.95
  -5 -14  -2    0.30    0.85
  -5 -14  -2   -0.81    0.68
  -5 -14  -2    1.30    1.04
   5 -14   2    0.01    0.54
   5 -14   2   -0.25    0.82
  -5 -14  -2    0.80    1.01
  -5 -14  -2   -0.37    1.05
  -5 -14  -2    0.91    1.66
   5 -14   2   -0.19    0.63
  -5  14  -2    0.98    0.81
  -6 -14  -2    4.48    1.33
  -6 -14  -2    3.19    1.04
  -6 -14  -2    4.01    1.70
   6 -14   2    3.22    1.05
  -6 -14  -2    5.35    1.62
   6 -14   2    4.79    1.20
   6  14   2    5.54    1.31
  -6  14  -2    5.42    1.16
  -7 -14  -2   28.62    2.75
  -7 -14  -2   29.68    3.35
   7 -14   2   27.81    2.31
  -7  14  -2   29.08    2.45
   7 -15  -2    7.05    1.06
  -7 -15   2    5.86    1.17
   7 -15  -2    6.12    1.06
   7 -15  -2    9.18    1.40
   7  15  -2    6.13    1.18
   6 -15  -2   23.18    3.37
  -6 -15   2   21.13    2.31
   6 -15  -2   20.97    2.36
  -6 -15   2   20.17    2.75
   6 -15  -2   22.32    2.32
   6 -15  -2   19.57    2.37
  -6 -15   2   23.48    3.15
  -6 -15   2   20.28    2.79
   6 -15  -2   18.66    2.20
  -6 -15   2   19.40    2.62
   6  15  -2   17.53    2.15
  -6  15   2   21.75    2.19
  -5 -15   2    3.60    1.27
  -5 -15   2    4.90    1.16
   5 -15  -2    3.50    1.15
   5 -15  -2    6.04    1.52
  -5 -15   2    3.99    1.89
   5 -15  -2    3.78    1.22
   5 -15  -2    5.65    1.35
  -5 -15   2    4.12    1.40
  -5 -15   2    4.29    1.56
  -5 -15   2    5.44    1.35
   5 -15  -2    5.97    1.51
  -5  15   2    6.34    1.23
   4 -15  -2    4.36    1.37
   4 -15  -2    5.53    1.57
  -4 -15   2    3.94    1.42
   4 -15  -2    3.98    1.41
   4 -15  -2    2.47    1.22
   4 -15  -2    5.53    1.51
  -4 -15   2    4.99    1.57
  -4 -15   2    5.79    1.65
  -4 -15   2    4.69    1.32
  -4 -15   2    4.53    1.15
   4  15  -2    4.30    1.24
  -4  15   2    3.79    1.15
   3 -15  -2    9.92    2.08
   3 -15  -2    5.05    1.75
  -3 -15   2    9.29    2.02
   3 -15  -2    7.38    1.77
  -3 -15   2    7.05    1.76
   3 -15  -2    7.14    1.82
  -3 -15   2    4.63    1.41
  -3 -15   2    4.39    1.15
   3 -15  -2    8.84    2.09
  -3 -15   2    5.46    1.70
   3  15  -2    8.99    1.71
   2 -15  -2  111.97    7.31
   2 -15  -2  113.44    7.14
  -2 -15   2  110.90    6.98
  -2 -15   2  116.12    7.02
   2 -15  -2   97.45    7.13
   2 -15  -2  117.33    7.12
  -2 -15   2  112.68    7.28
  -2 -15   2   99.65    6.61
   2 -15  -2  109.58    7.22
  -2 -15   2  110.32    6.26
   2  15  -2  106.18    6.64
   1 -15  -2   31.65    3.44
  -1 -15   2   23.20    2.66
  -1 -15   2   27.16    3.39
  -1 -15   2   29.01    3.40
   1 -15  -2   29.59    3.89
  -1 -15   2   30.85    3.87
   1 -15  -2   31.34    3.90
   1 -15  -2   27.12    3.54
   1 -15  -2   34.24    3.97
  -1 -15   2   37.81    3.74
   1 -15  -2   36.70    4.27
   1  15  -2   18.04    2.74
   0 -15   2   43.14    3.83
   0 -15   2   40.02    4.44
   0 -15  -2   30.47    3.60
   0 -15  -2   39.89    4.37
   0 -15  -2   40.90    4.55
   0 -15   2   48.20    3.76
   0 -15   2   42.58    4.81
   0 -15   2   50.95    5.32
   0 -15   2   42.46    3.37
   0 -15  -2   49.34    4.22
   0  15  -2   46.89    4.73
   1 -15   2    4.02    1.46
  -1 -15  -2    2.91    1.41
  -1 -15  -2    3.74    1.34
  -1 -15  -2    2.11    1.34
  -1 -15  -2    3.57    1.30
   1 -15   2    4.43    1.83
  -1 -15  -2    3.15    1.36
   1 -15   2    3.76    1.21
   1 -15   2    2.70    1.67
   1 -15   2    2.59    1.30
  -1  15  -2    6.16    1.83
   2 -15   2   -0.14    1.12
  -2 -15  -2   -0.39    0.86
   2 -15   2    0.56    1.20
  -2 -15  -2    0.23    0.80
   2 -15   2    0.82    1.32
  -2 -15  -2    1.08    1.48
  -2 -15  -2   -0.03    0.83
   2 -15   2    0.21    0.77
  -2 -15  -2    0.54    1.01
   2 -15   2    1.25    1.22
   2  15   2    0.40    1.18
  -2  15  -2    0.57    1.13
   3 -15   2    1.76    1.22
  -3 -15  -2    2.25    1.10
   3 -15   2    4.06    1.48
   3 -15   2    3.56    1.07
  -3 -15  -2    1.59    1.08
  -3 -15  -2    1.65    1.09
  -3 -15  -2    2.54    1.59
  -3 -15  -2    1.85    0.95
   3 -15   2    3.16    1.42
  -3  15  -2    1.59    1.16
   4 -15   2   47.41    3.13
  -4 -15  -2   41.16    3.70
  -4 -15  -2   46.68    3.81
   4 -15   2   45.13    3.89
  -4 -15  -2   45.71    3.46
   4 -15   2   51.70    4.17
  -4 -15  -2   45.24    4.46
  -4 -15  -2   44.46    4.05
  -4  15  -2   41.30    3.21
  -4  15  -2   44.81    3.46
   5 -15   2   25.96    2.86
  -5 -15  -2   17.99    2.75
   5 -15   2   23.55    2.89
  -5 -15  -2   24.12    2.76
  -5 -15  -2   16.98    2.52
  -5 -15  -2   21.92    2.77
   5 -15   2   24.64    1.93
  -5 -15  -2   19.78    2.37
  -5  15  -2   20.70    2.14
   6 -15   2   31.51    2.65
  -6 -15  -2   32.63    3.19
  -6 -15  -2   37.31    3.01
  -6  15  -2   34.37    2.61
   7 -15   2    4.19    0.90
  -7 -15  -2    5.95    1.16
  -7 -15  -2    4.29    1.22
   6 -16  -2    3.23    0.97
   6 -16  -2    4.62    1.00
   6 -16  -2    4.35    0.97
  -6 -16   2    1.93    1.02
  -6 -16   2    3.85    0.99
   6  16  -2    3.49    0.98
  -5 -16   2   61.22    3.96
  -5 -16   2   61.31    4.66
   5 -16  -2   69.67    4.52
  -5 -16   2   63.99    4.64
   5 -16  -2   70.01    4.43
  -5 -16   2   64.23    4.36
   5 -16  -2   62.59    4.22
   5 -16  -2   64.40    4.22
   5 -16  -2   61.06    4.11
   5  16  -2   72.80    4.36
   4 -16  -2   35.60    3.11
  -4 -16   2   26.29    2.64
  -4 -16   2   26.72    2.99
  -4 -16   2   33.18    3.72
   4 -16  -2   35.80    3.10
  -4 -16   2   27.10    3.32
   4 -16  -2   38.85    3.34
   4 -16  -2   39.50    3.16
  -4 -16   2   36.32    3.92
   4 -16  -2   37.67    3.28
   4  16  -2   33.85    2.71
   3 -16  -2   65.42    4.74
   3 -16  -2   59.25    4.56
  -3 -16   2   60.05    4.68
  -3 -16   2   63.81    4.75
  -3 -16   2   62.73    4.10
   3 -16  -2   67.25    4.76
   3 -16  -2   59.62    4.70
  -3 -16   2   68.60    5.04
   3 -16  -2   60.17    4.94
  -3 -16   2   66.94    4.70
   3  16  -2   64.63    4.34
  -2 -16   2   15.31    2.04
   2 -16  -2   11.26    2.27
   2 -16  -2   17.89    2.71
  -2 -16   2   20.45    2.75
  -2 -16   2   15.68    2.35
   2 -16  -2   19.59    2.83
   2 -16  -2   16.75    2.58
  -2 -16   2   21.47    3.17
   2 -16  -2   20.89    3.06
  -2 -16   2   12.76    2.28
   2  16  -2   17.47    2.52
  -1 -16   2    5.71    1.65
  -1 -16   2    6.69    1.50
  -1 -16   2    8.33    2.12
   1 -16  -2    5.04    1.69
  -1 -16   2    6.36    1.71
   1 -16  -2    5.42    1.82
   1 -16  -2    6.97    1.86
  -1 -16   2    8.94    1.81
   1 -16  -2    5.65    1.77
   1 -16  -2    6.07    1.50
   1 -16  -2    7.16    1.99
   1  16  -2    7.47    1.89
   0 -16   2    0.82    0.86
   0 -16   2    1.84    0.99
   0 -16  -2    0.69    1.02
   0 -16   2    2.60    1.24
   0 -16   2    2.90    1.53
   0 -16   2    2.03    1.05
   0 -16  -2    1.53    1.19
   0 -16  -2    2.81    1.20
   0 -16  -2   -0.26    1.06
   0 -16  -2    2.61    1.25
   0  16  -2    0.95    0.90
   0  16  -2    2.33    1.29
   1 -16   2   61.93    4.78
  -1 -16  -2   71.05    4.66
   1 -16   2   62.40    4.32
   1 -16   2   65.41    5.33
   1 -16   2   60.90    5.05
   1 -16   2   58.60    4.93
  -1 -16  -2   66.47    5.09
  -1 -16  -2   68.65    5.12
  -1 -16  -2   66.42    4.82
  -1  16  -2   61.93    4.70
  -2 -16  -2   40.53    3.72
  -2 -16  -2   28.39    3.48
  -2 -16  -2   27.22    3.37
   2 -16   2   31.49    3.02
  -2 -16  -2   40.57    3.45
   2 -16   2   38.22    4.32
   2 -16   2   40.25    3.61
   2 -16   2   32.01    3.54
   2 -16   2   37.81    3.53
  -2  16  -2   29.82    3.34
   3 -16   2   41.08    3.83
  -3 -16  -2   41.25    3.61
  -3 -16  -2   31.04    3.73
  -3 -16  -2   42.53    3.61
   3 -16   2   43.47    3.03
  -3 -16  -2   42.82    4.26
  -3 -16  -2   43.30    3.34
   3 -16   2   41.51    3.68
  -3  16  -2   46.56    3.41
  -4 -16  -2   26.81    3.00
  -4 -16  -2   29.76    3.10
  -4 -16  -2   25.32    2.90
   4 -16   2   29.01    2.79
   4 -16   2   30.06    2.22
  -4 -16  -2   33.09    3.56
  -4 -16  -2   32.03    3.68
   4 -16   2   22.55    2.77
  -5 -16  -2    0.08    1.02
  -5 -16  -2   -0.15    0.72
  -5 -16  -2    1.21    1.01
   5 -16   2    0.99    0.70
  -5 -16  -2    0.47    0.82
  -5  16  -2    0.84    0.62
   5  16   2    0.47    1.10
   6 -16   2    4.43    0.95
  -6 -16  -2    3.15    1.12
  -6 -16  -2    5.57    1.19
  -6  16  -2    4.79    0.88
   5 -17  -2    8.54    1.31
   5 -17  -2    7.50    1.28
  -5 -17   2    9.46    1.63
  -5 -17   2    7.40    1.34
   5 -17  -2    7.62    1.22
  -5 -17   2    9.97    1.77
  -4 -17   2    2.99    1.24
  -4 -17   2    0.26    0.73
  -4 -17   2    1.64    0.88
   4 -17  -2    1.10    0.88
  -4 -17   2    0.68    1.01
   4 -17  -2   -0.07    0.64
   4 -17  -2    1.43    0.86
   4 -17  -2    1.16    0.80
   4 -17  -2    0.50    0.91
  -3 -17   2    7.07    1.37
  -3 -17   2    8.47    1.80
  -3 -17   2    6.95    1.51
   3 -17  -2    8.84    1.77
  -3 -17   2    9.25    1.89
  -3 -17   2    9.24    1.89
   3 -17  -2    9.54    1.84
   3 -17  -2    6.13    1.40
   3 -17  -2    8.96    1.73
   3 -17  -2    8.54    1.74
   3  17  -2    6.87    1.38
  -2 -17   2   51.64    3.88
  -2 -17   2   47.11    3.99
   2 -17  -2   46.01    3.94
   2 -17  -2   49.02    3.95
  -2 -17   2   46.99    3.45
  -2 -17   2   46.62    3.97
  -2 -17   2   55.97    4.45
   2 -17  -2   54.60    4.18
   2 -17  -2   51.02    4.08
   2 -17  -2   48.77    4.13
   2  17  -2   45.92    3.64
  -1 -17   2   41.78    3.71
  -1 -17   2   45.61    3.40
  -1 -17   2   42.72    4.51
   1 -17  -2   32.78    3.73
  -1 -17   2   36.47    3.56
   1 -17  -2   42.02    3.72
  -1 -17   2   43.32    3.20
   1 -17  -2   38.14    3.68
   1 -17  -2   44.01    3.71
   1 -17  -2   38.13    4.25
   1  17  -2   41.69    3.44
   0 -17  -2   18.55    2.60
   0 -17  -2   29.59    3.56
   0 -17   2   26.18    3.13
   0 -17  -2   15.39    2.42
   0 -17   2   23.90    3.13
   0 -17  -2   25.33    3.37
   0 -17   2   26.27    3.21
   0 -17   2   21.84    2.50
   0 -17  -2   16.93    2.29
   0  17  -2   19.37    2.57
   0  17  -2   23.99    2.79
   1 -17   2   14.19    2.40
   1 -17   2   14.15    2.25
  -1 -17  -2   11.68    2.06
   1 -17   2   23.34    3.02
   1 -17   2   19.25    2.26
  -1 -17  -2   17.42    2.55
  -1 -17  -2   20.47    3.00
  -1 -17  -2   12.21    2.16
  -1  17  -2   15.58    2.29
  -1  17  -2   19.66    2.61
   1  17   2   11.95    2.00
  -2 -17  -2    1.31    1.06
  -2 -17  -2    3.45    1.33
  -2 -17  -2    1.18    1.04
   2 -17   2    0.93    0.97
   2 -17   2    1.71    0.85
   2 -17   2    2.35    1.27
  -2 -17  -2    0.76    0.92
  -2  17  -2    1.37    0.92
  -2  17  -2    0.76    0.91
   3 -17   2    2.18    0.98
  -3 -17  -2    4.42    1.28
  -3 -17  -2    3.11    1.14
  -3 -17  -2    2.73    1.13
  -3 -17  -2    3.13    1.29
  -3 -17  -2    5.51    1.58
   3 -17   2    2.82    0.93
  -3  17  -2    3.37    1.01
  -3  17  -2    2.60    0.95
  -4 -17  -2   59.40    4.31
  -4 -17  -2   58.12    4.08
   4 -17   2   53.26    3.73
  -4 -17  -2   48.16    3.68
  -4  17  -2   57.02    3.63
  -5 -17  -2   29.01    2.77
  -5 -17  -2   29.98    2.79
   5 -17   2   31.40    2.31
  -5  17  -2   29.05    2.19
   4 -18  -2   19.01    1.77
   4 -18  -2   16.53    1.93
  -4 -18   2   14.74    1.93
  -4 -18   2   14.17    1.74
  -4 -18   2   16.83    2.22
   4 -18  -2   18.14    1.87
   3 -18  -2   34.94    2.82
  -3 -18   2   41.88    3.00
   3 -18  -2   35.49    2.93
  -3 -18   2   33.13    3.01
  -3 -18   2   34.92    3.18
   3 -18  -2   37.37    2.90
  -2 -18   2   10.45    1.90
   2 -18  -2   12.29    2.08
   2 -18  -2   13.10    2.03
  -2 -18   2   11.33    1.61
   2 -18  -2   14.42    2.07
  -2 -18   2   11.87    1.97
  -1 -18   2    0.45    0.72
   1 -18  -2    0.13    0.79
   1 -18  -2    1.19    0.94
  -1 -18   2   -0.04    0.94
   1 -18  -2    1.56    0.94
  -1 -18   2    1.61    0.98
  -1 -18   2    0.61    0.79
   1  18  -2    0.97    0.89
  -1  18   2    0.63    0.87
   0 -18   2    9.28    1.52
   0 -18  -2    6.59    1.64
   0 -18   2   14.86    2.26
   0 -18  -2    9.64    1.92
   0 -18   2    8.84    1.72
   0 -18  -2    8.18    1.65
   0  18  -2    9.37    1.60
   0  18  -2    4.47    1.19
   0  18   2    8.58    2.28
  -1 -18  -2   49.08    3.88
  -1 -18  -2   53.73    4.20
  -1 -18  -2   51.53    3.94
   1 -18   2   51.44    3.77
   1 -18   2   49.47    3.89
  -1  18  -2   51.82    3.59
  -1  18  -2   48.81    3.54
  -2 -18  -2   46.35    3.60
   2 -18   2   42.15    3.36
  -2 -18  -2   48.85    3.91
   2 -18   2   46.81    3.26
  -2  18  -2   44.13    3.21
   3 -18   2   23.32    2.19
  -3 -18  -2   18.95    2.28
  -3 -18  -2   27.13    3.05
  -3  18  -2   25.88    2.13
  -1 -19   2   28.65    2.63
   1 -19  -2   34.34    2.78
  -1 -19   2   32.77    2.77
   1 -19  -2   32.41    2.63
   0 -19  -2   21.30    2.60
   0 -19  -2   18.13    2.14
   0 -19   2   23.60    2.23
   0 -19   2   22.00    2.33
   1 -19   2    5.41    1.13
  -1 -19  -2    3.55    1.09
  -1 -19  -2    4.20    1.11
   1 -19   2    2.92    0.91
  -1  19  -2    3.02    0.87
 -11   0   3   53.13    3.26
  11   0  -3   49.53    3.30
  10   0  -3   -0.17    0.62
  10   0  -3   -0.31    0.60
 -10   0   3    0.70    0.79
 -10   0   3   -0.29    0.62
  -9   0   3   49.86    3.80
  -9   0   3   58.12    3.85
   9   0  -3   50.43    3.95
   9   0  -3   57.50    4.04
   8   0  -3   -0.75    0.56
   8   0  -3    0.05    0.98
  -8   0   3    0.39    0.68
  -8   0   3    1.34    1.20
   7   0  -3    1.75    0.90
  -7   0   3    0.94    0.81
   7   0  -3    1.61    0.77
  -7   0   3    0.61    0.70
  -6   0   3    0.15    0.74
  -6   0   3   -0.25    0.46
   6   0  -3   -0.45    0.40
   6   0  -3   -0.17    0.59
   5   0  -3   69.32    3.68
   5   0  -3   64.23    3.72
  -5   0   3   67.21    3.99
  -4   0   3   -1.05    0.41
   4   0  -3   -0.27    0.41
   4   0  -3   -0.36    0.32
  -3   0   3   47.61    2.77
   3   0  -3   48.94    2.75
  -3   0   3   51.37    2.42
   3   0  -3   49.55    2.65
   2   0  -3   -0.16    0.27
   2   0  -3    0.04    0.24
  -2   0   3    0.56    0.27
  -2   0   3    0.03    0.17
  -1   0   3   13.07    0.94
   1   0  -3   13.59    0.99
  -1   0   3   16.52    1.00
   1   0  -3   12.48    0.84
   0   0  -3   -1.56    0.24
   0   0  -3   -1.43    0.23
   0   0   3   -1.87    0.34
  -1   0  -3   10.29    0.79
   1   0   3   10.76    0.60
  -1   0  -3   11.79    0.79
   1   0   3   11.43    1.30
  -2   0  -3   -0.69    0.25
   2   0   3   -0.43    0.22
   2   0   3   -0.21    0.51
  -2   0  -3   -0.76    0.23
  -3   0  -3  261.80   11.40
   3   0   3  245.42   11.09
  -3   0  -3  240.02   10.99
   3   0   3  256.77   11.77
   4   0   3    0.02    0.40
  -4   0  -3    0.81    0.43
   4   0   3    0.03    0.40
  -5   0  -3   46.52    3.50
  -5   0  -3   52.97    3.59
   5   0   3   50.36    3.41
   5   0   3   51.85    2.98
  -5   0  -3   54.02    3.43
  -5   0  -3   49.91    3.57
  -6   0  -3    0.34    0.86
   6   0   3    0.20    0.62
  -6   0  -3    0.29    0.50
  -6   0  -3   -1.19    0.58
  -6   0  -3    0.64    0.98
   7   0   3   20.45    2.28
  -7   0  -3   18.92    2.46
  -7   0  -3   19.75    2.37
  -8   0  -3    0.02    0.94
   8   0   3   -0.12    0.66
  -8   0  -3   -0.12    1.43
  -8   0  -3    0.29    1.00
   8   0   3    0.66    0.65
  -8   0  -3   -0.01    0.52
   9   0   3  151.70    7.75
  -9   0  -3  155.76    8.18
  -9   0  -3  153.51    8.20
  -9   0  -3  161.25    8.44
   9   0   3  155.62    8.58
  10   0   3    0.35    0.53
 -10   0  -3    0.87    0.64
 -10   0  -3    0.18    0.64
  11   0   3   38.50    2.56
  11  -1  -3    4.13    0.93
 -11  -1   3    4.18    0.92
 -11  -1   3    4.04    0.93
  11   1  -3    2.47    0.77
 -11   1   3    3.16    0.81
  10  -1  -3    0.96    0.76
  10  -1  -3    2.00    0.88
 -10  -1   3    1.92    0.98
 -10  -1   3    1.76    0.90
  10   1  -3    0.84    0.84
  10   1  -3    2.04    0.92
 -10   1   3    1.40    0.78
  -9  -1   3    0.86    0.85
   9  -1  -3    0.06    0.73
  -9  -1   3    0.63    0.80
   9  -1  -3   -0.42    0.88
   9   1  -3    0.17    0.71
   9   1  -3    1.53    0.90
  -9   1   3    0.07    0.58
  -9   1   3    0.89    0.97
   8  -1  -3   46.06    3.65
  -8  -1   3   42.72    3.20
  -8  -1   3   41.49    3.44
   8  -1  -3   41.41    3.47
   8  -1  -3   40.57    3.27
   8   1  -3   36.50    3.45
   8   1  -3   36.55    3.27
  -8   1   3   38.51    3.07
  -7  -1   3    4.18    1.12
  -7  -1   3    3.17    1.03
   7  -1  -3    5.29    1.33
   7  -1  -3    4.99    1.13
  -7   1   3    4.09    1.05
   7   1  -3    4.60    1.10
  -7   1   3    2.86    0.87
   7   1  -3    5.64    1.48
  -6  -1   3  110.99    6.07
   6  -1  -3  111.26    6.36
  -6  -1   3  111.94    5.93
   6  -1  -3  103.50    6.01
   6  -1  -3  113.00    5.68
   6   1  -3  107.75    5.73
  -6   1   3  103.97    6.02
  -6   1   3  117.94    6.01
   6   1  -3   94.15    6.05
  -5  -1   3    7.30    1.23
   5  -1  -3    7.04    1.05
   5  -1  -3    6.70    1.09
  -5   1   3    7.78    1.29
  -5   1   3    4.66    1.27
   5   1  -3    6.37    1.06
  -4  -1   3    1.38    0.69
   4  -1  -3    1.09    0.54
  -4  -1   3    1.89    0.45
   4  -1  -3    1.40    0.58
  -4   1   3    0.28    0.56
   4   1  -3    1.70    0.58
   4   1  -3    1.93    0.53
  -3  -1   3    1.63    0.38
  -3  -1   3    1.24    0.53
   3  -1  -3    1.14    0.54
   3  -1  -3    1.22    0.43
  -3   1   3    0.61    0.43
   3   1  -3    1.56    0.43
   3   1  -3    0.45    0.43
   2  -1  -3   12.91    0.98
  -2  -1   3   13.62    0.98
  -2  -1   3   12.95    0.87
   2  -1  -3   13.11    0.99
   2   1  -3   12.26    0.91
  -2   1   3   13.57    0.98
   2   1  -3   13.95    0.96
  -2   1   3   12.19    0.71
  -1  -1   3    8.52    0.74
   1  -1  -3    6.66    0.77
   1  -1  -3    8.46    0.59
  -1  -1   3    8.31    0.70
   1   1  -3    9.22    0.75
  -1   1   3    8.22    0.72
  -1   1   3    7.07    0.68
   1   1  -3    7.48    0.64
   0  -1  -3  445.41   18.92
   0  -1  -3  422.90   18.91
   0  -1   3  471.35   19.16
   0  -1  -3  445.61   18.66
   0   1  -3  415.72   18.91
   0   1  -3  472.52   18.91
   0   1   3  380.15   19.12
   1  -1   3   27.32    1.21
  -1  -1  -3   29.50    1.56
   1  -1   3   26.62    1.86
  -1  -1  -3   26.02    1.47
  -1   1  -3   29.67    1.55
   1   1   3   24.03    1.86
  -1   1  -3   26.52    1.51
   1   1   3   26.72    1.30
   2  -1   3   33.78    2.19
  -2  -1  -3   26.14    1.52
  -2  -1  -3   26.96    1.67
   2  -1   3   29.26    1.52
  -2   1  -3   31.25    1.74
  -2   1  -3   25.52    1.61
   2   1   3   26.83    2.04
   2   1   3   27.25    1.48
   3  -1   3   11.86    1.05
  -3  -1  -3    9.13    1.11
   3  -1   3    9.46    1.34
   3   1   3   10.14    1.50
  -3   1  -3    9.59    0.97
  -3   1  -3    9.86    1.14
   3   1   3    8.25    0.89
   4  -1   3  125.34    5.78
  -4  -1  -3  122.68    6.16
   4  -1   3  118.33    6.25
   4   1   3  129.78    6.46
   4   1   3  111.39    5.72
  -4   1  -3  117.56    6.13
  -5  -1  -3   18.60    2.29
   5  -1   3   17.84    1.64
  -5  -1  -3   23.42    2.60
   5  -1   3   19.63    2.17
  -5  -1  -3   19.03    2.12
  -5  -1  -3   21.55    2.55
  -5   1  -3   18.45    2.42
   5   1   3   17.62    2.12
  -5   1  -3   19.57    2.36
   5   1   3   16.80    1.73
  -5   1  -3   16.45    1.94
  -6  -1  -3  194.63   10.52
  -6  -1  -3  235.20   11.05
   6  -1   3  211.83   10.23
  -6  -1  -3  208.71   10.79
  -6  -1  -3  213.55   10.88
   6  -1   3  208.90   10.42
  -6   1  -3  214.30   10.71
   6   1   3  201.77   10.61
  -6   1  -3  214.75   10.56
   6   1   3  214.61   10.46
  -7  -1  -3   -1.19    0.62
  -7  -1  -3    0.03    0.74
   7  -1   3    0.04    0.59
  -7  -1  -3    0.29    0.88
  -7  -1  -3   -0.89    0.66
  -7  -1  -3    1.86    2.26
  -7   1  -3    2.40    2.01
  -7   1  -3    0.46    0.74
  -7   1  -3    0.40    0.75
  -8  -1  -3   46.97    3.81
   8  -1   3   44.05    3.06
  -8  -1  -3   47.28    3.61
   8  -1   3   40.81    3.51
  -8  -1  -3   40.27    3.44
   8   1   3   40.98    3.09
  -8   1  -3   44.44    3.72
  -8   1  -3   45.15    3.37
   9  -1   3    0.49    0.64
  -9  -1  -3    0.16    0.85
   9  -1   3    0.46    0.63
  -9  -1  -3    0.96    0.83
   9   1   3    0.14    0.67
   9   1   3    1.33    0.78
  -9   1  -3    1.42    0.92
  -9   1  -3    0.96    0.80
 -10  -1  -3    8.63    1.37
  10  -1   3   15.38    1.87
 -10  -1  -3   13.12    1.66
 -10   1  -3   12.61    1.58
  10   1   3   12.27    1.95
  10   1   3   12.03    1.65
 -10   1  -3   15.03    1.75
  11  -1   3    3.98    0.82
  11   1   3    3.37    0.75
  11  -2  -3   39.39    2.70
 -11  -2   3   36.36    2.55
 -11  -2   3   37.17    2.55
 -11   2   3   36.80    2.56
  11   2  -3   35.22    2.62
  10  -2  -3    7.71    1.50
 -10  -2   3    7.77    1.51
  10  -2  -3   11.21    1.77
 -10  -2   3   11.02    1.66
 -10   2   3    6.60    1.34
  10   2  -3   11.92    1.81
  10   2  -3   10.25    1.74
 -10   2   3   10.14    1.55
  -9  -2   3   87.52    5.36
   9  -2  -3   79.62    5.21
  -9  -2   3   88.73    5.17
   9  -2  -3   86.06    5.38
  -9   2   3   82.73    5.25
   9   2  -3   81.97    5.50
  -9   2   3   85.03    5.14
   9   2  -3   84.65    5.43
   8  -2  -3    8.35    1.74
   8  -2  -3   10.65    1.90
  -8  -2   3    7.72    1.48
  -8  -2   3    8.74    1.72
   8  -2  -3   12.96    2.16
   8   2  -3    8.70    1.93
   8   2  -3    6.84    1.66
  -8   2   3   11.00    1.86
   7  -2  -3    4.91    1.01
   7  -2  -3    1.98    0.94
  -7  -2   3    3.71    1.21
  -7  -2   3    3.30    0.99
  -7   2   3    2.99    1.20
   7   2  -3    2.88    1.12
  -7   2   3    3.56    1.05
   7   2  -3    4.18    1.10
  -6  -2   3   -0.86    0.82
   6  -2  -3   -0.49    0.61
   6  -2  -3    0.11    0.45
  -6  -2   3    0.37    0.79
  -6  -2   3    1.22    0.64
   6  -2  -3    0.11    0.69
  -6   2   3    0.20    0.77
   6   2  -3   -0.32    0.51
   6   2  -3    0.26    0.72
  -6   2   3    0.90    0.57
  -5  -2   3   72.79    4.28
   5  -2  -3   81.22    4.09
   5  -2  -3   81.99    4.28
   5   2  -3   74.48    4.06
  -5   2   3   62.82    4.35
  -5   2   3   69.17    4.27
  -4  -2   3   33.79    2.40
   4  -2  -3   36.46    2.31
   4  -2  -3   38.58    2.28
  -4  -2   3   35.08    2.05
   4   2  -3   34.31    1.97
  -4   2   3   34.46    2.39
   4   2  -3   31.73    2.09
   3  -2  -3  380.95   16.18
  -3  -2   3  365.39   15.94
   3  -2  -3  354.92   16.12
  -3  -2   3  341.53   16.15
   3   2  -3  375.30   15.93
   3   2  -3  354.71   15.96
  -3   2   3  374.76   16.19
  -2  -2   3    1.24    0.35
  -2  -2   3    1.62    0.40
   2  -2  -3    1.39    0.37
   2  -2  -3    1.35    0.44
  -2   2   3    1.88    0.18
   2   2  -3    1.29    0.36
   2   2  -3    1.43    0.35
  -2   2   3    1.26    0.42
  -1  -2   3   30.43    1.75
   1  -2  -3   29.78    1.77
   1  -2  -3   29.91    1.56
  -1  -2   3   29.25    1.64
   1   2  -3   31.30    1.72
  -1   2   3   32.23    1.71
  -1   2   3   30.04    1.69
   1   2  -3   30.19    1.52
   0  -2  -3   79.16    3.50
   0  -2   3   81.45    3.89
   0  -2  -3   72.05    3.69
   0  -2  -3   79.66    3.68
   0   2  -3   80.31    3.63
   0   2  -3   74.90    3.39
   0   2   3   72.38    3.94
   0   2  -3   74.46    3.71
  -1  -2  -3  104.14    5.08
   1  -2   3  105.17    5.42
   1  -2   3  107.34    4.79
  -1  -2  -3  117.57    5.09
   1   2   3  110.54    4.90
  -1   2  -3  111.71    5.05
  -1   2  -3  118.74    5.18
   1   2   3  108.74    5.56
   2  -2   3   91.38    4.85
  -2  -2  -3   97.51    4.50
   2  -2   3   89.09    4.24
  -2  -2  -3   91.97    4.32
  -2   2  -3   92.11    4.46
   2   2   3   97.22    4.29
   2   2   3   88.72    4.96
  -2   2  -3   94.58    4.52
   3  -2   3  324.86   14.49
  -3  -2  -3  337.29   14.76
   3  -2   3  336.70   15.10
   3   2   3  330.47   14.47
  -3   2  -3  335.33   14.79
   3   2   3  315.21   15.18
   4  -2   3    0.34    0.43
  -4  -2  -3    0.89    0.45
   4  -2   3    0.93    0.43
   4   2   3    1.28    0.50
   4   2   3   -0.07    0.41
  -4   2  -3    0.05    0.36
  -5  -2  -3   35.49    2.94
   5  -2   3   38.67    2.37
   5  -2   3   36.82    2.69
   5  -2   3   38.74    2.62
  -5  -2  -3   39.30    3.19
  -5  -2  -3   42.51    3.08
  -5  -2  -3   42.35    2.92
  -5   2  -3   38.08    2.92
  -5   2  -3   37.64    3.04
  -5   2  -3   38.73    2.76
   5   2   3   41.67    2.52
   5   2   3   34.40    2.85
  -6  -2  -3   29.37    3.24
  -6  -2  -3   26.52    3.07
  -6  -2  -3   30.25    2.81
   6  -2   3   29.73    2.44
  -6  -2  -3   28.33    2.94
   6  -2   3   27.18    2.27
   6   2   3   34.41    2.81
   6   2   3   30.41    2.68
  -6   2  -3   28.68    2.79
  -6   2  -3   40.20    3.58
  -7  -2  -3    1.37    1.71
   7  -2   3    4.12    1.08
  -7  -2  -3    6.58    1.66
  -7  -2  -3    6.59    1.67
  -7  -2  -3    6.21    1.84
   7  -2   3    7.57    1.69
  -7   2  -3    8.22    1.69
   7   2   3    8.35    1.83
  -7   2  -3    4.97    1.67
   8  -2   3   31.70    2.99
  -8  -2  -3   28.90    3.47
   8  -2   3   37.34    2.61
  -8  -2  -3   31.04    3.16
  -8  -2  -3   33.09    3.46
   8   2   3   26.88    2.76
  -8   2  -3   33.61    2.84
  -8   2  -3   27.62    3.04
  -9  -2  -3  134.16    7.35
  -9  -2  -3  138.59    7.42
   9  -2   3  136.94    6.80
   9  -2   3  142.35    7.66
   9   2   3  132.83    7.66
   9   2   3  126.71    6.87
  -9   2  -3  132.19    7.39
  -9   2  -3  126.26    7.10
  10  -2   3   -0.39    0.42
 -10  -2  -3   -0.57    0.55
 -10  -2  -3   -0.36    0.58
 -10   2  -3   -0.23    0.58
  10   2   3    0.01    0.54
 -10   2  -3    0.19    0.52
  10   2   3    0.15    0.55
  11  -2   3   12.26    1.43
 -11  -2  -3   16.41    1.44
 -11   2  -3   15.98    1.32
  11   2   3   16.51    1.46
 -11  -3   3   15.62    1.64
  11  -3  -3   12.79    1.57
 -11   3   3   16.06    1.59
  11   3  -3   16.21    1.83
 -11   3   3   16.27    2.33
 -10  -3   3    0.12    0.76
  10  -3  -3    1.20    0.81
 -10  -3   3    0.12    0.70
  10  -3  -3    1.46    0.73
  10   3  -3    1.86    0.88
  10   3  -3    1.62    0.78
 -10   3   3    0.74    0.76
 -10   3   3    1.08    0.73
  -9  -3   3    0.21    0.83
   9  -3  -3    1.83    0.88
  -9  -3   3    1.15    0.95
   9  -3  -3    2.53    1.04
   9   3  -3    2.92    1.23
   9   3  -3    2.90    1.15
  -9   3   3    1.80    0.86
  -9   3   3    3.20    1.24
  -8  -3   3   69.96    4.56
   8  -3  -3   74.79    5.07
  -8  -3   3   65.46    4.71
   8  -3  -3   66.46    4.73
   8  -3  -3   78.06    4.79
  -8   3   3   77.15    4.69
   8   3  -3   69.09    5.00
   8   3  -3   67.22    4.92
  -7  -3   3   52.76    3.76
  -7  -3   3   50.35    4.12
  -7  -3   3   57.40    3.67
   7  -3  -3   52.90    3.71
   7  -3  -3   54.48    3.36
   7   3  -3   47.52    3.92
  -7   3   3   58.46    3.82
   7   3  -3   51.41    3.57
  -7   3   3   50.60    3.56
   6  -3  -3  194.82   10.21
  -6  -3   3  191.02   10.39
   6  -3  -3  195.87   10.14
   6  -3  -3  211.08    9.67
  -6  -3   3  197.03   10.10
  -6  -3   3  224.61   10.12
   6  -3  -3  213.85   10.17
  -6   3   3  201.88   10.00
   6   3  -3  202.50    9.79
   6   3  -3  206.11   10.36
  -6   3   3  184.06   10.02
   5  -3  -3   22.65    2.29
   5  -3  -3   21.86    2.37
   5  -3  -3   17.93    1.78
  -5  -3   3   23.53    2.28
   5   3  -3   19.61    1.86
   5   3  -3   22.34    2.51
  -5   3   3   21.17    2.41
  -5   3   3   17.66    2.00
  -4  -3   3   32.87    2.07
   4  -3  -3   33.15    2.17
   4  -3  -3   35.26    2.36
  -4  -3   3   29.49    2.35
  -4   3   3   34.28    2.36
   4   3  -3   32.53    1.90
   4   3  -3   36.39    2.12
   3  -3  -3   22.87    1.66
  -3  -3   3   23.35    1.78
   3  -3  -3   27.74    1.84
  -3  -3   3   27.21    1.64
   3   3  -3   24.98    1.57
   3   3  -3   25.22    1.53
  -3   3   3   26.23    1.75
  -2  -3   3  174.24    8.10
   2  -3  -3  177.22    8.07
   2  -3  -3  178.39    8.28
  -2  -3   3  181.14    8.11
  -2   3   3  180.06    8.12
   2   3  -3  185.92    8.07
   2   3  -3  177.26    7.96
  -1  -3   3  142.00    6.64
   1  -3  -3  149.38    6.75
   1  -3  -3  142.59    6.43
  -1  -3   3  138.52    6.46
  -1   3   3  143.95    6.54
   1   3  -3  151.03    6.61
   1   3  -3  140.50    6.37
  -1   3   3  148.21    6.61
   0  -3  -3  952.96   39.09
   0  -3   3 1000.00   39.36
   0  -3  -3  899.04   38.95
   0  -3  -3  839.18   39.18
   0   3  -3  863.90   38.85
   0   3  -3  859.49   39.15
   0   3  -3  969.90   39.01
   1  -3   3    6.38    0.93
  -1  -3  -3    6.71    0.73
   1  -3   3    6.38    0.47
  -1  -3  -3    8.14    1.21
  -1  -3  -3    7.88    0.84
  -1   3  -3    7.62    0.70
   1   3   3    6.51    0.63
  -1   3  -3    6.23    0.80
  -2  -3  -3    3.05    0.54
   2  -3   3    4.99    0.52
  -2  -3  -3    2.62    0.86
   2  -3   3    2.64    0.71
  -2  -3  -3    1.76    0.45
   2   3   3    1.97    0.38
  -2   3  -3    3.90    0.60
  -2   3  -3    2.90    0.66
  -3  -3  -3   57.03    3.67
   3  -3   3   57.03    3.37
  -3  -3  -3   56.23    3.08
   3  -3   3   55.55    2.88
  -3   3  -3   58.22    3.23
   3   3   3   55.35    2.88
  -3   3  -3   55.50    3.11
  -4  -3  -3   12.13    1.75
  -4  -3  -3   15.65    1.64
   4  -3   3   12.84    1.24
   4  -3   3   11.73    1.50
   4   3   3   12.38    1.74
   4   3   3   14.23    1.33
  -4   3  -3   11.66    1.39
  -4   3  -3   12.71    1.49
  -5  -3  -3   47.54    3.26
  -5  -3  -3   45.60    3.44
  -5  -3  -3   47.74    3.77
   5  -3   3   51.42    3.08
   5  -3   3   53.79    3.37
  -5  -3  -3   48.10    3.42
   5  -3   3   45.47    3.06
   5   3   3   51.64    2.92
  -5   3  -3   47.92    3.18
   5   3   3   48.40    3.47
  -5   3  -3   47.20    3.33
   5   3   3   48.66    3.43
  -5   3  -3   42.25    3.37
  -6  -3  -3  204.49   10.66
  -6  -3  -3  190.31   10.32
  -6  -3  -3  178.97   10.07
   6  -3   3  200.62    9.65
  -6  -3  -3  184.16   10.31
  -6   3  -3  204.23    9.97
  -6   3  -3  213.69   10.19
  -6   3  -3  201.30   10.18
   6   3   3  207.03    9.71
   6   3   3  204.89   10.26
   6   3   3  207.03   10.46
  -7  -3  -3    0.19    1.30
   7  -3   3   -0.01    0.54
  -7  -3  -3   -0.66    0.92
  -7  -3  -3    0.13    1.58
   7  -3   3    0.48    0.64
  -7  -3  -3   -0.13    0.99
  -7  -3  -3    0.13    0.91
  -7  -3  -3    0.43    0.82
  -7   3  -3    0.28    0.95
  -7   3  -3    0.48    0.77
   7   3   3    0.18    0.86
  -8  -3  -3   18.86    2.38
  -8  -3  -3   19.18    2.55
   8  -3   3   13.92    2.15
  -8  -3  -3   14.59    2.17
  -8  -3  -3   13.74    2.24
   8  -3   3   19.50    2.06
  -8  -3  -3   13.06    2.27
  -8   3  -3   13.18    1.90
  -8   3  -3   17.63    2.44
   9  -3   3    1.19    0.66
   9  -3   3    0.67    0.76
  -9  -3  -3    1.15    0.91
  -9  -3  -3    0.85    0.89
  -9  -3  -3    0.19    1.23
  -9   3  -3    0.92    0.85
   9   3   3    1.70    0.79
  -9   3  -3    0.88    0.78
  10  -3   3    9.41    1.46
 -10  -3  -3    8.75    1.39
 -10  -3  -3   11.19    1.58
  10   3   3   10.16    1.28
 -10   3  -3    9.71    1.43
  10   3   3   11.00    1.69
 -10   3  -3   10.07    1.43
  11  -3   3    3.10    0.74
 -11  -3  -3    3.47    0.75
 -11   3  -3    2.37    0.58
  11   3   3    3.03    0.74
 -11  -4   3   44.84    2.81
 -11   4   3   40.26    2.68
  10  -4  -3   32.54    2.70
 -10  -4   3   32.42    2.73
  10  -4  -3   33.89    2.71
 -10  -4   3   31.66    2.57
  10   4  -3   32.65    2.78
 -10   4   3   29.60    2.49
  10   4  -3   34.31    2.82
 -10   4   3   33.05    2.68
  -9  -4   3  100.65    6.19
  -9  -4   3  107.63    6.03
   9  -4  -3  105.91    6.14
   9  -4  -3  105.09    6.16
   9   4  -3   98.59    6.37
  -9   4   3  104.70    6.17
   9   4  -3  108.46    6.47
  -9   4   3  108.23    5.99
  -8  -4   3   23.50    3.04
   8  -4  -3   23.66    2.73
  -8  -4   3   25.95    3.07
   8  -4  -3   20.72    2.73
   8  -4  -3   22.78    2.95
  -8  -4   3   23.16    2.59
   8   4  -3   27.32    3.38
  -8   4   3   17.16    2.18
   8   4  -3   19.02    2.78
   7  -4  -3    0.92    1.10
  -7  -4   3    2.54    1.43
  -7  -4   3    2.53    1.02
   7  -4  -3    1.14    0.75
  -7  -4   3    1.03    0.99
   7  -4  -3    0.88    0.60
   7   4  -3    1.46    0.79
   7   4  -3    1.84    1.09
  -7   4   3    1.44    0.88
  -7   4   3    3.02    1.05
   6  -4  -3   24.84    2.25
  -6  -4   3   25.86    2.59
  -6  -4   3   31.32    3.45
   6  -4  -3   31.47    3.29
   6  -4  -3   18.72    2.34
  -6  -4   3   26.52    2.77
   6  -4  -3   26.69    2.84
   6   4  -3   27.37    2.50
   6   4  -3   30.09    3.13
  -6   4   3   31.14    3.11
  -6   4   3   22.91    2.43
  -6   4   3   22.93    2.78
  -5  -4   3  188.37    8.74
   5  -4  -3  170.98    9.34
  -5  -4   3  185.41    9.46
   5  -4  -3  196.18    9.15
   5  -4  -3  167.67    9.08
   5  -4  -3  173.66    9.08
  -5  -4   3  201.71    9.12
   5  -4  -3  188.08    8.72
  -5   4   3  174.93    8.97
   5   4  -3  178.07    8.62
   5   4  -3  188.12    9.23
  -5   4   3  171.02    9.14
   5   4  -3  177.25    9.08
   4  -4  -3  159.14    8.07
  -4  -4   3  164.58    7.77
   4  -4  -3  167.57    7.84
  -4  -4   3  170.25    8.12
   4   4  -3  160.55    7.44
  -4   4   3  155.42    7.96
   4   4  -3  167.65    7.68
   3  -4  -3  295.05   13.09
  -3  -4   3  248.84   12.88
  -3  -4   3  281.48   12.75
   3  -4  -3  263.52   12.76
   3   4  -3  285.80   12.56
  -3   4   3  322.16   12.93
   3   4  -3  292.99   12.62
   2  -4  -3   63.20    3.30
  -2  -4   3   69.04    3.42
  -2  -4   3   66.85    3.39
   2  -4  -3   64.14    3.58
   2   4  -3   65.43    3.21
   2   4  -3   66.08    3.30
  -2   4   3   66.95    3.34
   1  -4  -3   78.31    3.97
  -1  -4   3   83.25    3.96
  -1  -4   3   79.62    3.69
   1  -4  -3   75.77    3.71
   1  -4  -3   80.37    4.08
   1   4  -3   79.14    3.66
   1   4  -3   76.75    3.84
  -1   4   3   77.59    3.76
   0  -4   3   48.09    2.71
   0  -4  -3   44.60    2.41
   0  -4   3   49.28    2.33
   0  -4  -3   48.84    2.40
   0  -4  -3   51.02    2.94
   0  -4  -3   45.80    2.68
   0   4  -3   50.78    2.63
   0   4  -3   47.95    2.33
  -1  -4  -3  179.93    8.74
   1  -4   3  188.94    8.36
  -1  -4  -3  202.82    8.58
  -1  -4  -3  183.23    9.15
  -1  -4  -3  192.81    8.48
   1  -4   3  178.32    8.86
  -1   4  -3  191.17    8.43
  -1   4  -3  207.43    8.85
  -2  -4  -3  154.05    6.74
  -2  -4  -3  131.79    6.71
  -2  -4  -3  151.41    7.44
   2  -4   3  150.99    6.54
   2  -4   3  134.07    7.04
  -2   4  -3  145.90    6.64
  -2   4  -3  147.03    7.03
   2   4   3  145.12    6.58
   3  -4   3  285.04   12.74
   3  -4   3  281.42   13.21
  -3  -4  -3  264.98   12.86
  -3  -4  -3  301.51   13.73
  -3   4  -3  286.28   13.23
  -3   4  -3  294.64   12.96
   3   4   3  299.99   12.75
  -4  -4  -3   36.83    2.79
  -4  -4  -3   40.98    3.44
   4  -4   3   45.64    2.47
   4  -4   3   40.88    2.61
  -4  -4  -3   41.86    2.62
  -4  -4  -3   39.27    3.07
   4  -4   3   43.50    2.75
  -4   4  -3   37.31    3.04
  -4   4  -3   39.75    2.64
   4   4   3   43.74    2.43
  -4   4  -3   39.20    2.72
  -5  -4  -3   29.57    2.30
  -5  -4  -3   31.96    3.08
   5  -4   3   23.54    2.07
   5  -4   3   26.68    2.07
  -5  -4  -3   24.91    2.73
  -5  -4  -3   29.98    3.55
   5   4   3   28.40    2.76
  -5   4  -3   28.56    2.75
   5   4   3   23.47    2.72
   5   4   3   25.75    1.91
  -5   4  -3   26.87    2.51
  -5   4  -3   26.43    2.89
  -6  -4  -3   19.17    2.79
   6  -4   3   18.12    1.91
  -6  -4  -3   17.70    2.32
  -6  -4  -3   17.31    2.44
  -6  -4  -3   19.25    2.55
  -6   4  -3   20.89    2.57
   6   4   3   20.69    2.72
   6   4   3   19.98    2.08
  -6   4  -3   21.49    2.30
   6   4   3   21.72    2.57
  -6   4  -3   25.77    2.64
  -7  -4  -3   23.37    4.06
  -7  -4  -3   20.50    2.85
  -7  -4  -3   18.93    2.72
   7  -4   3   29.92    2.25
   7  -4   3   25.83    3.06
  -7  -4  -3   33.47    3.56
  -7  -4  -3   21.23    2.94
  -7  -4  -3   28.56    3.43
   7   4   3   30.70    3.24
  -7   4  -3   25.21    2.98
  -7   4  -3   31.55    2.55
  -7   4  -3   26.58    2.82
  -8  -4  -3   13.72    2.32
   8  -4   3   18.61    1.93
  -8  -4  -3   22.18    2.92
   8  -4   3   21.15    2.59
  -8  -4  -3   18.73    2.58
  -8  -4  -3   21.95    3.04
  -8  -4  -3   15.94    2.36
  -8   4  -3   19.91    2.55
  -8   4  -3   17.04    2.14
   8   4   3   20.64    3.32
  -9  -4  -3  107.19    5.80
   9  -4   3   84.29    4.79
   9  -4   3   89.03    5.50
  -9  -4  -3   93.00    5.55
  -9  -4  -3   94.85    5.91
  -9   4  -3   90.47    5.41
   9   4   3   85.37    5.05
  -9   4  -3   85.54    5.11
  10  -4   3    4.59    1.06
 -10  -4  -3    5.09    1.05
 -10  -4  -3    5.36    1.03
 -10   4  -3    6.18    1.13
  10   4   3    5.23    1.20
 -10   4  -3    5.21    1.06
  10   4   3    3.73    0.92
 -11  -5   3   10.01    1.31
 -11   5   3   13.59    1.44
  10  -5  -3    0.17    0.60
 -10  -5   3    0.57    0.67
  10   5  -3    1.51    0.84
 -10   5   3    1.13    0.74
  10   5  -3    0.57    0.73
 -10   5   3    0.27    0.68
  -9  -5   3   30.16    2.86
  -9  -5   3   22.36    2.55
   9  -5  -3   20.29    2.41
   9  -5  -3   21.90    2.58
   9   5  -3   30.96    3.40
  -9   5   3   26.89    2.64
  -9   5   3   30.17    3.00
   9   5  -3   28.50    3.19
   8  -5  -3   97.47    6.02
   8  -5  -3  105.55    6.48
  -8  -5   3   96.18    5.90
  -8  -5   3   98.58    6.19
   8  -5  -3   98.46    5.96
  -8  -5   3  102.94    6.62
  -8   5   3  110.08    7.12
   8   5  -3   98.45    6.40
   8   5  -3  101.82    6.45
  -8   5   3  105.84    5.89
   7  -5  -3  111.82    6.92
   7  -5  -3  120.23    6.71
  -7  -5   3  115.32    6.97
  -7  -5   3  110.67    6.95
   7  -5  -3   98.27    5.98
   7  -5  -3  113.02    6.36
  -7  -5   3  117.86    6.45
   7   5  -3   96.98    7.44
  -7   5   3  107.10    6.12
   7   5  -3  107.91    6.65
  -7   5   3  116.08    6.30
   7   5  -3  100.86    6.26
   6  -5  -3  174.33    8.95
  -6  -5   3  171.91    9.19
   6  -5  -3  158.83    8.06
  -6  -5   3  168.94    8.67
   6  -5  -3  158.31    8.51
  -6  -5   3  178.51    8.56
   6  -5  -3  150.92    8.51
  -6   5   3  154.19    8.30
  -6   5   3  159.58    8.47
   6   5  -3  173.11    8.22
  -6   5   3  171.57    8.59
   6   5  -3  155.71    8.67
   5  -5  -3   54.06    3.14
   5  -5  -3   43.28    3.54
  -5  -5   3   51.24    3.15
   5  -5  -3   53.61    3.53
  -5  -5   3   53.93    3.41
   5  -5  -3   48.78    3.45
  -5  -5   3   49.27    3.67
   5   5  -3   43.76    3.13
  -5   5   3   45.13    3.20
   5   5  -3   49.49    3.39
  -5   5   3   50.08    3.48
   5   5  -3   50.63    3.00
  -5   5   3   48.73    3.38
  -4  -5   3   12.79    2.09
  -4  -5   3   17.15    1.70
   4  -5  -3   16.72    1.72
   4  -5  -3   19.46    3.39
   4  -5  -3   19.60    2.07
  -4  -5   3   22.91    2.14
   4   5  -3   14.36    1.41
  -4   5   3   13.32    1.65
  -3  -5   3   71.32    4.25
   3  -5  -3   81.07    4.50
   3  -5  -3   72.84    4.11
  -3  -5   3   86.28    4.24
   3   5  -3   83.36    3.96
  -3   5   3   84.88    4.23
   3   5  -3   79.88    4.00
  -2  -5   3  118.14    5.62
  -2  -5   3  107.32    5.54
   2  -5  -3  105.94    5.81
   2  -5  -3  120.14    5.49
   2   5  -3  113.88    5.44
   2   5  -3  113.56    5.35
  -2   5   3  123.50    5.50
  -1  -5   3  145.90    6.44
  -1  -5   3  150.61    6.79
   1  -5  -3  145.46    6.80
   1  -5  -3  136.56    6.95
   1  -5  -3  143.47    6.51
   1   5  -3  140.83    6.64
  -1   5   3  140.96    6.49
   1   5  -3  134.75    6.42
   0  -5  -3  346.21   14.30
   0  -5  -3  309.17   14.24
   0  -5  -3  293.45   14.77
   0  -5   3  349.60   14.69
   0  -5   3  338.71   14.21
   0  -5   3  334.30   14.10
   0  -5  -3  299.47   14.70
   0   5  -3  332.26   14.54
  -1  -5  -3   37.95    2.06
  -1  -5  -3   33.73    2.33
  -1  -5  -3   39.85    2.07
  -1  -5  -3   39.82    2.69
   1  -5   3   34.13    2.40
   1  -5   3   37.60    1.95
  -1   5  -3   38.06    1.90
  -1   5  -3   38.34    2.39
   2  -5   3   29.25    1.69
  -2  -5  -3   32.28    2.43
   2  -5   3   29.55    2.12
  -2  -5  -3   30.84    1.80
  -2   5  -3   28.06    2.12
  -2   5  -3   29.13    1.70
   2   5   3   29.71    1.75
  -3  -5  -3    5.50    1.18
  -3  -5  -3    6.75    0.89
   3  -5   3    4.16    0.71
   3  -5   3    5.33    1.00
  -3   5  -3    6.74    1.14
  -3   5  -3    5.48    0.85
   3   5   3    5.32    0.77
   4  -5   3  133.75    6.72
  -4  -5  -3  129.95    7.86
   4  -5   3  137.11    6.53
  -4  -5  -3  142.32    7.07
  -4  -5  -3  130.11    6.78
  -4  -5  -3  131.62    7.40
  -4  -5  -3  134.95    6.69
   4  -5   3  138.22    6.83
  -4   5  -3  130.46    6.69
   4   5   3  140.05    6.52
  -4   5  -3  138.80    6.99
  -4   5  -3  133.16    7.34
  -5  -5  -3   72.40    4.50
  -5  -5  -3   77.99    4.70
   5  -5   3   74.43    4.29
  -5  -5  -3   75.19    5.27
  -5  -5  -3   75.12    4.35
  -5  -5  -3   70.77    4.91
   5  -5   3   69.77    4.10
  -5   5  -3   77.08    4.33
   5   5   3   72.76    4.45
   5   5   3   72.67    4.04
  -5   5  -3   72.42    4.76
  -6  -5  -3   61.97    4.73
  -6  -5  -3   59.98    4.10
   6  -5   3   63.17    3.71
  -6  -5  -3   57.64    4.23
  -6  -5  -3   65.08    4.37
   6   5   3   60.18    4.43
  -6   5  -3   61.73    4.24
   6   5   3   62.71    4.25
  -6   5  -3   65.58    4.13
   6   5   3   60.62    3.76
  -7  -5  -3   27.59    3.31
  -7  -5  -3   30.18    3.62
   7  -5   3   35.28    2.52
  -7  -5  -3   25.99    3.16
   7  -5   3   35.17    2.98
  -7  -5  -3   31.65    3.51
  -7  -5  -3   31.99    4.40
  -7  -5  -3   39.29    3.84
  -7   5  -3   33.32    2.93
  -7   5  -3   40.38    3.02
  -7   5  -3   32.46    2.71
   7   5   3   35.63    3.13
   8  -5   3   13.66    2.12
  -8  -5  -3    8.84    1.78
  -8  -5  -3   16.62    2.72
   8  -5   3   13.77    1.71
  -8  -5  -3   13.20    2.24
  -8  -5  -3   10.63    2.03
  -8  -5  -3    9.58    2.44
  -8  -5  -3   10.05    1.96
  -8   5  -3   13.03    2.01
  -8   5  -3   13.93    1.94
   8   5   3   11.76    2.10
  -9  -5  -3    4.53    1.41
  -9  -5  -3    5.23    1.31
  -9  -5  -3   -1.24    1.13
  -9  -5  -3    4.87    1.30
   9  -5   3    2.58    0.95
  -9  -5  -3    2.57    1.25
   9  -5   3    4.18    0.91
  -9   5  -3    3.15    1.01
  -9   5  -3    2.85    0.98
   9   5   3    3.36    1.01
 -10  -5  -3    5.72    1.60
 -10  -5  -3    9.61    1.44
  10  -5   3    7.82    1.34
  10   5   3    9.67    1.53
 -10   5  -3    5.05    1.01
 -11  -6   3   35.81    2.35
 -11   6   3   32.49    2.20
  10  -6  -3   58.98    4.02
 -10  -6   3   72.97    4.23
 -10   6   3   63.37    3.86
  10   6  -3   65.54    4.28
  10   6  -3   69.07    4.32
 -10   6   3   66.45    4.11
  -9  -6   3   39.79    3.58
   9  -6  -3   32.97    2.95
   9  -6  -3   36.54    3.01
  -9  -6   3   38.93    3.15
  -9   6   3   37.54    2.87
   9   6  -3   39.96    3.38
  -9   6   3   38.67    3.12
   9   6  -3   38.94    3.36
   8  -6  -3   25.69    2.93
  -8  -6   3   30.64    3.70
   8  -6  -3   21.63    2.63
   8  -6  -3   24.51    2.76
  -8  -6   3   25.57    2.92
   8   6  -3   32.79    3.61
  -8   6   3   28.53    2.84
   8   6  -3   24.33    3.05
  -8   6   3   20.94    2.52
   7  -6  -3    5.13    1.70
  -7  -6   3    7.27    1.86
   7  -6  -3    8.80    1.72
   7  -6  -3    7.47    1.61
  -7  -6   3    5.94    1.67
   7  -6  -3    4.68    1.27
  -7   6   3    9.44    1.60
   7   6  -3    7.45    1.90
   7   6  -3    5.08    1.46
   6  -6  -3   20.69    2.10
   6  -6  -3   20.23    2.51
  -6  -6   3   24.39    3.20
   6  -6  -3   20.49    2.65
   6  -6  -3   22.07    2.68
  -6   6   3   19.36    2.27
  -6   6   3   21.88    2.37
   6   6  -3   17.27    1.99
   6   6  -3   21.20    2.70
  -6   6   3   25.46    2.75
   5  -6  -3   97.35    5.98
   5  -6  -3  101.43    5.26
  -5  -6   3  107.90    5.46
   5  -6  -3   91.94    5.56
   5  -6  -3   94.69    5.68
  -5  -6   3   92.73    5.95
   5   6  -3  100.88    5.62
  -5   6   3   92.88    5.49
  -5   6   3  104.69    5.48
   5   6  -3   99.37    5.12
   5   6  -3   84.59    5.22
  -5   6   3  100.54    5.66
  -4  -6   3  183.81    8.81
  -4  -6   3  196.78    9.49
   4  -6  -3  173.11    9.38
  -4  -6   3  175.27    9.40
   4  -6  -3  176.54    8.75
   4  -6  -3  187.58    9.28
   4  -6  -3  182.06    9.28
  -4   6   3  172.43    8.82
  -4   6   3  187.18    9.21
   4   6  -3  187.47    8.56
   4   6  -3  177.04    8.85
   3  -6  -3  199.79   10.35
   3  -6  -3  209.00    9.99
  -3  -6   3  214.89   10.06
   3   6  -3  217.92    9.80
   3   6  -3  220.25    9.75
  -3   6   3  224.70   10.04
   2  -6  -3  105.49    4.93
  -2  -6   3   99.73    5.06
   2  -6  -3   85.29    5.25
   2   6  -3   96.91    4.84
   2   6  -3  101.78    4.79
  -2   6   3  105.60    4.89
   1  -6  -3    7.42    1.07
   1  -6  -3    5.80    1.12
  -1  -6   3    4.38    0.84
   1  -6  -3    3.82    0.63
   1   6  -3    5.56    0.82
  -1   6   3    8.54    0.83
   1   6  -3    5.46    0.70
   0  -6   3    9.17    1.20
   0  -6  -3    8.33    0.82
   0  -6  -3    6.48    1.14
   0  -6   3   10.39    0.93
   0  -6  -3    8.47    1.32
   0  -6  -3    7.19    0.83
   0   6  -3    9.52    1.14
  -1  -6  -3  143.94    6.49
   1  -6   3  151.47    7.08
   1  -6   3  144.51    6.46
  -1  -6  -3  138.48    7.31
  -1  -6  -3  144.81    6.59
   1   6   3  123.20    6.93
  -1   6  -3  138.36    6.97
   2  -6   3   77.73    3.93
  -2  -6  -3   81.37    4.01
  -2  -6  -3   82.29    4.85
   2  -6   3   73.26    4.38
   2   6   3   85.89    4.08
  -2   6  -3   84.13    4.60
  -3  -6  -3  174.20    8.56
  -3  -6  -3  158.25    7.91
   3  -6   3  164.49    7.52
  -3  -6  -3  142.52    8.84
   3  -6   3  166.04    7.93
   3  -6   3  155.77    7.77
  -3  -6  -3  156.92    7.50
  -3   6  -3  151.73    8.05
   3   6   3  171.66    7.54
  -3   6  -3  153.26    8.30
  -4  -6  -3   80.28    4.99
   4  -6   3   88.28    4.62
  -4  -6  -3   83.11    4.65
  -4  -6  -3   83.22    4.87
  -4  -6  -3   86.45    5.88
   4  -6   3   89.17    4.71
  -4  -6  -3   76.79    5.22
  -4  -6  -3   83.91    4.48
  -4   6  -3   81.64    4.84
  -4   6  -3   85.57    5.26
   4   6   3   89.30    4.43
  -5  -6  -3   -0.02    0.72
  -5  -6  -3   -0.09    0.86
  -5  -6  -3   -0.43    0.85
  -5  -6  -3    0.52    0.63
  -5  -6  -3   -0.19    0.66
   5  -6   3    1.42    0.62
  -5  -6  -3    0.45    0.86
   5   6   3   -0.15    0.47
  -5   6  -3    0.94    0.89
  -6  -6  -3    3.85    1.37
  -6  -6  -3    6.07    1.82
  -6  -6  -3    4.43    1.20
   6  -6   3    3.56    0.86
  -6  -6  -3    4.31    1.26
   6   6   3    3.38    1.25
  -6   6  -3    1.91    0.96
   6   6   3    3.57    1.04
   6   6   3    3.29    1.14
   7  -6   3   45.26    3.03
  -7  -6  -3   47.27    4.12
   7  -6   3   45.64    3.58
  -7  -6  -3   47.76    4.22
  -7  -6  -3   44.96    5.34
  -7  -6  -3   45.37    3.85
  -7  -6  -3   49.89    4.06
  -7  -6  -3   38.29    3.95
  -7   6  -3   46.96    3.50
   7   6   3   48.69    3.82
  -7   6  -3   47.40    3.70
   8  -6   3   31.43    2.33
  -8  -6  -3   28.79    3.33
  -8  -6  -3   34.91    3.89
   8  -6   3   33.36    2.95
  -8  -6  -3   40.70    3.93
  -8  -6  -3   31.25    4.56
  -8  -6  -3   34.72    3.54
  -8  -6  -3   25.21    3.07
   8   6   3   26.64    3.17
  -8   6  -3   33.40    2.90
  -8   6  -3   31.05    2.68
  -9  -6  -3   43.45    3.54
  -9  -6  -3   55.63    3.87
  -9  -6  -3   45.29    4.31
  -9  -6  -3   53.36    3.78
   9  -6   3   48.78    3.61
  -9  -6  -3   57.43    4.16
  -9   6  -3   52.64    3.60
  10  -6   3   13.59    1.70
 -10  -6  -3   14.08    1.63
 -10   6  -3   13.26    1.57
  10   6   3   13.56    1.75
 -10  -7   3    0.75    0.65
  10  -7  -3    0.22    0.51
  10   7  -3    0.48    0.65
  10   7  -3   -0.67    0.62
 -10   7   3   -0.05    0.52
  -9  -7   3   18.30    2.32
   9  -7  -3   13.21    1.89
  -9  -7   3   16.08    2.41
   9  -7  -3   18.85    2.37
   9   7  -3   17.51    2.56
  -9   7   3   19.15    2.29
   9   7  -3   18.61    2.42
  -9   7   3   19.14    3.00
  -8  -7   3   37.63    3.29
   8  -7  -3   36.21    3.08
  -8  -7   3   31.37    3.68
   8  -7  -3   31.87    2.83
   8  -7  -3   28.25    3.27
  -8   7   3   33.81    2.76
   8   7  -3   42.54    4.20
  -8   7   3   34.16    2.90
   8   7  -3   32.01    3.62
   7  -7  -3   92.14    6.26
   7  -7  -3   99.44    6.00
  -7  -7   3   92.17    6.12
   7  -7  -3   93.89    5.99
   7  -7  -3   96.36    5.90
  -7  -7   3   99.18    6.54
   7  -7  -3   86.87    5.63
  -7   7   3   93.40    5.47
   7   7  -3   94.77    6.04
   7   7  -3   96.52    6.13
   6  -7  -3  107.02    6.38
   6  -7  -3   99.78    5.52
   6  -7  -3  101.67    6.08
  -6  -7   3   98.21    6.53
   6  -7  -3   94.73    5.95
  -6  -7   3  105.28    6.72
  -6   7   3  101.39    5.79
   6   7  -3   97.47    5.51
  -6   7   3  104.62    6.00
   6   7  -3  106.76    6.14
  -5  -7   3   78.68    5.27
   5  -7  -3   81.15    4.54
   5  -7  -3   80.61    4.94
  -5  -7   3   73.58    4.58
   5  -7  -3   69.70    4.86
  -5  -7   3   73.80    5.26
   5  -7  -3   82.06    5.20
   5   7  -3   80.82    4.64
  -5   7   3   82.46    4.66
   5   7  -3   78.02    4.34
  -5   7   3   83.00    4.98
   4  -7  -3   11.17    1.93
  -4  -7   3    8.33    1.85
   4  -7  -3    9.63    1.76
  -4  -7   3    7.48    1.58
   4  -7  -3    8.79    1.26
  -4  -7   3    6.65    1.24
   4  -7  -3    8.25    1.61
   4   7  -3    8.66    1.16
  -4   7   3    9.87    1.62
  -4   7   3    8.48    1.37
   4   7  -3    8.40    1.41
   3  -7  -3   38.74    2.83
   3  -7  -3   35.33    2.88
   3  -7  -3   34.84    2.81
   3  -7  -3   33.78    2.32
  -3  -7   3   35.32    3.05
  -3  -7   3   33.28    2.36
   3   7  -3   35.35    2.10
  -3   7   3   32.44    2.27
   3   7  -3   36.09    2.56
   3   7  -3   32.38    2.13
  -3   7   3   33.45    2.66
   2  -7  -3   95.56    4.81
  -2  -7   3   95.87    5.03
  -2   7   3   92.47    5.35
   2   7  -3   95.87    4.77
  -2   7   3   98.79    4.75
   2   7  -3   92.14    4.67
  -1  -7   3  204.09    9.16
   1  -7  -3  187.73    8.74
   1   7  -3  191.67    8.89
   1   7  -3  183.66    8.65
  -1   7   3  193.25    8.62
  -1   7   3  179.95    9.38
   0  -7  -3  126.22    7.03
   0  -7   3  138.94    6.39
   0  -7  -3  141.99    6.48
   0  -7   3  139.24    6.89
   0   7   3  141.98    6.32
   0   7   3  120.89    7.00
   0   7  -3  144.19    6.80
  -1  -7  -3   96.17    4.59
   1  -7   3   92.24    5.16
  -1  -7  -3   98.39    4.78
   1  -7   3   92.90    4.62
  -1  -7  -3  100.71    5.59
  -1   7  -3  101.46    5.25
   1   7   3   93.50    5.18
  -2  -7  -3    2.16    1.03
   2  -7   3    3.89    0.97
  -2  -7  -3    3.66    0.63
   2  -7   3    3.50    0.83
   2  -7   3    2.78    0.63
  -2   7  -3    2.14    0.84
   2   7   3    3.23    0.65
   3  -7   3   25.77    2.11
  -3  -7  -3   30.71    2.89
  -3  -7  -3   32.56    2.73
   3  -7   3   24.01    1.77
   3  -7   3   22.97    2.26
  -3  -7  -3   26.83    2.87
  -3  -7  -3   24.40    3.55
  -3  -7  -3   23.84    1.71
  -3   7  -3   22.71    2.47
   3   7   3   24.23    1.77
  -3   7  -3   29.92    3.11
   4  -7   3   45.86    3.08
  -4  -7  -3   51.61    4.42
  -4  -7  -3   44.46    3.42
  -4  -7  -3   54.24    3.94
   4  -7   3   45.67    3.04
  -4  -7  -3   43.82    3.23
  -4  -7  -3   47.24    2.84
  -4   7  -3   48.65    3.69
  -4   7  -3   45.59    3.31
   4   7   3   51.71    2.93
  -5  -7  -3  124.64    7.82
  -5  -7  -3  116.82    6.69
  -5  -7  -3  111.69    7.14
  -5  -7  -3  125.98    7.15
  -5  -7  -3  112.04    6.96
   5  -7   3  116.98    6.19
  -5   7  -3  126.80    6.97
   5   7   3  125.73    6.20
  -6  -7  -3   66.86    5.75
   6  -7   3   83.65    4.73
  -6  -7  -3   91.08    6.65
  -6  -7  -3   87.62    5.51
  -6  -7  -3   86.26    5.33
  -6  -7  -3   79.42    5.60
  -6  -7  -3   86.88    6.15
   6  -7   3   84.86    5.46
  -6   7  -3   94.03    5.67
  -6   7  -3   96.27    5.50
   6   7   3   84.29    5.31
   7  -7   3   34.87    2.51
  -7  -7  -3   25.62    3.24
   7  -7   3   33.60    3.04
  -7  -7  -3   36.75    3.97
  -7  -7  -3   28.47    3.26
  -7  -7  -3   33.92    3.55
  -7  -7  -3   39.99    4.28
  -7  -7  -3   26.03    3.93
  -7   7  -3   33.18    2.87
   7   7   3   40.58    4.01
  -7   7  -3   37.11    3.16
  -8  -7  -3    0.99    0.93
  -8  -7  -3    1.63    1.56
  -8  -7  -3    1.45    1.12
  -8  -7  -3    1.26    1.01
  -8  -7  -3    2.19    1.23
   8  -7   3    0.78    0.64
  -8  -7  -3    1.52    1.16
   8  -7   3    1.65    0.85
   8   7   3    0.74    1.02
  -8   7  -3    0.47    0.78
  -8   7  -3    1.79    0.85
  -9  -7  -3   -0.28    0.80
  -9  -7  -3   -0.21    0.89
  -9  -7  -3   -1.14    1.03
   9  -7   3    0.49    0.65
  -9  -7  -3    0.76    0.93
  -9  -7  -3   -0.34    0.70
  -9   7  -3   -0.28    0.55
 -10  -7  -3    6.63    1.09
  10  -7   3    7.02    1.11
 -10   7  -3    5.42    0.94
  10   7   3    8.84    1.31
 -10  -8   3   55.85    3.49
  10  -8  -3   53.49    3.45
 -10   8   3   56.15    3.42
  10   8  -3   57.27    3.63
  10   8  -3   48.31    4.02
   9  -8  -3   62.51    4.02
   9  -8  -3   59.22    3.98
  -9  -8   3   63.07    4.55
   9   8  -3   63.24    4.35
  -9   8   3   58.54    3.95
   9   8  -3   59.35    4.31
  -9   8   3   56.64    3.77
   8  -8  -3   25.54    3.08
   8  -8  -3   29.35    3.06
   8  -8  -3   24.19    2.72
  -8  -8   3   23.64    3.40
  -8  -8   3   30.07    3.24
   8   8  -3   25.73    3.05
  -8   8   3   28.17    2.92
   8   8  -3   22.16    2.91
  -8   8   3   29.86    3.01
   7  -8  -3   12.75    2.24
   7  -8  -3   10.14    1.91
   7  -8  -3   12.55    2.03
   7  -8  -3    9.54    1.97
  -7  -8   3    8.83    2.05
   7  -8  -3    7.31    2.95
   7  -8  -3    8.32    1.83
  -7  -8   3   10.46    2.15
   7   8  -3    7.49    1.70
  -7   8   3    8.88    1.71
   7   8  -3    7.98    1.70
   6  -8  -3   31.41    3.41
   6  -8  -3   35.35    3.62
   6  -8  -3   34.34    2.91
  -6  -8   3   27.29    3.58
   6  -8  -3   33.15    3.67
  -6  -8   3   31.00    3.49
  -6  -8   3   33.76    3.96
   6  -8  -3   29.05    3.88
   6  -8  -3   21.06    2.86
  -6  -8   3   27.15    3.62
   6   8  -3   25.95    3.05
  -5  -8   3   31.02    2.57
   5  -8  -3   31.47    3.43
  -5  -8   3   25.81    3.32
   5  -8  -3   29.24    3.19
  -5  -8   3   36.79    3.98
   5  -8  -3   31.93    2.87
   5  -8  -3   26.32    3.03
   5   8  -3   27.03    2.13
  -5   8   3   24.81    2.84
   5   8  -3   28.92    2.44
   4  -8  -3  145.56    7.98
  -4  -8   3  152.70    8.14
   4  -8  -3  143.32    8.04
  -4  -8   3  148.16    8.56
  -4  -8   3  149.02    7.64
   4  -8  -3  146.10    8.16
   4  -8  -3  146.06    7.52
  -4  -8   3  144.59    7.26
  -4   8   3  156.05    7.99
   4   8  -3  144.62    7.63
   4   8  -3  148.45    7.24
  -3  -8   3   83.41    4.72
   3  -8  -3   68.27    4.72
   3  -8  -3   73.30    4.64
  -3  -8   3   73.88    5.10
   3  -8  -3   72.72    4.15
  -3  -8   3   74.87    4.28
  -3  -8   3   70.71    3.98
   3  -8  -3   68.82    4.65
   3   8  -3   72.38    3.84
  -3   8   3   72.83    4.56
   3   8  -3   74.84    4.37
   3   8  -3   72.53    3.92
   2  -8  -3   82.28    4.19
   2  -8  -3   61.23    4.60
  -2  -8   3   88.33    5.32
  -2  -8   3   75.76    4.38
   2  -8  -3   70.52    4.81
   2  -8  -3   78.13    4.61
  -2  -8   3   81.85    4.11
   2   8  -3   80.01    4.11
  -2   8   3   85.12    4.85
   2   8  -3   74.88    4.00
   2   8  -3   76.99    4.52
   1  -8  -3    0.44    0.81
   1  -8  -3    1.59    0.52
  -1  -8   3    2.55    0.73
   1   8  -3    1.27    0.75
   1   8  -3    1.13    0.45
   1   8  -3    1.09    0.54
  -1   8   3    1.01    0.78
   0  -8   3   24.49    1.88
   0  -8  -3   20.39    1.60
   0  -8  -3   23.29    2.54
   0  -8   3   23.85    1.63
   0  -8   3   24.95    2.04
   0  -8   3   31.33    3.08
   0   8   3   26.26    2.62
   0   8  -3   23.51    1.92
   1  -8   3   51.10    3.05
   1  -8   3   49.21    2.79
   1  -8   3   52.40    3.72
   1  -8   3   48.49    3.31
  -1  -8  -3   47.80    2.84
  -1  -8  -3   51.03    3.66
  -1   8  -3   55.73    3.41
   1   8   3   47.92    3.22
  -2  -8  -3   98.67    5.18
  -2  -8  -3  105.62    5.51
  -2  -8  -3   98.08    6.21
   2  -8   3   96.75    5.20
   2  -8   3  102.11    4.93
   2  -8   3   97.41    5.37
   2  -8   3   80.43    5.69
  -2  -8  -3   94.29    5.87
   2   8   3  101.35    4.98
  -2   8  -3   88.30    5.49
  -2   8  -3   94.90    5.51
  -3  -8  -3  118.85    7.76
  -3  -8  -3  119.09    6.46
  -3  -8  -3  136.97    7.37
   3  -8   3  138.18    6.63
  -3  -8  -3  116.21    6.68
   3  -8   3  116.14    6.39
   3   8   3  133.86    6.25
  -3   8  -3  121.10    6.78
  -3   8  -3  114.75    6.89
  -4  -8  -3  122.46    6.96
   4  -8   3  126.55    6.46
  -4  -8  -3  114.33    6.61
  -4  -8  -3  125.89    8.12
  -4  -8  -3  122.55    7.35
  -4   8  -3  133.28    6.89
  -4   8  -3  123.07    7.01
   4   8   3  120.57    6.22
  -5  -8  -3   -0.52    1.10
  -5  -8  -3   -0.25    0.61
  -5  -8  -3   -0.40    0.75
  -5  -8  -3    0.22    0.94
   5  -8   3    0.73    0.62
  -5   8  -3    0.83    0.75
   5   8   3    0.09    0.56
  -6  -8  -3    2.10    1.48
   6  -8   3    2.31    1.05
  -6  -8  -3    1.25    1.41
   6  -8   3    0.05    0.56
  -6  -8  -3    0.95    0.96
  -6  -8  -3    1.52    1.16
  -6  -8  -3    0.93    1.38
   6   8   3    1.13    0.95
  -6   8  -3    0.53    0.80
  -6   8  -3    0.13    0.72
  -7  -8  -3   11.08    2.13
  -7  -8  -3   10.31    2.00
   7  -8   3   11.98    1.59
  -7  -8  -3    8.76    2.41
  -7  -8  -3    9.53    1.89
   7  -8   3    9.92    1.73
  -7  -8  -3   13.94    2.63
  -7   8  -3    7.08    1.42
  -7   8  -3   13.38    2.11
   7   8   3   16.00    2.49
  -8  -8  -3   49.04    3.82
  -8  -8  -3   36.41    4.53
   8  -8   3   49.72    3.00
   8  -8   3   45.08    3.47
  -8  -8  -3   48.09    4.05
  -8  -8  -3   43.58    3.90
  -8  -8  -3   46.04    3.77
  -8   8  -3   43.56    3.21
  -8   8  -3   48.52    3.48
   8   8   3   48.38    3.85
  -9  -8  -3   36.98    3.20
  -9  -8  -3   33.48    3.09
   9  -8   3   37.27    2.80
  -9  -8  -3   39.65    3.05
  -9  -8  -3   29.03    3.07
  -9   8  -3   35.66    2.66
  10  -8   3   40.88    2.64
 -10  -8  -3   38.91    2.60
  10   8   3   39.68    2.74
 -10   8  -3   41.65    2.56
 -10  -9   3    0.04    0.50
  10   9  -3    0.33    0.62
 -10   9   3    0.39    0.42
  -9  -9   3   23.51    2.49
   9  -9  -3   18.74    2.11
  -9  -9   3   19.49    2.59
   9  -9  -3   22.10    2.31
  -9   9   3   18.44    2.05
  -9   9   3   18.44    2.03
   9   9  -3   24.59    2.72
   9   9  -3   19.44    2.38
   8  -9  -3    9.80    1.65
  -8  -9   3    9.92    1.82
   8  -9  -3   11.36    1.76
  -8  -9   3   15.74    2.70
   8   9  -3   13.86    2.16
  -8   9   3   11.24    1.77
   8   9  -3    8.07    1.66
  -8   9   3   11.05    1.82
   7  -9  -3   59.07    4.40
   7  -9  -3   56.20    4.03
   7  -9  -3   53.33    4.04
  -7  -9   3   54.15    4.38
   7  -9  -3   47.65    3.92
   7  -9  -3   54.78    4.60
  -7  -9   3   60.38    4.84
  -7  -9   3   58.92    4.14
  -7   9   3   56.63    4.01
   7   9  -3   53.75    4.20
   7   9  -3   55.94    4.32
   6  -9  -3   20.10    2.79
   6  -9  -3   17.71    2.85
  -6  -9   3   27.10    3.80
   6  -9  -3   26.74    3.22
  -6  -9   3   23.15    2.68
  -6  -9   3   22.37    3.16
  -6  -9   3   22.68    3.46
   6  -9  -3   26.01    3.07
   6  -9  -3   26.90    3.33
   6   9  -3   24.74    2.99
   5  -9  -3   26.61    3.13
  -5  -9   3   35.98    4.22
   5  -9  -3   28.70    3.28
   5  -9  -3   29.59    3.28
  -5  -9   3   28.62    3.53
  -5  -9   3   38.80    4.08
   5  -9  -3   37.17    3.22
   5   9  -3   33.64    2.66
   5   9  -3   31.81    2.80
  -5   9   3   30.56    3.12
  -4  -9   3   -0.12    0.49
   4  -9  -3   -0.22    0.77
  -4  -9   3   -0.19    0.81
  -4  -9   3    0.63    0.62
   4  -9  -3   -0.31    0.49
  -4  -9   3   -0.25    1.06
   4  -9  -3   -0.35    0.65
   4  -9  -3    0.03    0.72
   4   9  -3    0.07    0.38
  -4   9   3    0.21    0.64
   4   9  -3    0.52    0.65
  -3  -9   3   22.22    2.39
   3  -9  -3   19.25    2.51
  -3  -9   3   25.83    2.33
   3  -9  -3   25.57    3.13
  -3  -9   3   21.70    3.27
   3  -9  -3   24.01    2.31
  -3  -9   3   30.03    3.09
   3  -9  -3   20.93    2.72
  -3   9   3   23.42    2.58
   3   9  -3   24.57    1.83
   3   9  -3   26.96    2.75
  -2  -9   3   40.82    2.95
  -2  -9   3   39.75    3.01
  -2  -9   3   43.08    2.64
   2  -9  -3   41.60    2.72
   2  -9  -3   43.66    3.53
  -2  -9   3   46.36    4.75
   2  -9  -3   45.61    3.22
   2  -9  -3   41.97    3.39
   2   9  -3   40.52    3.01
  -2   9   3   46.78    3.34
   2   9  -3   42.00    2.57
   2   9  -3   39.57    2.58
   1  -9  -3  169.48    9.69
  -1  -9   3  195.44    9.57
  -1  -9   3  185.92    9.44
   1  -9  -3  206.08    9.61
  -1  -9   3  195.21   10.29
   1  -9  -3  200.94    9.09
  -1  -9   3  187.78    9.02
   1  -9  -3  183.84    9.95
   1   9  -3  191.64    9.69
  -1   9   3  201.81    9.88
   1   9  -3  192.71    9.20
   1   9  -3  189.09    8.95
   0  -9   3  120.90    5.93
   0  -9  -3  108.32    6.66
   0  -9   3  121.52    6.05
   0  -9  -3  132.11    6.06
   0  -9  -3  113.79    6.33
   0  -9  -3  120.92    6.86
   0  -9  -3  126.95    6.21
   0  -9   3  119.90    6.53
   0  -9   3  115.36    6.77
   0   9   3  117.47    6.61
   0   9  -3  125.72    6.38
   1  -9   3  110.68    6.87
   1  -9   3  124.35    6.59
  -1  -9  -3  115.71    6.96
  -1  -9  -3  121.80    6.45
   1  -9   3  116.76    6.15
  -1  -9  -3  127.82    6.06
  -1  -9  -3  120.81    6.20
  -1  -9  -3  112.03    6.48
   1  -9   3  126.55    5.97
  -1   9  -3  117.29    6.41
   1   9   3  121.92    6.01
  -1   9  -3  120.08    6.53
   2  -9   3   14.23    1.85
  -2  -9  -3   11.91    1.72
   2  -9   3   13.56    2.49
   2  -9   3   14.30    1.80
  -2  -9  -3   11.00    2.06
   2  -9   3   15.21    1.61
  -2  -9  -3   15.82    2.62
  -2  -9  -3   13.10    1.66
  -2   9  -3   14.41    1.99
  -2   9  -3   12.14    1.88
   2   9   3   15.38    1.67
   3  -9   3    8.64    1.42
   3  -9   3   10.29    1.56
   3  -9   3    8.98    2.05
  -3  -9  -3    9.38    1.51
  -3  -9  -3    7.52    1.57
  -3  -9  -3    7.53    2.05
  -3  -9  -3    9.46    1.97
  -3   9  -3    8.61    1.78
  -3   9  -3    5.57    1.32
   3   9   3    8.55    1.25
   4  -9   3   28.59    2.37
  -4  -9  -3   35.34    3.25
  -4  -9  -3   27.67    4.03
  -4  -9  -3   27.84    3.38
  -4  -9  -3   33.51    2.97
  -4   9  -3   26.66    2.83
  -4   9  -3   37.69    3.68
   4   9   3   31.21    2.30
   5  -9   3  139.98    8.56
   5  -9   3  134.73    8.03
  -5  -9  -3  139.94    8.76
  -5  -9  -3  148.54    7.88
   5  -9   3  149.03    7.32
  -5  -9  -3  143.79    9.21
  -5  -9  -3  130.74    8.07
  -5  -9  -3  138.81    8.24
  -5  -9  -3  143.86    8.19
  -5   9  -3  138.51    7.92
  -5   9  -3  142.47    7.86
  -6  -9  -3   33.57    3.44
  -6  -9  -3   37.69    3.84
  -6  -9  -3   43.33    5.03
  -6  -9  -3   41.76    4.46
   6  -9   3   31.45    3.03
   6  -9   3   35.65    2.62
  -6  -9  -3   38.06    4.79
  -6   9  -3   36.19    3.09
  -6   9  -3   33.98    3.10
   6   9   3   37.98    3.19
  -7  -9  -3   79.46    5.78
  -7  -9  -3   71.39    5.20
  -7  -9  -3   68.04    6.01
   7  -9   3   74.82    4.99
  -7  -9  -3   78.13    5.31
  -7  -9  -3   72.19    5.52
   7  -9   3   82.86    4.44
  -7   9  -3   82.14    4.86
   7   9   3   83.35    5.29
  -7   9  -3   71.93    4.80
   8  -9   3    0.41    0.52
  -8  -9  -3   -0.19    0.97
   8  -9   3    0.60    0.54
  -8  -9  -3    0.79    0.94
  -8  -9  -3    0.48    0.97
  -8  -9  -3    1.55    1.01
  -8  -9  -3    0.65    1.29
  -8   9  -3    0.51    0.66
   8   9   3    0.84    1.03
  -8   9  -3    0.33    0.68
   9  -9   3    1.13    0.58
  -9  -9  -3   -0.08    0.69
  -9  -9  -3   -0.01    0.61
  -9  -9  -3    0.75    0.94
  -9  -9  -3   -0.50    0.97
  -9   9  -3    0.55    0.47
 -10 -10   3   28.63    2.17
 -10  10   3   29.56    2.00
  10  10  -3   27.55    2.09
   9 -10  -3   23.34    2.03
  -9 -10   3   21.76    2.22
   9 -10  -3   17.88    2.03
  -9 -10   3   20.46    2.61
  -9  10   3   25.62    2.11
   9  10  -3   18.44    2.31
  -9  10   3   20.06    2.08
   9  10  -3   23.09    2.56
   8 -10  -3    4.98    1.18
  -8 -10   3    6.93    1.70
  -8 -10   3    6.70    1.58
  -8  10   3    5.98    1.39
   8  10  -3    6.05    1.60
  -8  10   3    5.70    1.28
   8  10  -3    6.72    1.53
   7 -10  -3    1.24    1.01
   7 -10  -3    0.79    0.84
   7 -10  -3    0.56    1.01
  -7 -10   3    1.14    1.18
   7 -10  -3    0.89    1.02
   7 -10  -3    2.38    1.00
   7 -10  -3    0.41    0.67
  -7 -10   3    0.12    1.08
  -7 -10   3    0.90    0.92
   7  10  -3    1.23    1.10
   7  10  -3    0.67    0.90
  -7  10   3    1.56    0.92
   6 -10  -3   24.49    2.89
   6 -10  -3   22.28    2.99
  -6 -10   3   17.31    2.73
   6 -10  -3   14.88    2.30
  -6 -10   3   21.71    3.29
   6 -10  -3   25.84    3.10
   6 -10  -3   21.95    3.06
  -6 -10   3   18.76    2.16
   6 -10  -3   15.73    2.71
  -6 -10   3   12.61    2.51
   6 -10  -3   21.03    2.66
   6  10  -3   14.50    2.21
   5 -10  -3   11.29    2.18
  -5 -10   3   13.01    2.53
   5 -10  -3    8.54    2.01
  -5 -10   3    9.74    1.73
  -5 -10   3   11.41    1.69
  -5 -10   3    9.49    2.09
   5 -10  -3    7.67    1.69
   5 -10  -3    7.39    1.75
   5 -10  -3    6.65    1.67
   5 -10  -3    6.41    1.75
  -5 -10   3    4.89    1.80
   5 -10  -3   10.60    2.37
   4 -10  -3  115.65    7.24
   4 -10  -3  115.30    6.59
  -4 -10   3  125.43    6.44
   4 -10  -3  124.50    7.19
  -4 -10   3  132.56    8.20
   4 -10  -3  124.26    7.19
  -4 -10   3  126.62    7.23
  -4 -10   3  120.54    6.83
   4  10  -3  116.18    6.29
   4  10  -3  123.32    6.77
  -4  10   3  120.15    6.91
  -3 -10   3   30.85    2.29
   3 -10  -3   30.83    3.46
  -3 -10   3   30.49    4.16
   3 -10  -3   30.40    3.34
  -3 -10   3   34.92    3.54
  -3 -10   3   30.68    2.63
   3 -10  -3   30.65    3.49
   3 -10  -3   28.45    2.79
   3  10  -3   33.16    2.75
  -3  10   3   31.62    3.21
   3  10  -3   29.12    2.17
  -2 -10   3   39.10    2.96
  -2 -10   3   36.37    2.53
   2 -10  -3   42.08    3.18
  -2 -10   3   38.88    3.02
   2 -10  -3   37.48    3.38
   2 -10  -3   36.61    3.59
  -2 -10   3   37.33    4.36
   2 -10  -3   38.98    2.69
   2  10  -3   39.53    2.60
   2  10  -3   35.86    2.47
  -2  10   3   38.61    3.10
   2  10  -3   35.97    2.93
  -1 -10   3    0.75    0.60
   1 -10  -3    0.71    0.68
   1 -10  -3    0.32    0.93
  -1 -10   3    0.32    0.66
   1 -10  -3   -0.15    1.11
   1 -10  -3    0.12    0.46
  -1 -10   3    0.24    0.55
  -1 -10   3    0.72    1.29
  -1  10   3   -0.09    0.63
   1  10  -3   -0.27    0.44
   1  10  -3    0.48    0.69
   1  10  -3    0.53    0.45
   0 -10   3   23.87    2.23
   0 -10  -3   21.73    2.52
   0 -10  -3   20.44    2.83
   0 -10  -3   24.18    2.45
   0 -10   3   19.07    2.43
   0 -10  -3   19.10    1.92
   0 -10   3   23.34    3.07
   0 -10   3   18.99    2.24
   0  10   3   18.67    2.37
   0  10  -3   20.58    1.93
   0  10  -3   16.77    2.06
  -1 -10  -3   11.87    1.86
   1 -10   3   10.35    1.39
  -1 -10  -3    8.37    1.37
  -1 -10  -3   10.63    2.10
   1 -10   3    7.91    1.25
   1 -10   3    8.93    1.59
  -1 -10  -3    8.52    1.69
   1 -10   3    8.09    2.09
  -1  10  -3   10.53    1.74
   1  10   3    8.49    1.23
  -1  10  -3   11.75    1.77
   2 -10   3  119.81    6.82
   2 -10   3  127.97    6.68
   2 -10   3  116.41    7.42
  -2 -10  -3  136.03    7.83
  -2 -10  -3  127.18    6.63
  -2 -10  -3  129.08    6.98
  -2  10  -3  126.08    7.02
   2  10   3  127.68    6.39
  -2  10  -3  111.80    6.88
  -3 -10  -3    4.57    1.18
  -3 -10  -3    2.08    1.63
   3 -10   3    6.86    1.93
  -3 -10  -3    6.74    1.72
  -3 -10  -3    6.63    1.43
   3 -10   3    4.27    1.12
  -3  10  -3    6.75    1.52
   3  10   3    7.41    1.26
  -3  10  -3    2.39    1.11
   4 -10   3  102.47    7.46
   4 -10   3  112.44    6.01
   4 -10   3  101.64    6.69
  -4 -10  -3  111.69    6.84
  -4 -10  -3  116.54    6.31
  -4 -10  -3  114.27    6.69
  -4 -10  -3   94.11    7.42
  -4 -10  -3  114.29    7.19
  -4  10  -3  105.49    6.47
  -5 -10  -3   -0.11    1.38
  -5 -10  -3    0.61    2.06
   5 -10   3    0.74    1.28
  -5 -10  -3    0.22    0.90
  -5 -10  -3    1.25    1.30
   5 -10   3    0.08    0.83
   5 -10   3    0.41    0.59
  -5 -10  -3    0.59    1.03
  -5 -10  -3    0.00    0.83
  -5  10  -3    0.16    0.56
   6 -10   3    0.58    0.62
  -6 -10  -3   -0.37    0.81
  -6 -10  -3    0.15    1.32
   6 -10   3    0.53    0.66
  -6 -10  -3   -0.13    1.35
  -6 -10  -3    1.96    1.07
  -6 -10  -3    1.04    1.54
   6  10   3    0.67    0.79
  -6  10  -3    0.71    0.77
  -6  10  -3    1.78    1.01
  -7 -10  -3    2.80    1.42
  -7 -10  -3    3.53    1.68
  -7 -10  -3    2.15    1.25
  -7 -10  -3    2.16    1.42
   7 -10   3    1.38    0.71
   7 -10   3    2.77    1.03
  -7 -10  -3    3.40    1.32
   7  10   3    3.37    1.26
  -7  10  -3    0.99    0.81
  -7  10  -3    3.04    1.03
  -8 -10  -3   57.42    4.05
  -8 -10  -3   61.09    4.56
   8 -10   3   59.39    3.93
  -8 -10  -3   56.32    5.02
  -8 -10  -3   59.31    4.19
  -8 -10  -3   53.28    4.15
  -8  10  -3   55.33    3.61
  -8  10  -3   62.66    3.78
   8  10   3   56.59    4.13
   9 -10   3    4.55    0.92
  -9 -10  -3    5.35    1.13
  -9 -10  -3    4.43    1.00
  -9 -10  -3    0.72    0.93
  -9  10  -3    3.51    0.80
  -9 -11   3    8.25    1.39
   9 -11  -3   11.69    1.46
  -9  11   3    9.85    1.33
   9  11  -3    9.85    1.60
  -8 -11   3   -0.35    0.88
  -8 -11   3    0.92    0.90
  -8 -11   3    0.17    0.86
   8 -11  -3   -0.02    0.52
   8 -11  -3    0.08    0.60
   8 -11  -3    0.66    0.88
  -8  11   3   -0.30    0.62
   8  11  -3    0.54    0.89
   8  11  -3    0.38    0.80
  -8  11   3   -0.20    0.61
   7 -11  -3   58.05    4.27
  -7 -11   3   57.40    4.85
   7 -11  -3   58.55    4.18
  -7 -11   3   61.62    4.57
   7 -11  -3   58.80    4.17
  -7 -11   3   60.70    4.18
   7 -11  -3   55.13    4.10
   7 -11  -3   61.55    4.62
  -7  11   3   61.66    4.12
   7  11  -3   61.21    4.43
   7  11  -3   59.95    4.37
  -7  11   3   62.22    4.10
  -6 -11   3    3.90    1.65
   6 -11  -3    4.56    1.40
   6 -11  -3    5.62    1.54
  -6 -11   3    5.21    1.68
   6 -11  -3    4.93    1.63
   6 -11  -3    3.79    1.23
  -6 -11   3    5.70    1.38
   6 -11  -3    4.61    1.38
   6 -11  -3    3.06    1.48
  -6  11   3    4.85    1.29
   6  11  -3    3.23    1.13
   5 -11  -3   44.12    3.76
  -5 -11   3   39.28    3.53
  -5 -11   3   43.81    5.19
  -5 -11   3   44.90    4.71
  -5 -11   3   41.80    3.04
   5 -11  -3   42.66    4.01
   5 -11  -3   44.74    4.09
   5 -11  -3   44.64    4.20
   5 -11  -3   44.02    4.46
  -5 -11   3   30.94    3.76
   5 -11  -3   46.47    3.72
   5 -11  -3   38.71    3.52
   5  11  -3   41.91    3.26
   4 -11  -3    8.79    1.96
   4 -11  -3    7.72    1.95
  -4 -11   3   11.79    2.81
   4 -11  -3   10.45    2.42
  -4 -11   3    8.29    1.70
   4 -11  -3    4.68    1.49
  -4 -11   3   13.15    2.55
   4 -11  -3    8.80    2.24
   4 -11  -3   10.84    2.10
  -4 -11   3    9.68    1.93
  -4 -11   3    8.12    1.41
   4  11  -3   10.58    1.76
  -3 -11   3   17.45    3.29
  -3 -11   3   16.29    1.87
   3 -11  -3   18.79    2.68
  -3 -11   3   17.12    2.46
   3 -11  -3   13.59    2.30
  -3 -11   3   14.76    2.23
   3 -11  -3   13.51    1.93
   3 -11  -3   17.25    2.58
  -3  11   3   18.11    2.44
   3  11  -3   15.31    1.79
   3  11  -3   15.42    2.16
   2 -11  -3    1.25    1.03
  -2 -11   3    1.70    0.88
   2 -11  -3    0.17    0.75
  -2 -11   3    1.76    1.61
  -2 -11   3    0.90    0.84
   2 -11  -3    0.74    0.57
   2 -11  -3    0.44    1.01
  -2 -11   3    0.07    0.50
   2  11  -3    0.66    0.55
   2  11  -3    0.92    0.76
  -2  11   3    0.73    0.92
   1 -11  -3  113.50    6.41
   1 -11  -3  113.67    5.92
  -1 -11   3   99.29    6.30
   1 -11  -3  103.52    6.80
  -1 -11   3  119.17    5.91
  -1 -11   3  111.67    6.37
   1  11  -3  106.64    5.93
  -1  11   3  107.78    6.47
   1  11  -3  116.67    6.64
   1  11  -3  107.64    5.71
   0 -11   3    7.87    1.54
   0 -11  -3    5.05    1.70
   0 -11   3    6.35    1.50
   0 -11  -3    7.74    1.27
   0 -11  -3    7.27    1.50
   0 -11   3    7.75    1.36
   0 -11  -3    8.49    1.64
   0  11  -3    8.96    1.57
   0  11  -3    7.85    1.30
   0  11   3    7.77    1.53
   0  11  -3    4.60    1.51
  -1 -11  -3   55.22    3.55
   1 -11   3   49.32    4.19
  -1 -11  -3   45.94    3.66
   1 -11   3   48.38    3.30
  -1 -11  -3   54.67    3.75
   1 -11   3   50.40    3.74
  -1  11  -3   49.17    3.68
   1  11   3   49.76    3.15
  -2 -11  -3    0.95    0.65
  -2 -11  -3   -0.99    1.16
  -2 -11  -3    0.99    0.71
   2 -11   3    0.65    0.72
   2 -11   3    0.42    0.81
   2 -11   3   -0.12    1.07
  -2  11  -3    0.46    1.00
  -2  11  -3    0.93    0.91
   2  11   3    0.65    0.60
   3 -11   3    2.19    1.31
   3 -11   3    2.97    1.42
   3 -11   3    2.22    0.87
  -3 -11  -3    4.74    1.50
   3 -11   3    2.62    1.77
  -3 -11  -3    1.22    0.72
  -3 -11  -3    2.26    1.56
  -3 -11  -3    2.01    1.77
  -3 -11  -3    1.48    1.06
  -3  11  -3    2.00    1.25
   4 -11   3    9.92    2.38
   4 -11   3    9.21    1.94
  -4 -11  -3    9.71    2.15
  -4 -11  -3    9.53    1.82
  -4 -11  -3    7.00    1.76
   4 -11   3    6.35    1.33
  -4 -11  -3   10.07    2.98
  -4 -11  -3   12.00    2.42
  -4  11  -3    7.59    1.73
  -5 -11  -3  105.94    7.17
  -5 -11  -3   86.80    7.29
  -5 -11  -3  100.69    6.58
   5 -11   3  108.08    6.62
   5 -11   3   98.05    6.74
  -5 -11  -3   97.59    6.63
  -5 -11  -3  109.30    6.27
   5 -11   3  103.64    5.67
  -5  11  -3  108.00    6.19
  -6 -11  -3    0.32    1.17
  -6 -11  -3   -0.10    1.36
   6 -11   3    0.88    0.67
   6 -11   3   -0.17    0.90
  -6 -11  -3   -1.05    0.70
  -6 -11  -3    1.38    1.21
   6 -11   3    0.63    0.81
  -6 -11  -3    0.11    1.09
   6  11   3   -0.17    0.76
  -6  11  -3    0.02    0.70
   7 -11   3   62.60    3.76
  -7 -11  -3   64.16    4.75
   7 -11   3   69.29    4.53
  -7 -11  -3   66.67    5.22
  -7 -11  -3   73.05    4.81
  -7 -11  -3   60.63    4.54
  -7 -11  -3   63.83    5.44
  -7  11  -3   68.40    4.20
   7  11   3   70.79    4.65
  -7  11  -3   65.76    4.14
  -8 -11  -3    1.33    1.19
  -8 -11  -3    1.16    1.19
  -8 -11  -3    1.25    0.78
  -8 -11  -3    0.42    0.83
  -8 -11  -3    1.40    0.84
   8 -11   3    1.07    0.62
  -8  11  -3    1.87    0.75
  -8  11  -3    0.86    0.64
   9 -11   3    2.64    0.66
  -9 -11  -3    2.55    0.81
  -9 -11  -3    2.10    0.76
  -9 -11  -3    0.03    0.75
  -9  11  -3    1.56    0.50
   9  12  -3   -0.21    0.55
  -9  12   3    0.80    0.46
  -8 -12   3    7.90    1.36
   8 -12  -3    8.44    1.41
  -8 -12   3    9.61    1.83
   8 -12  -3    8.03    1.46
   8 -12  -3    6.32    1.18
   8  12  -3   11.05    1.72
  -8  12   3    9.91    1.43
   8  12  -3    7.81    1.58
  -8  12   3   10.89    1.42
   7 -12  -3   -0.09    0.72
  -7 -12   3   -1.16    0.70
   7 -12  -3   -0.41    0.84
   7 -12  -3   -0.28    0.62
   7 -12  -3    0.57    0.67
   7 -12  -3    0.53    0.86
  -7 -12   3    0.37    1.08
   7  12  -3    0.07    0.73
  -7  12   3    0.97    0.74
  -7  12   3   -0.87    0.63
   7  12  -3   -0.01    0.70
  -6 -12   3   14.67    2.67
   6 -12  -3   16.94    2.42
  -6 -12   3   17.94    2.33
   6 -12  -3   18.88    2.62
   6 -12  -3   18.52    2.66
   6 -12  -3   13.21    2.34
   6 -12  -3   12.77    2.12
  -6 -12   3   10.72    2.21
  -6  12   3   21.94    2.53
   6  12  -3   14.52    2.13
  -6  12   3   15.97    2.27
  -5 -12   3    0.60    1.39
   5 -12  -3    0.45    1.03
   5 -12  -3    2.35    1.27
  -5 -12   3    0.66    1.10
   5 -12  -3    0.56    0.93
  -5 -12   3   -0.27    0.75
   5 -12  -3    0.56    0.92
   5 -12  -3    0.55    0.86
  -5 -12   3    1.36    0.82
  -5 -12   3    1.42    1.15
  -5  12   3    0.15    0.91
   5  12  -3    2.16    1.06
  -4 -12   3   65.41    4.90
   4 -12  -3   70.45    5.12
   4 -12  -3   62.75    5.32
  -4 -12   3   72.69    4.31
   4 -12  -3   68.35    5.32
   4 -12  -3   71.86    4.89
   4 -12  -3   64.78    5.02
  -4 -12   3   65.60    4.47
  -4 -12   3   65.38    5.18
  -4 -12   3   71.97    6.02
   4 -12  -3   71.71    5.09
   4  12  -3   71.76    4.65
   3 -12  -3   -0.34    0.77
   3 -12  -3    0.01    0.81
  -3 -12   3    0.62    1.00
   3 -12  -3   -0.42    0.83
   3 -12  -3    0.37    1.23
  -3 -12   3   -0.22    0.63
   3 -12  -3    0.63    1.20
  -3 -12   3    0.53    1.17
   3 -12  -3    1.61    1.19
  -3 -12   3    1.10    1.70
  -3 -12   3    1.16    1.04
  -3 -12   3   -1.42    1.29
   3  12  -3    0.93    0.92
  -2 -12   3   29.20    3.12
   2 -12  -3   20.20    2.85
  -2 -12   3   26.49    3.03
  -2 -12   3   45.19    4.59
  -2 -12   3   39.41    4.58
   2 -12  -3   46.21    4.69
   2 -12  -3   39.42    4.16
  -2 -12   3   37.25    2.67
   2 -12  -3   27.77    3.79
   2 -12  -3   33.69    3.46
   2 -12  -3   33.71    3.84
  -2 -12   3   33.33    4.45
   2  12  -3   30.22    2.88
   2  12  -3   35.43    3.06
   1 -12  -3    0.88    0.75
  -1 -12   3    1.81    1.18
  -1 -12   3    0.60    0.84
   1 -12  -3    0.42    1.00
  -1 -12   3    0.91    0.70
   1 -12  -3    0.39    0.71
   1  12  -3    0.42    1.09
   1  12  -3    0.48    0.72
  -1  12   3   -0.04    1.03
   0 -12  -3    1.46    0.92
   0 -12  -3    1.85    1.10
   0 -12   3    1.98    0.74
   0 -12   3    0.67    0.83
   0 -12   3    2.46    1.02
   0 -12  -3    0.45    1.04
   0 -12  -3    2.13    0.91
   0  12  -3    1.86    1.01
   0  12  -3    1.93    1.28
   1 -12   3   17.67    3.22
  -1 -12  -3   22.35    2.83
   1 -12   3   21.99    3.30
   1 -12   3   24.53    3.29
  -1 -12  -3   22.49    3.02
  -1 -12  -3   25.93    3.06
   1 -12   3   20.61    2.45
   1 -12   3   22.47    2.93
  -1 -12  -3   27.30    2.91
  -1  12  -3   19.99    3.05
   2 -12   3   97.00    6.41
   2 -12   3   88.75    6.84
  -2 -12  -3   96.74    5.55
   2 -12   3   91.65    6.15
   2 -12   3   90.44    5.36
  -2 -12  -3   94.43    5.83
  -2 -12  -3   85.51    6.00
  -2 -12  -3   84.57    6.45
  -2  12  -3   90.99    5.69
  -3 -12  -3    0.90    1.08
   3 -12   3   -0.03    1.27
  -3 -12  -3    1.94    0.86
  -3 -12  -3   -0.53    1.08
   3 -12   3   -0.56    0.98
  -3 -12  -3    0.37    1.64
   3 -12   3    0.72    1.20
  -3 -12  -3   -0.58    0.69
   3 -12   3    0.00    0.60
  -3  12  -3    0.05    0.98
  -4 -12  -3   74.64    5.16
  -4 -12  -3   79.31    5.59
  -4 -12  -3   74.02    4.78
   4 -12   3   67.51    4.33
  -4 -12  -3   75.78    6.25
   4 -12   3   70.63    5.25
   4 -12   3   68.31    5.55
  -4 -12  -3   69.26    5.39
  -4  12  -3   69.18    4.77
  -5 -12  -3   -0.34    1.14
   5 -12   3    0.60    1.09
  -5 -12  -3   -0.56    0.74
   5 -12   3    0.50    0.53
   5 -12   3   -0.17    0.83
  -5 -12  -3   -1.05    1.34
  -5 -12  -3    0.39    0.86
  -5 -12  -3    0.92    1.09
  -5  12  -3   -0.28    0.72
   6 -12   3    0.54    0.54
  -6 -12  -3    0.63    1.28
  -6 -12  -3    0.66    1.18
  -6 -12  -3    0.97    0.79
   6 -12   3    0.17    0.75
  -6 -12  -3    0.55    0.98
   6  12   3   -0.55    0.68
  -6  12  -3    0.84    0.85
  -6  12  -3    0.00    0.61
  -7 -12  -3    2.12    1.04
   7 -12   3    2.43    0.73
  -7 -12  -3    0.98    1.23
  -7 -12  -3    2.93    1.18
  -7 -12  -3    0.98    1.12
   7 -12   3    1.39    0.70
  -7  12  -3    2.02    0.83
   7  12   3    1.64    1.01
  -8 -12  -3   38.70    2.93
  -8 -12  -3   41.10    3.72
   8 -12   3   40.94    2.85
  -8 -12  -3   41.15    3.01
  -8 -13   3    2.50    0.88
   8 -13  -3    1.79    0.80
   8 -13  -3    1.74    0.71
  -8  13   3    1.64    0.66
   8  13  -3    1.97    0.82
   7 -13  -3   74.23    4.74
   7 -13  -3   62.67    4.30
   7 -13  -3   66.50    4.37
  -7 -13   3   73.09    4.45
  -7 -13   3   65.72    5.11
   7 -13  -3   70.37    4.42
   7 -13  -3   81.15    5.34
   7  13  -3   68.89    4.64
  -7  13   3   69.24    4.14
  -7  13   3   73.48    4.36
   7  13  -3   68.60    4.59
   6 -13  -3    1.82    0.95
  -6 -13   3    1.54    1.44
  -6 -13   3    2.59    1.08
   6 -13  -3    4.22    1.34
   6 -13  -3    4.06    1.35
   6 -13  -3    2.87    1.22
  -6 -13   3    2.14    1.27
   6 -13  -3    3.11    1.11
  -6  13   3    1.41    0.95
   6  13  -3    3.26    1.07
  -5 -13   3   41.19    5.06
  -5 -13   3   41.90    3.09
   5 -13  -3   38.36    3.95
  -5 -13   3   41.07    4.38
   5 -13  -3   46.39    3.96
  -5 -13   3   26.25    3.51
  -5 -13   3   44.65    3.38
   5 -13  -3   40.43    3.73
   5 -13  -3   42.48    3.53
   5 -13  -3   42.25    3.62
   5  13  -3   38.99    3.20
  -5  13   3   36.75    3.09
   4 -13  -3   -0.53    0.74
  -4 -13   3   -0.01    0.91
  -4 -13   3   -0.31    0.73
  -4 -13   3    0.56    0.75
   4 -13  -3    0.57    0.99
   4 -13  -3    2.78    1.22
   4 -13  -3   -0.74    0.81
  -4 -13   3    0.09    0.58
  -4 -13   3    0.51    1.01
   4 -13  -3    0.06    1.30
  -4 -13   3   -0.56    1.51
   4  13  -3   -0.41    0.54
  -4  13   3    0.09    0.77
  -3 -13   3    6.14    1.48
  -3 -13   3    7.04    1.29
  -3 -13   3    8.67    1.75
   3 -13  -3    7.87    1.96
   3 -13  -3    8.61    2.34
   3 -13  -3    8.39    2.18
  -3 -13   3    5.83    1.52
  -3 -13   3    8.41    1.97
  -3 -13   3    6.80    2.44
   3 -13  -3    7.27    1.86
   3 -13  -3    7.39    2.00
   3  13  -3    5.87    1.53
  -3  13   3    7.46    1.57
   2 -13  -3   11.92    2.43
  -2 -13   3   12.98    2.43
  -2 -13   3   10.11    1.48
  -2 -13   3   13.66    2.47
   2 -13  -3   12.85    2.36
   2 -13  -3    6.98    1.93
  -2 -13   3   11.97    2.25
  -2 -13   3    8.50    1.80
   2 -13  -3    9.61    2.17
   2 -13  -3   10.51    2.43
   2  13  -3    6.24    1.53
   1 -13  -3   52.74    4.56
   1 -13  -3   54.70    5.08
  -1 -13   3   57.53    4.42
   1 -13  -3   57.40    4.65
  -1 -13   3   51.65    4.64
  -1 -13   3   59.17    3.78
   1 -13  -3   53.90    4.56
  -1 -13   3   60.36    4.32
  -1 -13   3   57.84    4.27
   1 -13  -3   51.52    4.18
   1  13  -3   59.84    4.43
   1  13  -3   50.50    4.36
   0 -13  -3    1.80    1.10
   0 -13  -3    1.58    1.13
   0 -13   3    3.10    1.10
   0 -13   3    5.28    2.02
   0 -13   3    1.28    0.85
   0 -13   3    3.41    1.77
   0 -13  -3    2.42    1.29
   0 -13  -3    2.40    1.33
   0 -13   3    2.87    1.23
   0 -13  -3    2.40    0.98
   0 -13   3    1.63    1.18
   0  13  -3    0.98    1.13
   1 -13   3  104.19    7.84
   1 -13   3   68.22    6.13
  -1 -13  -3   74.78    5.02
  -1 -13  -3   75.95    5.17
  -1 -13  -3   83.07    5.67
   1 -13   3   91.31    5.36
   1 -13   3   79.59    6.55
  -1 -13  -3   78.03    5.53
  -1 -13  -3   72.23    5.34
   1 -13   3   77.00    5.52
   1 -13   3   76.25    4.87
  -1  13  -3   85.84    5.81
  -2 -13  -3    1.51    1.02
  -2 -13  -3    2.85    1.18
   2 -13   3    1.20    1.30
  -2 -13  -3    1.01    1.88
   2 -13   3    1.63    1.50
  -2 -13  -3    0.87    1.09
  -2 -13  -3    0.18    0.96
   2 -13   3    2.86    1.06
  -2  13  -3    3.08    1.34
  -2  13  -3    1.18    1.19
  -3 -13  -3    0.15    0.68
  -3 -13  -3    0.51    1.17
  -3 -13  -3   -0.22    1.43
   3 -13   3    0.38    0.71
   3 -13   3    0.53    1.13
  -3 -13  -3    0.04    0.81
   3 -13   3   -0.08    0.94
  -3 -13  -3    2.38    1.12
  -3  13  -3    1.72    1.07
  -3  13  -3    0.42    1.05
  -4 -13  -3   12.07    2.19
   4 -13   3    8.89    2.05
  -4 -13  -3    7.70    1.56
   4 -13   3   16.06    2.68
  -4 -13  -3    9.52    2.33
  -4 -13  -3    7.20    1.86
   4 -13   3    9.87    1.52
  -4 -13  -3   14.64    2.98
  -4  13  -3   10.89    1.77
  -5 -13  -3   40.97    3.87
  -5 -13  -3   47.91    3.68
  -5 -13  -3   43.13    4.23
  -5 -13  -3   49.49    4.39
   5 -13   3   46.83    3.11
   5 -13   3   52.01    4.23
  -5 -13  -3   44.84    5.13
   5 -13   3   54.82    4.06
  -5  13  -3   47.00    3.47
  -6 -13  -3    2.29    1.04
  -6 -13  -3    2.06    1.10
  -6 -13  -3    2.07    1.23
  -6 -13  -3    1.73    1.57
   6 -13   3    2.32    0.74
   6 -13   3    1.66    0.79
  -6  13  -3    1.46    0.79
  -6  13  -3    2.17    0.94
   6  13   3    1.12    0.85
  -7 -13  -3   50.72    4.14
  -7 -13  -3   40.54    3.36
  -7 -13  -3   43.38    3.43
   7 -13   3   48.98    3.32
  -7 -13  -3   49.67    4.21
  -7  13  -3   45.77    3.00
   8 -13   3   -0.08    0.35
  -8 -13  -3    0.04    0.57
  -8 -13  -3    0.38    0.79
  -7 -14   3    8.01    1.31
   7 -14  -3    7.84    1.31
   7 -14  -3    9.79    1.52
  -7 -14   3    6.73    1.78
   7 -14  -3    7.66    1.37
   7 -14  -3    6.98    1.19
   7  14  -3    9.22    1.56
  -7  14   3    5.29    1.17
  -6 -14   3   12.48    1.85
   6 -14  -3   10.49    1.75
   6 -14  -3   15.20    2.09
  -6 -14   3   10.63    2.25
   6 -14  -3   10.38    1.80
   6 -14  -3   10.94    2.01
   6 -14  -3    9.43    1.68
  -6 -14   3   13.44    2.64
   6  14  -3   10.74    1.70
  -6  14   3   13.70    1.82
  -5 -14   3    8.41    1.96
   5 -14  -3    9.33    1.83
   5 -14  -3   10.57    2.03
  -5 -14   3    5.65    2.10
   5 -14  -3    9.73    1.92
  -5 -14   3    8.70    1.67
   5 -14  -3   10.24    2.03
  -5 -14   3    9.19    1.58
   5 -14  -3   10.98    2.03
  -5 -14   3    8.91    2.02
   5  14  -3    8.58    1.61
  -5  14   3    8.31    1.56
  -4 -14   3   98.70    7.31
  -4 -14   3   99.74    6.54
  -4 -14   3  109.78    6.30
   4 -14  -3  103.87    6.61
   4 -14  -3  108.62    6.58
   4 -14  -3  106.97    6.99
  -4 -14   3   97.16    5.75
   4 -14  -3   97.40    6.62
   4 -14  -3  107.08    6.69
  -4 -14   3   96.58    6.57
  -4 -14   3  108.69    7.00
   4  14  -3  101.04    6.06
  -4  14   3  107.56    6.05
   3 -14  -3   26.72    3.41
  -3 -14   3   19.84    2.81
   3 -14  -3   19.20    3.01
  -3 -14   3   24.08    3.40
  -3 -14   3   24.96    2.88
   3 -14  -3   20.79    3.02
  -3 -14   3   18.84    2.16
   3 -14  -3   26.19    3.41
  -3 -14   3   20.66    2.88
   3 -14  -3   16.75    2.70
  -3  14   3   24.89    2.74
   3  14  -3   15.93    2.28
   2 -14  -3   62.52    5.13
  -2 -14   3   55.72    4.42
   2 -14  -3   52.49    4.73
   2 -14  -3   53.36    4.79
   2 -14  -3   59.37    4.68
  -2 -14   3   65.06    4.04
   2 -14  -3   59.63    4.83
  -2 -14   3   55.00    4.83
  -2 -14   3   59.22    4.56
  -2 -14   3   62.13    4.57
   2  14  -3   64.20    4.60
  -1 -14   3    0.98    0.93
   1 -14  -3    0.89    1.47
  -1 -14   3    0.43    0.63
   1 -14  -3    1.00    0.95
  -1 -14   3    2.32    1.37
   1 -14  -3    0.93    1.21
   1 -14  -3    0.82    1.18
  -1 -14   3    0.72    0.79
  -1 -14   3    1.45    1.18
   1 -14  -3    0.45    1.17
   1  14  -3    1.50    1.06
   1  14  -3    1.81    0.97
   0 -14  -3    4.96    1.46
   0 -14  -3    5.66    1.71
   0 -14   3    6.96    1.72
   0 -14   3   11.14    2.14
   0 -14   3    7.96    2.15
   0 -14   3   11.36    2.16
   0 -14  -3   10.76    2.09
   0 -14  -3    7.37    1.97
   0 -14   3    9.50    1.71
   0 -14  -3    6.43    1.71
   0  14  -3    5.59    1.76
   0  14  -3   11.67    2.21
  -1 -14  -3   11.49    1.93
  -1 -14  -3    6.58    1.54
  -1 -14  -3    7.59    1.74
  -1 -14  -3   14.21    2.50
   1 -14   3   12.02    2.02
  -1 -14  -3   13.53    2.48
   1 -14   3   13.12    2.93
   1 -14   3   12.40    1.97
   1 -14   3    9.22    2.06
   1 -14   3   21.62    3.47
  -1  14  -3    9.56    2.17
  -2 -14  -3   53.21    3.83
   2 -14   3   43.68    3.45
  -2 -14  -3   50.86    3.99
  -2 -14  -3   44.64    4.01
   2 -14   3   45.88    4.21
   2 -14   3   45.91    5.09
  -2 -14  -3   45.29    4.11
  -2  14  -3   53.79    4.19
   3 -14   3   11.47    2.26
  -3 -14  -3    8.99    1.82
  -3 -14  -3   16.76    2.79
  -3 -14  -3   12.86    2.06
  -3 -14  -3    9.07    1.85
   3 -14   3    8.85    1.91
   3 -14   3   14.32    1.95
  -3 -14  -3    7.29    2.19
  -3  14  -3   10.78    1.77
  -3  14  -3   11.59    2.14
   4 -14   3   78.20    4.50
   4 -14   3   75.75    5.55
   4 -14   3   71.71    5.21
  -4 -14  -3   72.53    5.15
  -4 -14  -3   80.10    5.69
  -4 -14  -3   76.93    4.94
  -4 -14  -3   76.22    5.83
  -4  14  -3   67.37    4.60
  -5 -14  -3   -0.21    0.68
   5 -14   3    0.99    0.86
  -5 -14  -3   -0.08    0.88
  -5 -14  -3    0.06    1.05
   5 -14   3    0.23    0.54
  -5 -14  -3    0.39    1.56
  -5 -14  -3   -0.07    0.82
  -5  14  -3   -0.29    0.66
  -5  14  -3    0.51    0.69
  -6 -14  -3    0.74    1.00
  -6 -14  -3   -0.48    1.37
   6 -14   3    0.52    0.56
  -6 -14  -3    0.47    0.90
  -6 -14  -3    0.09    0.79
   6 -14   3    0.14    0.52
  -6  14  -3   -0.22    0.57
  -6  14  -3    0.11    0.65
   6  14   3    0.52    0.67
  -7 -14  -3    8.69    1.40
  -7 -14  -3    7.08    1.76
   7 -14   3    7.77    1.20
  -7 -15   3   62.70    3.63
   7 -15  -3   59.28    3.46
   7 -15  -3   56.53    3.62
   7  15  -3   55.11    3.64
   6 -15  -3   32.69    2.59
   6 -15  -3   33.74    2.64
  -6 -15   3   33.40    2.74
   6 -15  -3   30.56    4.00
   6 -15  -3   28.89    2.73
   6 -15  -3   28.03    2.49
   6  15  -3   32.16    2.74
  -6  15   3   31.44    2.42
   5 -15  -3   33.76    2.94
  -5 -15   3   33.00    3.72
   5 -15  -3   34.22    3.09
  -5 -15   3   40.05    3.18
  -5 -15   3   34.86    4.13
  -5 -15   3   33.25    2.66
   5 -15  -3   33.77    2.99
   5 -15  -3   40.29    3.18
   5 -15  -3   34.61    3.16
  -5  15   3   37.21    2.77
   5  15  -3   31.95    2.89
  -4 -15   3    0.60    0.86
   4 -15  -3    0.23    0.80
  -4 -15   3    0.82    1.20
   4 -15  -3    1.31    1.03
  -4 -15   3    0.25    1.07
  -4 -15   3    1.01    0.72
   4 -15  -3    1.82    1.07
  -4 -15   3   -0.18    0.88
   4 -15  -3    0.17    0.76
   4 -15  -3    0.71    0.85
  -4  15   3    1.23    0.84
   4  15  -3    1.41    0.83
   3 -15  -3   11.06    2.31
  -3 -15   3   10.52    2.09
   3 -15  -3    5.40    1.64
  -3 -15   3   11.09    1.96
  -3 -15   3   10.30    1.58
   3 -15  -3   12.14    2.33
  -3 -15   3   11.32    2.35
   3 -15  -3   10.79    1.97
  -3 -15   3    8.67    1.83
   3 -15  -3   11.57    2.24
   3  15  -3    9.70    1.84
   2 -15  -3   11.31    2.14
  -2 -15   3    9.47    2.13
   2 -15  -3   13.29    2.38
   2 -15  -3   11.88    2.29
  -2 -15   3   14.24    2.47
   2 -15  -3   10.01    1.92
  -2 -15   3    9.11    1.54
  -2 -15   3   16.49    2.61
  -2 -15   3   14.77    2.29
   2 -15  -3   14.01    2.70
   2  15  -3   11.58    1.97
   1 -15  -3  108.54    7.28
   1 -15  -3  114.16    7.00
  -1 -15   3  105.87    6.23
  -1 -15   3  111.85    6.73
  -1 -15   3  105.49    6.85
   1 -15  -3  106.22    7.29
   1 -15  -3  117.93    7.26
   1 -15  -3   98.77    6.96
  -1 -15   3  110.20    7.35
  -1 -15   3  104.94    6.88
   1  15  -3  111.67    6.85
   1  15  -3  113.14    6.95
   0 -15   3   32.51    5.42
   0 -15   3   20.42    2.38
   0 -15  -3   13.91    2.24
   0 -15  -3   27.47    3.62
   0 -15  -3   19.60    3.00
   0 -15  -3   14.59    2.47
   0 -15   3   20.68    2.86
   0 -15   3   24.72    3.71
   0 -15  -3   22.28    2.91
   0 -15   3   23.79    2.77
   0  15  -3   20.09    2.86
   0  15  -3   24.27    3.22
   1 -15   3   48.09    3.80
  -1 -15  -3   57.49    4.51
   1 -15   3   54.89    4.57
   1 -15   3   46.62    4.96
   1 -15   3   58.77    4.01
  -1 -15  -3   57.13    4.27
  -1 -15  -3   57.83    4.56
  -1 -15  -3   56.21    4.36
  -1 -15  -3   56.36    4.69
  -1  15  -3   54.50    4.59
  -1  15  -3   62.58    4.54
  -2 -15  -3    2.47    1.19
  -2 -15  -3    1.65    1.04
  -2 -15  -3    3.09    1.33
   2 -15   3    2.16    1.36
   2 -15   3    1.54    0.91
  -2 -15  -3    2.62    1.35
   2 -15   3    3.06    1.44
  -2  15  -3    1.37    0.93
  -3 -15  -3    9.22    2.00
  -3 -15  -3    5.03    1.62
  -3 -15  -3    4.06    1.35
  -3 -15  -3    4.47    1.34
  -3 -15  -3    4.15    1.94
   3 -15   3    6.68    1.70
   3 -15   3    6.23    1.32
   3 -15   3    5.58    1.62
  -3  15  -3    3.99    1.19
   4 -15   3   15.46    2.33
  -4 -15  -3   13.32    2.08
  -4 -15  -3   12.90    2.06
  -4 -15  -3   13.96    2.58
  -4 -15  -3   13.44    2.33
   4 -15   3   14.33    1.72
  -4  15  -3   10.85    1.81
  -4  15  -3   13.07    1.79
  -5 -15  -3   36.84    3.66
   5 -15   3   42.21    2.67
  -5 -15  -3   29.21    3.08
   5 -15   3   41.68    3.23
  -5 -15  -3   40.20    3.67
  -5 -15  -3   37.66    3.34
  -5  15  -3   39.09    2.80
  -5  15  -3   44.19    3.14
   6 -15   3    6.43    1.15
  -6 -15  -3    5.87    1.49
  -6 -15  -3    8.84    1.57
  -6  15  -3    6.39    1.10
   6 -16  -3    8.40    1.24
   6 -16  -3    5.68    0.98
  -6 -16   3    5.49    1.17
   6 -16  -3    7.61    1.30
   6  16  -3    5.12    1.06
   5 -16  -3   19.74    2.19
   5 -16  -3   20.54    2.27
   5 -16  -3   15.41    2.06
  -5 -16   3   19.81    2.31
  -5 -16   3   18.86    2.64
   5 -16  -3   14.07    2.02
   5 -16  -3   14.07    2.01
   4 -16  -3   70.89    4.80
   4 -16  -3   69.50    4.89
   4 -16  -3   66.72    4.60
  -4 -16   3   68.30    4.88
  -4 -16   3   68.72    4.23
   4 -16  -3   65.76    4.64
   4 -16  -3   74.83    4.81
  -4 -16   3   67.63    4.64
  -4 -16   3   71.79    5.05
  -4 -16   3   90.02    5.57
   4  16  -3   61.46    4.27
  -3 -16   3   40.12    3.59
  -3 -16   3   39.81    2.96
   3 -16  -3   36.95    3.42
  -3 -16   3   44.75    4.54
  -3 -16   3   35.75    3.90
  -3 -16   3   36.65    3.61
   3 -16  -3   39.71    3.51
   3 -16  -3   39.84    3.50
   3 -16  -3   29.93    3.37
   3 -16  -3   42.60    3.85
   3  16  -3   38.77    3.16
  -2 -16   3   45.17    3.99
   2 -16  -3   53.70    4.18
  -2 -16   3   48.58    3.99
  -2 -16   3   42.68    3.28
   2 -16  -3   48.33    4.17
   2 -16  -3   46.42    4.08
  -2 -16   3   44.15    3.73
   2 -16  -3   44.89    3.93
   2 -16  -3   42.73    4.10
  -2 -16   3   47.86    4.37
   2  16  -3   39.42    3.55
   1 -16  -3    6.48    1.71
   1 -16  -3    5.78    1.85
  -1 -16   3   10.83    1.95
  -1 -16   3    9.98    1.97
   1 -16  -3    8.63    1.94
  -1 -16   3    9.23    2.33
   1 -16  -3    5.59    1.72
   1 -16  -3    9.93    2.23
  -1 -16   3    7.96    1.63
   1  16  -3    8.81    2.03
   1  16  -3   12.21    2.18
   0 -16   3    4.48    1.45
   0 -16  -3    3.27    1.51
   0 -16   3    5.87    1.92
   0 -16  -3    3.93    1.35
   0 -16  -3    5.76    1.54
   0 -16   3    3.22    1.10
   0 -16  -3    5.61    1.71
   0 -16   3    7.36    1.50
   0  16  -3    6.17    1.73
   0  16  -3    5.80    1.69
  -1 -16  -3   26.25    3.48
   1 -16   3   21.32    2.50
  -1 -16  -3   17.82    2.76
   1 -16   3   26.67    3.43
   1 -16   3   14.97    2.45
  -1 -16  -3   21.40    3.02
  -1 -16  -3   14.66    2.34
  -1 -16  -3   23.44    2.92
  -1  16  -3   18.27    2.58
  -1  16  -3   24.72    3.10
   2 -16   3   81.80    5.06
   2 -16   3   88.46    5.91
  -2 -16  -3   79.48    5.56
  -2 -16  -3   89.28    6.12
  -2 -16  -3   87.05    5.73
  -2  16  -3   90.26    5.50
  -2  16  -3   88.56    5.75
  -3 -16  -3   33.62    3.40
   3 -16   3   34.96    2.61
   3 -16   3   35.76    3.20
  -3 -16  -3   35.97    4.04
  -3 -16  -3   29.99    3.39
  -3 -16  -3   41.26    3.99
  -3 -16  -3   28.19    3.09
  -3  16  -3   33.63    3.03
  -3  16  -3   31.52    2.75
   4 -16   3   33.24    2.88
  -4 -16  -3   34.76    3.32
  -4 -16  -3   34.41    3.09
  -4 -16  -3   34.23    3.58
  -4 -16  -3   25.39    3.13
   4 -16   3   35.02    2.42
  -4  16  -3   34.28    2.81
  -5 -16  -3   -0.22    0.69
  -5 -16  -3    0.01    0.83
   5 -16   3   -0.27    0.46
  -5  16  -3   -0.34    0.48
   5 -17  -3   21.70    1.84
   5 -17  -3   20.36    1.88
   5 -17  -3   21.43    2.00
  -5 -17   3   20.43    2.07
   5  17  -3   22.04    2.02
  -4 -17   3    2.12    0.98
   4 -17  -3    2.05    0.85
   4 -17  -3    1.52    0.82
   4 -17  -3    2.08    0.88
  -4 -17   3    1.23    0.97
   3 -17  -3   18.60    2.45
  -3 -17   3   19.08    2.48
   3 -17  -3   17.73    2.36
  -3 -17   3   15.96    1.95
   3 -17  -3   20.93    2.55
  -3 -17   3   13.40    1.94
  -3 -17   3   17.54    2.67
   3 -17  -3   18.06    2.37
   3  17  -3   17.29    2.04
   2 -17  -3   27.63    3.25
   2 -17  -3   21.79    2.84
  -2 -17   3   26.01    3.16
   2 -17  -3   26.09    3.01
  -2 -17   3   31.47    2.97
  -2 -17   3   20.17    2.25
  -2 -17   3   32.24    3.41
   2 -17  -3   31.23    3.30
   2 -17  -3   23.58    3.06
   2  17  -3   19.69    2.53
   1 -17  -3   47.13    3.94
   1 -17  -3   46.41    3.88
  -1 -17   3   52.05    3.55
  -1 -17   3   39.38    3.21
   1 -17  -3   38.06    3.79
   1 -17  -3   45.47    3.80
  -1 -17   3   44.89    4.07
  -1 -17   3   49.77    3.93
   1  17  -3   45.19    3.62
   0 -17  -3   21.41    2.72
   0 -17  -3   21.80    2.92
   0 -17   3   26.17    3.15
   0 -17   3   28.88    2.64
   0 -17  -3   20.28    2.78
   0 -17   3   25.81    3.14
   0 -17  -3   24.31    3.30
   0 -17   3   22.83    2.58
   0  17  -3   27.56    2.98
   0  17  -3   29.31    3.21
   1 -17   3   19.38    2.26
  -1 -17  -3   16.74    2.21
  -1 -17  -3   16.54    2.69
   1 -17   3   16.57    2.43
   1 -17   3   22.88    2.75
  -1 -17  -3   19.26    2.76
  -1 -17  -3   21.96    2.90
  -1  17  -3   19.99    2.46
  -1  17  -3   19.49    2.41
  -2 -17  -3    6.19    1.54
  -2 -17  -3    4.70    1.34
   2 -17   3    3.45    1.00
  -2 -17  -3    5.58    1.41
   2 -17   3    4.24    1.32
  -2 -17  -3    4.06    1.52
  -2  17  -3    4.73    1.17
  -2  17  -3    5.78    1.34
   3 -17   3    5.22    1.26
  -3 -17  -3    5.62    1.34
  -3 -17  -3    6.95    2.34
   3 -17   3    6.89    1.57
  -3 -17  -3    6.05    1.49
  -3  17  -3    7.07    1.32
   4 -17   3    5.65    1.15
  -4 -17  -3    5.62    1.37
  -4 -17  -3    5.03    1.31
   3 -18  -3   15.03    1.84
  -3 -18   3   14.40    2.23
   3 -18  -3   13.15    1.74
   3 -18  -3   15.47    1.88
  -3 -18   3   12.55    1.68
   2 -18  -3   17.34    2.17
  -2 -18   3   14.87    2.26
  -2 -18   3   16.64    1.92
  -2 -18   3   17.96    2.21
   2 -18  -3   17.15    2.28
   2 -18  -3   17.64    2.34
  -1 -18   3    0.85    0.68
   1 -18  -3    1.88    1.08
  -1 -18   3    3.53    1.32
   1 -18  -3    2.37    1.10
  -1 -18   3    1.58    0.89
   0 -18   3    5.13    1.35
   0 -18  -3    5.68    1.47
   0 -18  -3    4.28    1.30
   0 -18   3    6.13    1.45
   0  18  -3    6.81    1.27
  -1 -18  -3   19.12    2.66
  -1 -18  -3   26.95    2.93
   1 -18   3   26.81    2.48
  -1  18  -3   25.15    2.29
   2 -18   3   46.18    3.33
  -2 -18  -3   50.90    3.90
  -2 -18  -3   44.61    3.43
  -2  18  -3   45.94    3.15
  -3 -18  -3   15.01    1.80
  -3 -18  -3   13.34    2.10
   3 -18   3   13.51    1.71
  -3  18  -3   13.17    1.62
  11   0  -4   -0.34    0.45
 -11   0   4    0.38    0.63
  11   0  -4    0.04    0.49
  10   0  -4   63.04    4.15
  10   0  -4   61.53    4.11
 -10   0   4   63.73    4.02
 -10   0   4   63.33    4.01
   9   0  -4   -0.43    0.63
  -9   0   4    0.16    0.81
   9   0  -4   -0.25    0.64
  -9   0   4    1.11    0.74
  -8   0   4   36.62    3.38
   8   0  -4   42.70    3.36
   8   0  -4   42.97    3.63
  -8   0   4   41.76    3.30
  -7   0   4    0.87    0.70
   7   0  -4   -0.39    0.64
   7   0  -4    1.04    0.72
  -7   0   4   -0.09    0.68
   6   0  -4    4.20    1.20
  -6   0   4    4.73    1.20
  -6   0   4    4.97    1.35
   6   0  -4    4.61    1.02
   6   0  -4    7.30    1.56
  -5   0   4    0.87    0.95
  -5   0   4    0.26    0.62
   5   0  -4   -0.08    0.36
   5   0  -4   -0.21    0.34
   5   0  -4   -0.18    0.66
   4   0  -4  100.99    5.14
  -4   0   4   98.92    5.30
   4   0  -4  103.98    5.08
  -3   0   4   -0.26    0.37
   3   0  -4   -0.83    0.31
   3   0  -4   -0.21    0.25
   2   0  -4  228.42    9.92
  -2   0   4  220.13    9.90
   2   0  -4  206.34    9.76
  -2   0   4  223.18    9.69
  -1   0   4    0.13    0.26
  -1   0   4   -0.13    0.28
   1   0  -4    0.06    0.27
   0   0  -4   18.42    1.30
   0   0   4   18.78    1.51
   0   0  -4   22.51    1.35
  -1   0  -4   -0.29    0.24
   1   0   4   -0.15    0.50
  -1   0  -4   -0.57    0.21
  -2   0  -4  136.49    6.18
   2   0   4  138.10    6.78
  -2   0  -4  119.94    6.00
  -3   0  -4    0.30    0.44
   3   0   4   -0.17    0.58
  -4   0  -4  134.94    6.79
   4   0   4  134.75    6.91
  -4   0  -4  120.93    6.84
  -4   0  -4  119.53    6.48
  -5   0  -4   -0.36    0.87
  -5   0  -4    0.37    0.88
  -5   0  -4    0.15    0.53
  -5   0  -4   -0.02    0.78
   5   0   4   -0.03    0.61
  -6   0  -4   42.08    3.47
  -6   0  -4   47.02    3.61
  -6   0  -4   41.29    3.27
  -6   0  -4   46.97    3.69
   6   0   4   41.39    3.22
   6   0   4   38.62    2.98
  -7   0  -4    0.18    1.62
   7   0   4    0.67    0.67
  -7   0  -4    1.36    1.17
  -7   0  -4    3.67    1.22
  -7   0  -4   -0.56    1.15
  -7   0  -4    0.05    1.19
   8   0   4   37.00    2.77
  -8   0  -4   37.85    3.48
  -8   0  -4   29.88    3.47
   8   0   4   33.65    3.18
  -8   0  -4   38.07    3.17
   9   0   4    0.06    0.54
  -9   0  -4   -0.39    0.78
  -9   0  -4   -0.18    0.59
   9   0   4    0.40    0.73
  -9   0  -4    0.75    0.80
 -10   0  -4   94.15    5.10
 -10   0  -4   90.26    5.12
  10   0   4   94.86    5.37
  10   0   4   97.12    5.08
  11  -1  -4   20.26    2.65
 -11  -1   4   18.69    1.75
  11  -1  -4   17.70    1.62
 -11   1   4   17.22    1.86
  11   1  -4   13.67    2.39
  11   1  -4   16.78    1.78
  10  -1  -4    3.38    1.06
 -10  -1   4    2.33    0.96
 -10  -1   4    2.60    1.05
  10  -1  -4    3.64    1.03
 -10   1   4    3.74    1.02
  10   1  -4    3.58    1.10
  10   1  -4    2.66    1.11
   9  -1  -4   -0.34    0.67
  -9  -1   4    0.24    0.82
   9  -1  -4    0.37    0.82
  -9  -1   4    1.28    0.94
   9   1  -4    0.74    0.76
   9   1  -4   -0.12    0.71
  -9   1   4    1.21    0.81
  -9   1   4    1.41    1.27
   8  -1  -4    0.32    0.96
   8  -1  -4    0.43    0.82
  -8  -1   4    0.09    0.73
   8  -1  -4    0.12    0.74
  -8  -1   4    0.59    0.89
   8   1  -4    0.41    0.74
  -8   1   4    1.68    0.95
  -8   1   4   -0.40    0.95
   8   1  -4    0.34    1.01
  -7  -1   4   83.47    5.08
   7  -1  -4   79.87    4.59
   7  -1  -4   83.37    5.47
   7  -1  -4   82.01    5.06
  -7  -1   4   83.67    4.94
   7   1  -4   72.85    4.61
   7   1  -4   85.03    5.21
  -7   1   4   78.52    5.05
  -7   1   4   77.96    4.90
   6  -1  -4    5.32    1.33
  -6  -1   4    4.83    1.22
   6  -1  -4    3.71    1.01
  -6  -1   4    3.83    1.26
   6  -1  -4    7.14    1.14
   6   1  -4    3.83    0.92
  -6   1   4    4.77    1.29
   6   1  -4    6.38    1.37
  -6   1   4    4.13    1.08
   6   1  -4    4.65    1.35
   5  -1  -4  132.56    6.38
  -5  -1   4  115.86    6.83
   5  -1  -4  133.58    6.47
   5  -1  -4  126.43    6.79
  -5  -1   4  115.66    6.59
   5  -1  -4  125.47    6.82
   5   1  -4  134.91    8.64
   5   1  -4  132.27    6.79
  -5   1   4  122.07    6.67
   5   1  -4  132.94    6.26
  -5   1   4  126.55    6.91
   5   1  -4  121.37    6.34
  -4  -1   4   12.00    1.51
   4  -1  -4   11.45    1.29
   4  -1  -4   14.94    1.47
  -4   1   4   13.26    1.51
   4   1  -4   10.77    1.17
   4   1  -4    9.18    1.21
  -3  -1   4    1.24    0.58
   3  -1  -4    0.59    0.49
   3  -1  -4    1.28    0.59
   3   1  -4    1.57    0.57
   3   1  -4    1.51    0.50
  -3   1   4    0.80    0.50
   2  -1  -4    0.07    0.20
  -2  -1   4    0.63    0.31
   2  -1  -4    0.24    0.25
  -2  -1   4   -0.20    0.25
   2   1  -4   -0.52    0.17
  -2   1   4   -0.29    0.25
  -2   1   4   -0.01    0.20
   2   1  -4   -0.24    0.31
   1  -1  -4  201.78    8.77
  -1  -1   4  208.30    9.11
  -1  -1   4  201.77    9.06
   1  -1  -4  205.19    9.14
  -1   1   4  200.40    9.07
   1   1  -4  207.64    9.12
   1   1  -4  199.45    8.74
  -1   1   4  195.72    9.08
   0  -1  -4   26.93    1.70
   0  -1  -4   28.91    1.70
   0  -1   4   28.79    1.92
   0   1  -4   30.19    1.71
   0   1   4   30.58    2.01
   0   1  -4   30.65    1.74
   0   1   4   28.61    1.34
  -1  -1  -4  149.69    6.86
  -1  -1  -4  155.09    6.92
   1  -1   4  146.42    7.33
  -1   1  -4  144.18    6.87
   1   1   4  151.58    7.48
  -1   1  -4  151.12    6.88
  -2  -1  -4    0.60    0.35
   2  -1   4    0.68    0.56
  -2  -1  -4    0.18    0.28
   2   1   4   -0.12    0.52
  -2   1  -4   -0.03    0.20
  -2   1  -4    0.41    0.29
  -3  -1  -4   75.61    3.84
   3  -1   4   66.32    4.12
  -3   1  -4   67.44    3.61
  -3   1  -4   71.89    3.82
   3   1   4   72.60    4.32
  -4  -1  -4   13.78    1.80
  -4  -1  -4   13.78    1.66
  -4  -1  -4   21.88    2.83
   4  -1   4   14.35    1.87
  -4  -1  -4   10.20    1.68
  -4   1  -4   16.35    2.18
  -4   1  -4   15.63    1.98
  -4   1  -4   14.17    1.71
   4   1   4   14.21    1.99
  -5  -1  -4   87.67    5.01
  -5  -1  -4   78.77    5.09
   5  -1   4   81.36    4.64
  -5  -1  -4   87.68    5.39
   5  -1   4   76.02    4.82
  -5  -1  -4   90.38    5.21
  -5   1  -4   78.32    5.24
  -5   1  -4   90.68    5.34
  -5   1  -4   79.95    4.86
  -5   1  -4   79.43    5.07
   5   1   4   83.98    5.10
  -6  -1  -4    5.24    1.40
   6  -1   4    7.65    1.44
   6  -1   4   11.56    1.66
  -6  -1  -4    9.49    2.03
  -6  -1  -4    9.37    1.87
  -6  -1  -4    8.79    1.92
  -6   1  -4    7.50    1.57
  -6   1  -4    7.61    1.52
   6   1   4    7.66    1.60
   7  -1   4  182.70    8.64
  -7  -1  -4  172.91    9.36
  -7  -1  -4  170.87    9.22
  -7  -1  -4  168.55    9.13
  -7  -1  -4  143.28    9.25
  -7  -1  -4  184.63    9.41
   7  -1   4  163.51    9.17
   7   1   4  168.55    8.64
  -7   1  -4  173.73    9.11
  -7   1  -4  159.06    9.39
  -8  -1  -4    0.44    1.50
  -8  -1  -4    6.79    1.48
   8  -1   4    6.85    1.25
  -8  -1  -4    7.76    1.74
   8  -1   4    6.46    1.51
  -8  -1  -4    8.44    1.68
  -8  -1  -4    8.54    1.81
  -8   1  -4    6.21    1.58
  -8   1  -4    5.07    1.34
   8   1   4    5.88    1.20
  -9  -1  -4   37.07    3.14
  -9  -1  -4   35.68    2.94
  -9  -1  -4   41.99    3.18
   9  -1   4   40.60    3.24
   9  -1   4   42.20    2.73
  -9   1  -4   33.95    2.92
   9   1   4   39.41    2.75
   9   1   4   43.44    3.36
  -9   1  -4   38.12    3.15
 -10  -1  -4    0.26    0.66
  10  -1   4   -0.26    0.48
 -10  -1  -4   -0.31    0.48
 -10   1  -4    0.51    0.55
  10   1   4    0.16    0.49
  10   1   4    0.47    0.55
 -10   1  -4    0.12    0.54
  11  -2  -4    1.55    0.65
 -11  -2   4    1.94    0.74
  11   2  -4    2.51    0.76
  10  -2  -4   49.62    3.64
  10  -2  -4   57.89    3.77
 -10  -2   4   57.80    3.66
 -10  -2   4   56.70    3.77
  10   2  -4   54.80    3.78
  10   2  -4   52.02    3.78
 -10   2   4   57.03    3.65
 -10   2   4   53.12    3.61
   9  -2  -4   15.54    2.21
   9  -2  -4   15.92    2.20
  -9  -2   4   12.41    1.85
  -9  -2   4   12.24    2.04
  -9   2   4   15.92    2.12
  -9   2   4   13.42    1.94
   9   2  -4   13.57    2.00
   9   2  -4   17.03    2.52
   8  -2  -4   51.05    4.12
  -8  -2   4   49.38    4.00
   8  -2  -4   49.56    4.25
   8  -2  -4   61.12    4.01
  -8  -2   4   50.75    3.75
   8   2  -4   51.69    4.00
   8   2  -4   50.86    4.25
  -8   2   4   56.21    3.82
   7  -2  -4   -0.42    0.60
  -7  -2   4    0.01    0.84
  -7  -2   4    0.66    0.64
   7  -2  -4    0.82    0.60
   7  -2  -4   -0.46    0.68
  -7   2   4    0.08    0.82
   7   2  -4    0.16    0.60
   7   2  -4    0.20    0.81
  -7   2   4    0.65    0.83
  -6  -2   4    4.37    1.11
   6  -2  -4    4.07    1.30
   6  -2  -4    5.61    2.06
   6  -2  -4    3.35    0.91
  -6  -2   4    3.16    1.16
   6  -2  -4    2.75    1.01
  -6   2   4    4.48    1.13
   6   2  -4    5.64    1.31
  -6   2   4    5.18    1.41
   6   2  -4    3.17    1.34
   6   2  -4    3.77    0.92
  -5  -2   4    7.41    1.64
   5  -2  -4    7.51    1.12
   5  -2  -4    6.05    1.27
   5  -2  -4    7.55    1.55
   5  -2  -4    9.33    1.66
  -5  -2   4    7.79    1.33
   5  -2  -4    7.71    1.27
  -5   2   4    6.36    1.26
   5   2  -4    6.56    1.48
  -5   2   4    7.45    1.54
   5   2  -4    5.57    1.03
   5   2  -4    3.54    1.06
  -4  -2   4  204.01   10.24
   4  -2  -4  217.67   10.09
   4  -2  -4  225.69   10.22
   4   2  -4  224.55    9.91
   4   2  -4  207.75    9.99
  -4   2   4  222.60   10.30
   3  -2  -4   52.42    3.08
  -3  -2   4   56.92    3.20
   3  -2  -4   61.52    3.26
  -3  -2   4   58.27    3.00
  -3   2   4   57.04    3.20
   3   2  -4   58.23    3.07
   3   2  -4   58.41    3.06
  -2  -2   4  121.32    5.68
   2  -2  -4  127.86    5.84
  -2  -2   4  116.34    5.61
   2  -2  -4  116.96    5.53
   2   2  -4  119.99    5.68
   2   2  -4  120.43    5.56
  -2   2   4  120.08    5.42
  -2   2   4  121.08    5.71
   1  -2  -4    2.80    0.37
   1  -2  -4    2.55    0.54
  -1  -2   4    2.06    0.43
  -1  -2   4    2.85    0.56
  -1   2   4    2.48    0.49
   1   2  -4    2.51    0.40
   1   2  -4    2.75    0.54
  -1   2   4    1.78    0.46
   0  -2  -4   28.02    1.43
   0  -2  -4   26.82    1.68
   0  -2   4   29.27    1.91
   0  -2  -4   27.45    1.72
   0   2  -4   28.45    1.73
   0   2   4   28.62    2.05
   0   2  -4   31.06    1.69
  -1  -2  -4   65.29    3.24
   1  -2   4   61.85    3.59
  -1  -2  -4   62.82    3.20
   1   2   4   61.10    3.73
  -1   2  -4   64.10    3.17
  -1   2  -4   61.96    3.24
   1   2   4   62.84    2.89
  -2  -2  -4   58.17    2.98
   2  -2   4   61.64    3.56
  -2  -2  -4   56.54    3.07
   2   2   4   56.63    2.76
   2   2   4   59.70    3.68
  -2   2  -4   58.24    3.12
  -2   2  -4   57.97    3.06
  -3  -2  -4   24.07    1.76
   3  -2   4   24.80    2.09
  -3   2  -4   25.83    1.78
  -3   2  -4   24.96    1.79
   3   2   4   24.39    2.54
  -4  -2  -4  300.28   15.16
  -4  -2  -4  314.12   14.51
  -4  -2  -4  310.19   14.32
   4  -2   4  292.08   14.17
  -4  -2  -4  297.20   14.63
   4  -2   4  327.87   14.59
  -4   2  -4  317.92   14.56
   4   2   4  303.86   14.77
  -4   2  -4  300.21   14.31
  -4   2  -4  344.38   15.26
  -5  -2  -4    6.83    1.54
   5  -2   4    7.24    1.35
  -5  -2  -4    8.55    2.04
  -5  -2  -4    6.07    1.44
  -5  -2  -4    6.01    1.27
   5  -2   4    5.82    1.20
   5   2   4    7.80    1.52
  -5   2  -4    5.98    1.45
  -5   2  -4    5.50    1.46
  -5   2  -4    6.26    1.25
  -6  -2  -4   44.35    3.59
  -6  -2  -4   44.79    3.73
  -6  -2  -4   51.52    4.00
  -6  -2  -4   55.29    4.08
   6  -2   4   50.07    3.25
  -6   2  -4   51.22    3.61
  -6   2  -4   55.94    3.92
   6   2   4   47.83    3.79
  -7  -2  -4    1.05    1.71
  -7  -2  -4   11.33    2.11
  -7  -2  -4    7.82    1.80
   7  -2   4    8.26    1.80
  -7  -2  -4    6.35    1.59
  -7  -2  -4   11.10    2.27
  -7  -2  -4    8.22    1.89
  -7  -2  -4    9.85    2.04
   7  -2   4    7.52    1.37
  -7   2  -4    7.56    1.72
  -7   2  -4    6.92    1.46
  -8  -2  -4   54.79    4.05
   8  -2   4   52.59    3.35
   8  -2   4   53.07    3.96
  -8  -2  -4   46.96    3.84
  -8  -2  -4   46.34    3.92
  -8  -2  -4   46.79    4.03
  -8   2  -4   55.88    3.79
   8   2   4   47.83    3.44
  -8   2  -4   55.43    4.08
  -9  -2  -4   13.62    1.96
   9  -2   4   19.67    2.27
  -9  -2  -4   17.20    2.15
   9  -2   4   23.33    2.12
  -9   2  -4   17.93    2.31
  -9   2  -4   22.52    2.40
   9   2   4   16.28    1.89
   9   2   4   22.78    2.73
 -10  -2  -4   84.65    4.64
 -10  -2  -4   78.65    4.62
  10  -2   4   88.10    4.87
  10   2   4   88.05    4.95
 -10   2  -4   77.33    4.52
 -10   2  -4   76.89    4.57
 -11  -3   4   29.86    2.17
  11  -3  -4   27.13    2.18
  11   3  -4   26.56    2.10
 -11   3   4   30.71    2.08
  10  -3  -4    7.65    1.45
 -10  -3   4    7.82    1.46
 -10  -3   4    7.10    1.34
  10  -3  -4    4.68    1.09
  10   3  -4    5.57    1.32
 -10   3   4    6.96    1.31
 -10   3   4    6.31    1.32
  10   3  -4    7.67    1.45
   9  -3  -4    0.21    0.56
   9  -3  -4    0.34    0.71
  -9  -3   4    1.24    0.88
  -9  -3   4    1.31    0.86
   9   3  -4    3.54    1.16
   9   3  -4    1.10    0.84
  -9   3   4   -0.01    0.75
  -9   3   4    0.64    0.96
  -8  -3   4   10.50    1.75
   8  -3  -4   11.40    1.94
   8  -3  -4    8.28    1.85
   8  -3  -4   13.64    2.18
  -8  -3   4   12.92    2.08
   8   3  -4    9.32    2.00
  -8   3   4    9.12    1.78
   8   3  -4    7.26    1.72
  -7  -3   4   67.22    4.15
  -7  -3   4   62.50    4.20
   7  -3  -4   59.25    4.09
   7  -3  -4   56.96    4.21
  -7  -3   4   62.31    4.92
   7  -3  -4   62.27    3.73
   7   3  -4   61.33    3.98
  -7   3   4   61.98    4.25
  -7   3   4   54.91    3.98
   7   3  -4   62.82    4.51
   6  -3  -4   54.57    4.08
  -6  -3   4   64.89    4.14
   6  -3  -4   57.87    3.90
  -6  -3   4   60.58    4.22
   6  -3  -4   57.62    4.13
   6  -3  -4   61.18    3.54
   6  -3  -4   57.76    3.84
  -6  -3   4   59.37    3.83
   6   3  -4   61.84    4.21
   6   3  -4   53.97    3.79
   6   3  -4   53.24    3.56
  -6   3   4   60.41    3.94
  -6   3   4   55.52    4.03
   5  -3  -4  169.45    8.05
  -5  -3   4  161.04    8.35
  -5  -3   4  161.00    8.60
  -5  -3   4  172.98    8.66
   5  -3  -4  166.92    8.50
   5  -3  -4  170.27    8.38
   5  -3  -4  173.76    8.76
   5  -3  -4  158.68    8.59
   5   3  -4  178.21    8.45
  -5   3   4  151.97    8.33
  -5   3   4  151.27    8.51
   5   3  -4  166.15    8.55
   5   3  -4  167.53    8.05
   4  -3  -4    3.04    0.78
   4  -3  -4    2.91    0.74
  -4  -3   4    3.36    0.64
  -4  -3   4    2.91    0.83
   4   3  -4    2.40    0.61
  -4   3   4    2.63    0.73
   4   3  -4    3.57    0.65
   3  -3  -4   35.72    2.15
  -3  -3   4   33.52    2.21
   3  -3  -4   37.29    2.33
  -3  -3   4   34.84    2.07
   3   3  -4   34.65    2.05
  -3   3   4   31.12    2.15
   3   3  -4   35.17    2.03
  -2  -3   4   33.87    1.97
  -2  -3   4   33.38    1.97
   2  -3  -4   33.37    2.13
   2  -3  -4   32.14    1.86
  -2   3   4   30.71    1.93
   2   3  -4   32.29    1.81
   2   3  -4   36.68    2.01
  -1  -3   4  302.35   13.01
  -1  -3   4  289.48   12.79
   1  -3  -4  292.49   13.03
   1  -3  -4  281.10   12.64
  -1   3   4  301.96   12.88
   1   3  -4  286.76   12.57
   1   3  -4  286.80   12.91
  -1   3   4  286.05   12.91
   0  -3  -4  164.34    7.40
   0  -3  -4  163.90    7.16
   0  -3   4  162.88    7.64
   0  -3  -4  168.35    7.54
   0   3  -4  152.28    7.44
   0   3   4  155.57    7.79
   0   3  -4  161.97    7.31
  -1  -3  -4  265.39   11.84
   1  -3   4  262.18   12.25
  -1  -3  -4  266.79   11.91
   1   3   4  270.34   11.58
  -1   3  -4  267.91   11.96
   1   3   4  256.21   12.46
  -1   3  -4  264.97   11.75
   2  -3   4    1.26    0.63
  -2  -3  -4    0.16    0.32
  -2  -3  -4    0.82    0.38
  -2   3  -4    0.29    0.29
  -2   3  -4    0.38    0.42
   2   3   4    1.38    0.71
   2   3   4    0.69    0.28
  -3  -3  -4   41.74    2.61
   3  -3   4   44.57    2.98
  -3   3  -4   43.01    2.65
  -3   3  -4   46.82    2.78
   3   3   4   42.57    3.16
   3   3   4   45.14    2.38
  -4  -3  -4   16.69    2.19
  -4  -3  -4   18.86    1.94
  -4  -3  -4   18.17    2.04
  -4  -3  -4   16.74    2.49
   4  -3   4   22.66    2.08
   4  -3   4   16.13    1.93
  -4   3  -4   18.55    1.89
  -4   3  -4   17.35    2.11
   4   3   4   14.89    2.12
  -4   3  -4   16.79    2.32
   5  -3   4  111.99    5.93
  -5  -3  -4  112.05    6.56
  -5  -3  -4  123.30    7.12
  -5  -3  -4  123.27    6.37
   5  -3   4  108.04    6.13
  -5  -3  -4  119.05    6.51
  -5   3  -4  101.95    6.13
  -5   3  -4  109.85    6.53
  -5   3  -4  114.34    6.41
   5   3   4  123.09    6.73
  -6  -3  -4   27.48    3.49
  -6  -3  -4   28.65    3.15
   6  -3   4   17.23    2.32
   6  -3   4   23.26    2.25
  -6  -3  -4   20.36    2.59
  -6  -3  -4   23.98    2.98
  -6   3  -4   21.90    2.70
   6   3   4   20.16    2.74
  -6   3  -4   24.34    2.64
  -6   3  -4   27.10    2.98
  -7  -3  -4   94.70    6.20
   7  -3   4   94.46    5.20
  -7  -3  -4   94.55    6.12
  -7  -3  -4   91.17    5.98
  -7  -3  -4   83.08    5.84
  -7  -3  -4   97.62    6.12
   7  -3   4   93.79    5.81
  -7   3  -4   96.97    6.14
  -7   3  -4   92.89    5.66
  -8  -3  -4    1.11    1.18
  -8  -3  -4    0.21    1.02
  -8  -3  -4    1.81    1.02
   8  -3   4    1.15    0.81
  -8  -3  -4   -0.14    0.88
   8  -3   4    1.70    0.70
  -8  -3  -4   -2.17    1.13
  -8  -3  -4    0.19    1.02
   8   3   4    1.25    0.83
  -8   3  -4    1.92    0.99
  -8   3  -4    0.16    0.73
   9  -3   4   11.43    1.81
  -9  -3  -4   11.25    1.73
  -9  -3  -4   11.85    1.77
   9  -3   4   11.39    1.39
  -9  -3  -4   12.87    1.90
   9   3   4   18.73    2.03
   9   3   4   12.10    2.00
  -9   3  -4   12.94    1.82
  -9   3  -4   11.52    1.67
 -10  -3  -4    1.63    0.74
 -10  -3  -4    1.83    0.75
  10  -3   4    1.85    0.69
 -10   3  -4    1.64    0.60
  10   3   4    2.08    0.75
 -11   4   4    7.15    1.04
  11   4  -4    9.75    1.26
 -10  -4   4   81.78    4.78
  10  -4  -4   86.82    5.03
  10  -4  -4   82.95    4.95
 -10  -4   4   84.30    4.96
  10   4  -4   85.07    5.08
 -10   4   4   84.58    4.82
  10   4  -4   84.60    5.12
 -10   4   4   81.69    4.92
  -9  -4   4   38.73    3.14
  -9  -4   4   42.67    3.44
   9  -4  -4   38.12    3.18
   9  -4  -4   47.57    3.54
   9  -4  -4   42.89    3.65
  -9   4   4   48.88    3.32
   9   4  -4   38.94    3.60
  -9   4   4   39.40    3.29
   9   4  -4   46.46    3.58
   8  -4  -4   60.42    4.46
   8  -4  -4   55.72    3.85
  -8  -4   4   46.17    3.83
   8  -4  -4   49.72    3.92
  -8  -4   4   51.28    3.74
   8   4  -4   50.44    4.10
   8   4  -4   51.91    4.21
  -8   4   4   55.95    3.82
   7  -4  -4    2.54    0.87
   7  -4  -4    5.44    1.54
  -7  -4   4    7.82    1.47
   7  -4  -4    7.90    1.90
   7  -4  -4    6.04    1.48
  -7  -4   4    4.93    1.51
  -7  -4   4    3.39    1.23
   7  -4  -4    6.15    1.57
   7  -4  -4    4.05    1.28
  -7  -4   4    5.00    1.69
   7   4  -4    3.87    1.18
  -7   4   4    5.70    1.46
   7   4  -4    5.51    1.62
   7   4  -4    4.83    1.67
   6  -4  -4    7.87    1.25
   6  -4  -4    5.85    1.60
  -6  -4   4    8.87    1.49
   6  -4  -4    7.40    1.43
  -6  -4   4    6.72    1.78
  -6  -4   4    4.93    1.45
   6  -4  -4   10.77    1.92
   6   4  -4    5.92    1.45
   6   4  -4    7.74    1.30
  -6   4   4    7.59    1.56
   6   4  -4    5.04    1.26
  -6   4   4    5.25    1.27
  -6   4   4    5.92    1.38
   5  -4  -4   54.71    3.69
   5  -4  -4   52.74    3.93
   5  -4  -4   52.88    3.84
   5  -4  -4   55.53    3.35
  -5  -4   4   56.52    3.93
  -5  -4   4   58.38    3.69
  -5  -4   4   61.13    4.02
   5  -4  -4   59.06    3.82
   5   4  -4   53.87    3.57
  -5   4   4   53.96    3.86
   5   4  -4   58.80    3.36
   5   4  -4   59.38    3.88
  -5   4   4   51.93    3.61
   4  -4  -4  214.16   10.28
  -4  -4   4  191.97   10.14
   4  -4  -4  211.98   10.47
   4  -4  -4  195.20   10.48
  -4  -4   4  213.69    9.87
  -4  -4   4  222.41   10.50
   4  -4  -4  216.30   10.00
  -4   4   4  216.50   10.16
   4   4  -4  215.87    9.81
   4   4  -4  224.10   10.52
   4   4  -4  211.51    9.67
  -3  -4   4   77.94    4.08
   3  -4  -4   78.67    4.36
   3  -4  -4   79.66    4.11
  -3  -4   4   78.92    4.26
   3   4  -4   78.38    3.98
  -3   4   4   83.95    4.20
   3   4  -4   75.44    3.92
  -2  -4   4  214.50   10.15
  -2  -4   4  225.09   10.26
   2  -4  -4  223.21   10.46
   2  -4  -4  224.40   10.08
   2   4  -4  233.86   10.21
  -2   4   4  234.28   10.22
   2   4  -4  219.26    9.97
  -1  -4   4   18.17    1.37
   1  -4  -4   18.81    1.16
  -1  -4   4   18.28    1.18
   1  -4  -4   15.73    1.57
   1   4  -4   17.15    1.31
  -1   4   4   20.48    1.39
  -1   4   4   17.13    1.24
   1   4  -4   18.05    1.07
   0  -4  -4   18.69    1.15
   0  -4  -4   17.27    1.42
   0  -4  -4   18.62    1.27
   0  -4   4   16.30    1.67
   0   4   4   17.58    1.85
   0   4  -4   18.89    1.20
   0   4  -4   19.65    1.41
  -1  -4  -4   41.67    2.59
  -1  -4  -4   40.07    3.07
  -1  -4  -4   46.58    2.49
   1  -4   4   43.50    2.80
   1   4   4   45.28    3.07
   1   4   4   49.66    2.35
  -1   4  -4   41.39    2.34
  -1   4  -4   49.33    2.71
   2  -4   4  144.76    7.47
  -2  -4  -4  152.74    7.07
  -2  -4  -4  145.57    7.93
  -2   4  -4  155.92    7.36
   2   4   4  147.70    7.81
  -2   4  -4  149.93    6.98
   2   4   4  152.36    6.84
  -3  -4  -4  175.10   12.02
  -3  -4  -4  180.36    8.58
   3  -4   4  165.15    8.86
  -3   4  -4  190.18    8.91
   3   4   4  188.34    8.35
   3   4   4  191.29    9.45
  -3   4  -4  185.58    8.61
  -4  -4  -4  164.99    8.07
  -4  -4  -4  153.08    8.21
  -4  -4  -4  161.53    7.88
   4  -4   4  163.67    7.86
   4  -4   4  165.41    8.08
  -4  -4  -4  154.87    8.95
   4   4   4  162.56    8.56
  -4   4  -4  153.60    8.38
  -4   4  -4  149.16    8.27
  -4   4  -4  166.20    7.95
  -4   4  -4  160.53    8.13
  -5  -4  -4    3.59    1.25
  -5  -4  -4    3.19    1.51
  -5  -4  -4    2.47    0.90
   5  -4   4    1.73    0.79
   5  -4   4    1.93    0.72
  -5  -4  -4    2.77    1.06
  -5   4  -4    2.33    0.93
  -5   4  -4    2.91    1.14
  -5   4  -4    2.34    0.93
   5   4   4    3.57    1.19
  -6  -4  -4   17.78    2.67
  -6  -4  -4   22.23    3.09
  -6  -4  -4   22.12    2.95
  -6  -4  -4   20.76    2.60
   6  -4   4   24.62    2.38
  -6   4  -4   24.97    2.70
   6   4   4   16.82    2.52
  -6   4  -4   20.80    2.39
  -6   4  -4   24.26    2.90
  -7  -4  -4    7.56    1.74
  -7  -4  -4    6.56    2.40
  -7  -4  -4    9.45    2.00
  -7  -4  -4    5.41    1.67
  -7  -4  -4    6.54    1.51
  -7  -4  -4    9.58    2.05
   7  -4   4    6.85    1.35
   7  -4   4   10.57    1.83
  -7   4  -4    8.63    1.79
  -7   4  -4    5.53    1.20
  -7   4  -4    6.05    1.42
  -8  -4  -4   48.19    4.56
  -8  -4  -4   46.43    4.01
   8  -4   4   46.49    3.61
   8  -4   4   49.47    3.11
  -8  -4  -4   48.32    3.86
  -8  -4  -4   47.05    3.83
  -8  -4  -4   47.75    3.86
  -8   4  -4   40.46    3.28
  -8   4  -4   46.23    3.67
  -9  -4  -4    6.82    1.70
   9  -4   4    7.43    1.12
  -9  -4  -4    8.04    1.45
   9  -4   4    9.81    1.62
  -9  -4  -4   10.23    1.67
  -9  -4  -4   12.53    1.92
   9   4   4    9.03    1.48
  -9   4  -4    8.03    1.35
  -9   4  -4    6.51    1.34
  10  -4   4   46.63    3.18
 -10  -4  -4   50.25    3.16
  10   4   4   52.95    3.40
 -10   4  -4   47.45    3.10
 -11  -5   4   28.95    2.10
 -11   5   4   28.58    2.02
  11   5  -4   32.01    2.16
 -10  -5   4   13.70    1.75
  10  -5  -4   14.15    1.83
  10  -5  -4   13.68    1.79
 -10   5   4   12.79    1.62
  10   5  -4   12.03    1.73
  10   5  -4   11.45    1.74
 -10   5   4   12.59    1.67
   9  -5  -4    2.13    0.90
   9  -5  -4    1.19    0.96
  -9  -5   4    0.99    0.99
  -9  -5   4    1.78    0.95
  -9   5   4    0.27    0.69
   9   5  -4    2.21    1.05
   9   5  -4    0.76    1.01
  -9   5   4    1.40    0.97
   8  -5  -4   27.66    3.03
  -8  -5   4   22.80    2.81
  -8  -5   4   25.22    2.83
   8  -5  -4   25.16    3.05
  -8  -5   4   25.27    3.23
   8  -5  -4   30.98    3.19
   8  -5  -4   27.03    3.09
   8   5  -4   22.25    2.94
   8   5  -4   27.82    3.40
  -8   5   4   23.77    2.68
   7  -5  -4  137.82    7.56
   7  -5  -4  127.48    7.34
   7  -5  -4  127.92    7.55
  -7  -5   4  138.06    7.44
   7  -5  -4  127.93    8.01
   7  -5  -4  143.63    7.82
  -7  -5   4  139.65    8.08
  -7  -5   4  131.66    7.72
  -7   5   4  144.73    7.54
   7   5  -4  124.90    7.82
   7   5  -4  129.42    7.76
   6  -5  -4  157.75    8.67
   6  -5  -4  163.28    8.98
   6  -5  -4  168.63    8.11
  -6  -5   4  165.24    9.08
   6  -5  -4  168.06    8.62
   6   5  -4  157.38    8.35
   6   5  -4  157.72    8.71
   6   5  -4  157.37    8.11
  -6   5   4  159.28    8.62
  -6   5   4  152.37    8.37
  -6   5   4  171.81    8.72
   5  -5  -4  176.57    9.06
   5  -5  -4  186.17    9.30
   5  -5  -4  174.56    9.13
  -5  -5   4  194.48    9.22
   5  -5  -4  166.69    9.32
  -5  -5   4  179.94    8.64
  -5  -5   4  169.18    9.28
   5  -5  -4  184.45    8.66
  -5   5   4  163.73    8.84
   5   5  -4  172.44    8.81
   5   5  -4  186.69    8.55
   5   5  -4  176.57    9.03
  -5   5   4  156.95    8.98
   4  -5  -4    9.81    1.66
   4  -5  -4   11.03    1.48
  -4  -5   4   14.99    2.06
   4  -5  -4   13.36    2.02
   4  -5  -4   12.47    1.87
  -4  -5   4   13.12    1.47
   4  -5  -4   11.74    1.74
  -4  -5   4   11.73    1.61
   4  -5  -4   12.78    1.94
   4   5  -4   13.51    1.33
  -4   5   4   15.72    1.79
   4   5  -4   16.82    2.02
   4   5  -4   12.14    1.34
   3  -5  -4   25.79    1.83
   3  -5  -4   28.49    2.18
  -3  -5   4   26.05    1.89
  -3  -5   4   24.61    2.03
  -3   5   4   28.85    1.94
   3   5  -4   28.18    1.76
   3   5  -4   25.08    1.69
   2  -5  -4   94.41    4.82
  -2  -5   4   84.03    4.46
  -2  -5   4   89.30    4.42
   2  -5  -4   85.83    4.29
   2   5  -4   87.14    4.37
  -2   5   4   86.90    4.35
   2   5  -4   84.13    4.17
   1  -5  -4  257.48   12.29
  -1  -5   4  282.43   11.81
  -1  -5   4  279.33   12.18
   1  -5  -4  261.93   11.78
   1   5  -4  258.47   11.67
   1   5  -4  262.98   12.01
  -1   5   4  268.78   12.08
  -1   5   4  258.34   11.87
   0  -5  -4  143.75    6.35
   0  -5   4  144.25    6.85
   0  -5  -4  130.21    6.40
   0  -5   4  138.59    6.27
   0  -5  -4  129.60    7.08
   0  -5  -4  135.94    6.84
   0   5  -4  142.51    6.66
  -1  -5  -4   75.33    3.73
  -1  -5  -4   74.75    4.09
  -1  -5  -4   71.04    4.54
   1  -5   4   66.06    4.07
  -1   5  -4   69.94    3.55
  -1   5  -4   78.69    4.06
   1   5   4   79.08    3.66
   2  -5   4   14.97    1.73
  -2  -5  -4   14.55    2.09
  -2  -5  -4   14.10    1.39
   2   5   4   17.89    1.19
  -2   5  -4   13.97    1.15
  -2   5  -4   18.09    1.86
  -3  -5  -4    4.67    1.31
  -3  -5  -4    3.47    1.01
   3  -5   4    4.49    1.03
  -3  -5  -4    4.79    1.16
   3  -5   4    6.20    1.20
  -3  -5  -4    5.34    0.85
  -3  -5  -4    5.42    1.81
  -3   5  -4    5.40    1.10
   3   5   4    7.38    0.92
  -3   5  -4    4.59    0.80
  -3   5  -4    4.92    1.30
  -4  -5  -4   38.11    4.34
  -4  -5  -4   31.95    3.10
   4  -5   4   33.68    2.38
   4  -5   4   31.83    2.45
  -4  -5  -4   32.69    2.30
  -4  -5  -4   34.21    2.51
  -4   5  -4   31.03    3.25
  -4   5  -4   29.01    2.43
   4   5   4   34.54    2.96
  -4   5  -4   32.30    2.35
   5  -5   4   44.73    3.11
  -5  -5  -4   47.87    3.20
  -5  -5  -4   46.04    3.38
  -5  -5  -4   44.86    3.54
  -5  -5  -4   49.23    4.22
   5  -5   4   40.97    2.91
  -5   5  -4   50.56    3.74
   5   5   4   42.48    3.56
  -6  -5  -4   19.17    2.79
   6  -5   4   25.15    2.95
  -6  -5  -4   21.08    2.73
   6  -5   4   21.69    2.25
  -6  -5  -4   29.11    3.39
  -6  -5  -4   18.90    2.81
  -6  -5  -4   26.55    4.17
  -6  -5  -4   22.81    3.22
  -6  -5  -4   18.43    2.78
  -6   5  -4   20.12    2.76
  -6   5  -4   25.25    3.02
  -6   5  -4   23.62    2.71
  -7  -5  -4   42.66    3.90
  -7  -5  -4   45.17    3.96
  -7  -5  -4   40.78    3.89
  -7  -5  -4   39.19    4.17
  -7  -5  -4   46.99    5.65
   7  -5   4   44.40    2.96
   7  -5   4   45.11    3.48
  -7   5  -4   45.89    3.38
  -7   5  -4   40.43    3.48
  -7   5  -4   39.70    3.17
  -8  -5  -4   11.17    2.01
   8  -5   4   15.67    1.83
  -8  -5  -4   15.37    2.37
  -8  -5  -4   12.29    2.19
  -8  -5  -4   20.65    2.85
  -8  -5  -4   16.74    2.41
   8  -5   4   16.17    2.26
  -8   5  -4   15.43    1.92
  -8   5  -4   13.94    2.08
  -9  -5  -4    7.71    1.57
  -9  -5  -4    4.98    1.34
   9  -5   4    4.65    0.89
   9  -5   4    5.60    1.19
  -9  -5  -4    4.42    1.38
  -9  -5  -4    0.05    1.24
  -9  -5  -4    5.50    1.24
   9   5   4    5.95    1.12
  -9   5  -4    5.50    1.19
 -10  -5  -4    1.62    0.67
  10  -5   4    0.27    0.40
  10   5   4    0.08    0.38
 -10   5  -4    0.22    0.46
 -11  -6   4   18.15    1.52
 -11   6   4   16.55    1.41
  11   6  -4   17.98    1.53
  10  -6  -4   86.08    4.89
 -10  -6   4   89.26    4.94
  10  -6  -4   79.86    4.77
  10   6  -4   88.60    5.12
 -10   6   4   82.70    4.81
  10   6  -4   85.69    4.97
 -10   6   4   76.79    4.54
  -9  -6   4   71.74    4.83
   9  -6  -4   78.01    4.78
  -9  -6   4   82.35    5.84
   9  -6  -4   73.01    4.80
   9   6  -4   75.03    5.15
  -9   6   4   75.87    4.53
   9   6  -4   75.77    5.04
  -9   6   4   75.17    4.78
   8  -6  -4   42.51    3.69
  -8  -6   4   40.72    3.58
  -8  -6   4   50.42    4.08
   8  -6  -4   40.31    3.30
   8  -6  -4   45.73    3.62
  -8   6   4   48.77    3.37
   8   6  -4   41.40    3.75
  -8   6   4   40.86    3.33
   8   6  -4   41.01    3.74
   7  -6  -4   50.53    3.69
  -7  -6   4   51.24    4.24
  -7  -6   4   46.54    3.93
   7  -6  -4   41.37    3.53
   7  -6  -4   47.82    3.67
   7  -6  -4   46.19    3.98
   7  -6  -4   50.88    3.94
  -7   6   4   51.79    3.62
   7   6  -4   48.19    4.00
   7   6  -4   41.99    3.77
   6  -6  -4    1.79    0.92
  -6  -6   4    0.79    0.87
   6  -6  -4    3.60    1.30
   6  -6  -4    3.55    1.29
   6  -6  -4    3.96    1.01
  -6   6   4    2.13    1.07
   6   6  -4    2.55    0.98
  -6   6   4    4.01    1.27
  -6   6   4    2.33    1.11
   6   6  -4    5.32    1.43
   6   6  -4    4.50    1.12
   5  -6  -4   58.40    3.52
   5  -6  -4   58.89    4.19
  -5  -6   4   51.41    4.01
  -5  -6   4   58.84    3.56
   5  -6  -4   51.66    3.81
   5  -6  -4   58.89    4.01
   5   6  -4   60.52    3.75
  -5   6   4   53.34    3.88
   5   6  -4   55.68    3.77
  -5   6   4   43.92    3.50
  -5   6   4   53.93    3.86
   5   6  -4   54.12    3.32
   4  -6  -4  135.59    7.21
   4  -6  -4  127.68    7.28
   4  -6  -4  131.77    7.42
  -4  -6   4  130.84    7.43
  -4  -6   4  138.40    6.81
   4  -6  -4  125.68    6.73
   4  -6  -4  138.17    7.37
  -4  -6   4  129.28    7.33
  -4   6   4  127.56    6.86
   4   6  -4  145.73    6.60
   4   6  -4  136.72    7.01
  -4   6   4  134.54    7.20
  -3  -6   4  111.88    5.66
   3  -6  -4  105.74    6.19
  -3  -6   4  103.53    6.12
   3  -6  -4  106.02    5.98
   3  -6  -4  109.88    6.12
   3  -6  -4  106.98    5.55
   3   6  -4  106.37    5.81
  -3   6   4  120.57    5.67
   3   6  -4  112.44    5.37
   3   6  -4  113.47    5.43
   2  -6  -4  101.96    5.64
  -2  -6   4  102.64    5.33
   2  -6  -4  102.56    5.09
   2   6  -4  102.33    5.14
   2   6  -4  102.36    4.96
  -2   6   4  111.23    5.16
   1  -6  -4   97.25    4.65
  -1  -6   4  103.33    5.06
   1  -6  -4   92.27    5.21
   1   6  -4   91.55    4.80
  -1   6   4   97.33    4.66
   1   6  -4   90.93    4.50
   0  -6  -4    9.67    1.48
   0  -6  -4   12.27    1.19
   0  -6  -4   12.03    1.80
   0  -6  -4   11.96    1.13
   0  -6   4   13.63    1.56
   0   6  -4   12.79    1.38
  -1  -6  -4   28.75    2.33
  -1  -6  -4   23.84    2.81
  -1  -6  -4   31.87    1.90
   1  -6   4   29.00    2.29
  -1   6  -4   35.11    2.33
   1   6   4   31.98    1.87
  -2  -6  -4  138.94    6.35
  -2  -6  -4  132.74    7.44
   2  -6   4  118.95    6.51
   2  -6   4  130.98    6.83
   2   6   4  134.80    6.26
  -2   6  -4  139.19    6.93
  -2   6  -4  125.79    6.85
   3  -6   4   56.78    3.47
  -3  -6  -4   52.51    3.43
  -3  -6  -4   52.68    3.21
  -3  -6  -4   50.25    3.96
   3  -6   4   51.92    3.22
  -3  -6  -4   53.56    3.05
  -3  -6  -4   44.86    4.11
  -3   6  -4   51.33    3.68
  -3   6  -4   44.83    3.39
   3   6   4   62.50    3.04
  -4  -6  -4   68.62    4.07
   4  -6   4   83.41    4.47
  -4  -6  -4   74.54    4.31
   4  -6   4   81.26    4.27
  -4  -6  -4   78.73    4.67
  -4  -6  -4   67.52    4.98
  -4  -6  -4   67.12    5.40
  -4   6  -4   68.78    4.75
   4   6   4   69.62    4.25
  -4   6  -4   71.72    4.46
  -5  -6  -4   41.32    4.55
   5  -6   4   31.86    2.40
  -5  -6  -4   34.64    2.83
  -5  -6  -4   47.92    4.08
  -5  -6  -4   31.64    2.61
  -5   6  -4   36.96    3.13
   5   6   4   28.96    3.41
   6  -6   4    6.35    1.17
  -6  -6  -4    7.39    2.20
   6  -6   4    9.75    1.94
  -6  -6  -4    6.21    1.66
  -6  -6  -4    3.59    1.39
  -6  -6  -4    4.71    1.44
  -6  -6  -4    4.75    1.66
  -6  -6  -4    7.09    2.09
  -6   6  -4    7.45    1.59
  -6   6  -4   10.51    2.04
  -7  -6  -4    8.73    1.96
   7  -6   4    6.90    1.19
   7  -6   4    5.89    1.47
  -7  -6  -4    7.07    1.74
  -7  -6  -4    3.05    1.27
  -7  -6  -4    4.29    1.67
  -7  -6  -4    5.70    2.10
  -7  -6  -4    5.14    1.65
  -7   6  -4    4.25    1.29
  -7   6  -4    2.58    1.06
  -8  -6  -4   42.76    3.86
   8  -6   4   39.76    3.18
   8  -6   4   39.14    2.61
  -8  -6  -4   38.86    3.86
  -8  -6  -4   41.11    3.58
  -8  -6  -4   29.74    3.55
  -8  -6  -4   23.86    3.05
  -8   6  -4   35.72    2.82
  -8   6  -4   40.82    3.20
  -9  -6  -4   20.12    2.33
  -9  -6  -4   14.87    2.05
  -9  -6  -4   18.62    2.50
  -9  -6  -4   23.20    2.46
   9  -6   4   21.40    2.05
   9  -6   4   20.69    1.88
  -9   6  -4   23.37    2.33
   9   6   4   15.38    1.82
 -10  -6  -4   20.55    1.78
  10  -6   4   20.76    1.75
  10   6   4   20.82    1.86
 -10   6  -4   20.21    1.68
  10  -7  -4   11.36    1.61
  10  -7  -4   12.61    1.59
 -10  -7   4   11.03    1.56
  10   7  -4   11.62    1.72
 -10   7   4   12.25    1.50
  10   7  -4   11.11    1.57
  -9  -7   4    0.07    1.08
   9  -7  -4    0.22    0.54
   9  -7  -4    0.20    0.62
  -9  -7   4   -0.31    0.67
  -9   7   4    0.28    0.76
   9   7  -4   -0.62    0.68
   9   7  -4    0.83    0.86
  -9   7   4    1.48    0.78
  -8  -7   4   56.10    4.33
   8  -7  -4   57.39    4.22
   8  -7  -4   60.15    4.49
  -8  -7   4   59.54    4.73
   8  -7  -4   56.41    4.06
   8   7  -4   57.47    4.44
  -8   7   4   57.84    4.01
  -8   7   4   66.09    4.05
   8   7  -4   59.76    4.62
  -7  -7   4  102.46    6.64
   7  -7  -4  116.13    6.72
   7  -7  -4  102.06    6.39
   7  -7  -4  102.35    8.77
   7  -7  -4  106.79    6.30
  -7  -7   4  107.19    7.00
   7  -7  -4  102.06    6.74
   7  -7  -4  102.72    6.31
  -7   7   4  107.33    6.08
   7   7  -4  102.80    6.67
   7   7  -4  113.00    6.68
   6  -7  -4  124.04    6.98
   6  -7  -4  107.37    6.42
   6  -7  -4   98.90    6.45
  -6  -7   4  107.56    7.00
  -6  -7   4  105.44    7.94
   6  -7  -4  117.20    7.23
   6  -7  -4  118.14    6.60
   6   7  -4  106.64    6.48
  -6   7   4  111.75    6.55
   6   7  -4  103.16    6.60
  -6   7   4  110.09    6.32
   6   7  -4  109.45    6.25
   6   7  -4  108.32    5.96
  -5  -7   4   88.40    5.03
  -5  -7   4   94.53    5.89
   5  -7  -4   90.28    5.44
   5  -7  -4   82.39    5.41
   5  -7  -4   85.84    5.64
   5  -7  -4   86.08    4.92
  -5   7   4   80.20    5.00
   5   7  -4   93.18    5.17
   5   7  -4   86.15    4.73
   5   7  -4   86.32    5.23
  -5   7   4   80.39    5.26
  -5   7   4   78.40    5.15
  -4  -7   4   56.07    3.60
  -4  -7   4   56.11    4.19
   4  -7  -4   58.57    3.62
  -4  -7   4   57.61    4.14
   4  -7  -4   61.82    4.09
   4  -7  -4   59.93    4.10
   4  -7  -4   54.90    4.19
  -4   7   4   56.74    3.98
   4   7  -4   56.37    3.72
  -4   7   4   62.20    3.80
   4   7  -4   59.33    3.36
   3  -7  -4   17.99    1.88
  -3  -7   4   21.62    1.82
  -3  -7   4   21.91    2.77
   3  -7  -4   24.58    2.56
   3  -7  -4   21.32    2.41
   3  -7  -4   21.37    2.60
   3  -7  -4   20.91    2.57
   3   7  -4   22.80    1.98
  -3   7   4   19.42    1.97
   3   7  -4   19.80    1.59
   3   7  -4   17.59    1.66
   2  -7  -4   11.23    1.80
   2  -7  -4    8.83    1.85
   2  -7  -4    9.59    1.62
  -2  -7   4    9.03    1.30
  -2  -7   4    9.51    1.83
   2  -7  -4    7.81    1.05
   2   7  -4   10.23    1.23
   2   7  -4    8.09    1.43
   2   7  -4    9.03    1.05
  -2   7   4   11.02    1.22
   1  -7  -4  175.00    8.23
  -1  -7   4  179.19    8.66
   1  -7  -4  169.24    8.91
   1   7  -4  178.20    8.43
  -1   7   4  180.28    8.20
   1   7  -4  193.24    8.87
   1   7  -4  167.27    8.79
   0  -7  -4  175.72    9.40
   0  -7  -4  183.50    9.58
   0  -7  -4  193.11    8.73
   0  -7   4  184.79    9.22
   0   7  -4  191.65    9.08
   0   7   4  199.68    8.72
  -1  -7  -4   57.70    3.05
  -1  -7  -4   52.23    3.99
   1  -7   4   52.76    3.50
   1  -7   4   53.46    3.24
   1   7   4   50.81    3.53
   1   7   4   58.81    3.11
  -1   7  -4   65.28    3.93
  -1   7  -4   57.04    3.52
   2  -7   4  100.95    5.48
   2  -7   4   91.69    5.14
  -2  -7  -4  100.10    6.14
  -2  -7  -4   86.66    6.05
  -2  -7  -4   95.05    4.85
  -2  -7  -4   95.32    5.24
  -2   7  -4   95.32    5.48
  -2   7  -4  104.48    5.65
   2   7   4  102.32    4.91
  -3  -7  -4    1.06    0.93
   3  -7   4    0.02    0.47
  -3  -7  -4    0.20    0.47
  -3  -7  -4   -0.13    1.32
  -3  -7  -4    0.11    0.59
   3  -7   4    0.50    0.50
  -3   7  -4   -0.19    0.56
  -3   7  -4   -0.06    0.73
   3   7   4    0.79    0.41
  -4  -7  -4   11.42    1.48
   4  -7   4   12.69    1.67
  -4  -7  -4   14.24    2.83
   4  -7   4   14.77    1.84
  -4  -7  -4   12.00    1.68
  -4  -7  -4    9.32    2.10
  -4  -7  -4    8.79    1.58
   4   7   4   15.75    2.27
  -4   7  -4   12.84    2.19
  -4   7  -4   10.05    1.67
   5  -7   4   41.20    2.87
  -5  -7  -4   47.08    4.30
  -5  -7  -4   44.53    3.22
  -5  -7  -4   44.58    3.47
  -5   7  -4   50.33    3.71
   5   7   4   33.49    3.91
  -6  -7  -4   79.44    5.84
  -6  -7  -4   95.83    7.07
   6  -7   4   89.68    5.07
  -6  -7  -4   99.15    6.69
  -6  -7  -4   98.75    5.79
   6  -7   4   96.99    5.90
  -6  -7  -4   75.78    6.19
  -6  -7  -4   94.00    5.98
  -6   7  -4   88.66    5.93
  -6   7  -4  108.05    5.94
  -7  -7  -4   20.55    3.64
   7  -7   4   15.25    2.29
  -7  -7  -4   16.39    2.64
  -7  -7  -4   20.27    2.80
   7  -7   4   20.90    2.12
  -7  -7  -4   12.62    2.33
  -7  -7  -4   19.15    2.64
  -7  -7  -4   23.15    3.39
  -7   7  -4   15.04    2.16
  -7   7  -4   15.19    2.04
  -8  -7  -4   40.14    3.75
  -8  -7  -4   28.50    3.26
  -8  -7  -4   37.00    3.39
  -8  -7  -4   28.68    3.96
   8  -7   4   35.67    2.93
   8  -7   4   31.24    2.36
  -8  -7  -4   25.60    2.97
  -8  -7  -4   33.76    3.47
  -8   7  -4   38.47    2.81
  -8   7  -4   36.09    2.92
  -9  -7  -4   -0.71    0.95
  -9  -7  -4    0.80    0.86
   9  -7   4    1.94    0.59
  -9  -7  -4    0.35    0.96
   9  -7   4    2.15    0.77
  -9  -7  -4    2.51    0.91
   9   7   4    1.65    0.76
  -9   7  -4    0.39    0.63
  10  -7   4    1.16    0.48
 -10  -7  -4    1.12    0.59
 -10   7  -4    1.32    0.52
  10   7   4    1.91    0.72
  10  -8  -4   15.15    1.65
 -10  -8   4   16.49    1.79
  10   8  -4   17.07    1.95
 -10   8   4   21.11    1.75
  -9  -8   4   83.97    5.09
   9  -8  -4   85.78    5.04
  -9  -8   4   82.36    5.47
   9  -8  -4   81.95    4.94
   9   8  -4   78.28    5.18
  -9   8   4   79.99    4.74
  -9   8   4   83.61    4.95
   9   8  -4   88.98    5.46
  -8  -8   4   17.50    2.48
   8  -8  -4   23.40    2.61
   8  -8  -4   22.13    2.62
  -8  -8   4   14.44    2.43
   8  -8  -4   18.45    2.53
   8   8  -4   18.91    2.74
  -8   8   4   20.37    2.46
   8   8  -4   22.49    2.96
   7  -8  -4   11.87    2.21
   7  -8  -4   25.58    3.06
  -7  -8   4   18.99    2.99
  -7  -8   4   15.82    2.62
   7  -8  -4   21.05    2.71
   7  -8  -4   19.31    2.62
   7  -8  -4   18.54    2.70
   7  -8  -4   21.76    2.75
   7   8  -4   18.23    2.72
   7   8  -4   17.38    2.61
  -6  -8   4   -0.04    1.28
   6  -8  -4    1.89    0.93
   6  -8  -4    1.88    1.01
   6  -8  -4    0.20    0.93
   6  -8  -4    1.53    1.04
   6  -8  -4    1.23    1.03
  -6  -8   4    2.79    1.36
   6  -8  -4   -0.05    1.03
   6   8  -4    0.51    0.95
   6   8  -4    2.32    1.16
   6   8  -4    1.17    0.90
  -5  -8   4   14.80    2.06
  -5  -8   4   15.88    2.61
   5  -8  -4   17.61    2.59
   5  -8  -4   20.75    2.68
   5  -8  -4   10.66    1.68
   5  -8  -4   15.24    2.39
  -5   8   4   18.90    2.43
   5   8  -4   16.91    2.33
   5   8  -4   17.22    1.83
   5   8  -4   15.25    2.12
   4  -8  -4   86.26    5.73
  -4  -8   4   86.42    5.60
   4  -8  -4   87.66    5.53
  -4  -8   4   92.32    6.00
  -4  -8   4   86.18    5.11
   4  -8  -4   91.61    5.71
   4  -8  -4   88.62    5.10
  -4   8   4   92.31    5.59
   4   8  -4   94.80    5.35
   4   8  -4   92.60    4.82
   3  -8  -4  166.86    8.75
  -3  -8   4  164.20    8.00
  -3  -8   4  173.01    8.37
   3  -8  -4  153.18    8.78
   3  -8  -4  148.50    8.73
   3  -8  -4  176.49    8.24
  -3  -8   4  158.03    9.10
  -3   8   4  169.45    8.80
   3   8  -4  164.75    7.89
   3   8  -4  175.65    8.00
   3   8  -4  169.27    8.52
   2  -8  -4   50.62    3.39
  -2  -8   4   47.69    3.14
  -2  -8   4   46.49    2.83
  -2  -8   4   48.12    3.77
   2  -8  -4   43.88    3.44
   2  -8  -4   52.20    3.77
   2  -8  -4   48.15    2.88
  -2   8   4   50.07    3.51
   2   8  -4   44.07    2.82
   2   8  -4   46.74    2.72
   2   8  -4   48.70    3.34
   1  -8  -4  123.29    7.36
  -1  -8   4  127.73    7.53
   1  -8  -4  132.23    7.18
  -1  -8   4  140.75    7.05
   1  -8  -4  135.42    6.94
  -1  -8   4  136.68    6.54
   1  -8  -4  136.45    6.54
   1   8  -4  130.35    7.12
  -1   8   4  131.76    7.30
   1   8  -4  147.47    6.81
   0  -8   4   14.83    1.56
   0  -8   4   13.07    2.31
   0  -8  -4    9.50    1.46
   0  -8   4   12.00    1.73
   0  -8  -4   13.60    1.44
   0  -8  -4   14.67    2.13
   0   8   4   12.56    1.93
   0   8  -4   12.38    1.58
   0   8  -4   15.53    2.11
  -1  -8  -4   27.97    2.36
  -1  -8  -4   26.93    3.29
   1  -8   4   27.49    2.44
   1  -8   4   29.17    2.18
  -1  -8  -4   29.63    2.28
  -1   8  -4   31.77    2.50
   1   8   4   29.24    2.01
  -1   8  -4   37.32    3.64
  -1   8  -4   31.08    2.38
  -2  -8  -4   65.72    4.66
  -2  -8  -4   70.72    3.91
  -2  -8  -4   55.89    4.47
  -2  -8  -4   57.17    3.85
   2  -8   4   55.67    3.66
   2  -8   4   59.98    3.90
  -2   8  -4   52.81    4.27
  -2   8  -4   65.67    4.13
  -2   8  -4   57.81    3.97
   2   8   4   65.86    3.50
  -3  -8  -4  102.47    6.52
   3  -8   4   98.50    5.52
   3  -8   4   96.86    5.40
  -3  -8  -4   91.40    5.46
  -3  -8  -4   88.69    6.53
  -3  -8  -4  108.14    5.84
  -3   8  -4   92.89    5.71
  -3   8  -4   86.44    5.82
   3   8   4  109.96    5.20
  -4  -8  -4   37.06    4.64
  -4  -8  -4   35.70    4.15
  -4  -8  -4   28.97    3.00
   4  -8   4   36.81    2.62
   4  -8   4   30.92    2.57
  -4  -8  -4   36.83    3.17
  -4   8  -4   37.30    3.68
  -4   8  -4   37.20    2.94
   5  -8   4   87.69    5.06
  -5  -8  -4   94.05    6.87
   5  -8   4   95.27    5.90
  -5  -8  -4   94.61    5.77
  -5  -8  -4   84.63    6.00
  -5  -8  -4   88.95    6.61
  -5  -8  -4   86.67    6.17
  -5  -8  -4  104.65    7.37
  -5   8  -4   90.28    5.87
  -5   8  -4   92.12    5.77
   6  -8   4    2.25    0.83
  -6  -8  -4    0.16    0.94
  -6  -8  -4    2.33    1.37
  -6  -8  -4    1.26    1.32
   6  -8   4    1.66    1.00
  -6  -8  -4    2.29    1.53
  -6  -8  -4    1.35    1.48
  -6   8  -4    2.63    1.11
  -6   8  -4    4.36    1.31
   7  -8   4    0.05    0.53
  -7  -8  -4   -0.35    1.19
  -7  -8  -4    0.94    0.90
   7  -8   4   -0.06    0.64
  -7  -8  -4    0.59    1.22
  -7  -8  -4    0.67    1.04
  -7  -8  -4    1.19    1.44
  -7   8  -4    0.53    0.73
  -7   8  -4   -0.51    0.67
  -8  -8  -4    9.93    1.87
   8  -8   4   12.58    1.89
  -8  -8  -4   12.84    2.31
  -8  -8  -4    9.95    2.55
  -8  -8  -4    7.82    1.78
  -8  -8  -4   12.75    2.11
   8  -8   4   12.20    1.49
  -8   8  -4    9.91    1.56
  -8   8  -4   11.76    1.62
  -9  -8  -4   54.25    3.57
  -9  -8  -4   61.02    3.73
   9  -8   4   47.73    3.31
  -9  -8  -4   54.64    4.90
   9   8   4   51.82    3.54
  -9   8  -4   47.94    3.23
  10  -9  -4    2.62    0.71
 -10  -9   4    3.13    0.73
 -10   9   4    1.32    0.51
  10   9  -4    2.27    0.78
   9  -9  -4    3.41    0.92
  -9  -9   4    1.61    0.81
  -9  -9   4    1.47    1.11
   9  -9  -4    1.63    0.75
   9   9  -4    2.59    1.01
   9   9  -4    2.35    0.94
  -9   9   4    1.88    0.82
  -9   9   4    3.49    0.93
  -8  -9   4    8.32    2.02
   8  -9  -4    8.37    1.57
  -8  -9   4   12.14    2.01
   8  -9  -4    8.54    1.65
   8  -9  -4    9.97    1.68
  -8   9   4   10.53    1.72
   8   9  -4    8.07    1.81
   8   9  -4   10.73    2.08
  -7  -9   4   13.76    2.41
   7  -9  -4   17.32    2.43
   7  -9  -4   17.72    2.77
   7  -9  -4   14.50    2.31
   7  -9  -4   12.85    1.96
   7  -9  -4    9.78    1.96
   7  -9  -4   17.43    2.63
  -7  -9   4   11.50    2.35
   7   9  -4   16.42    2.60
   7   9  -4   14.96    2.41
   6  -9  -4   88.02    6.39
   6  -9  -4  109.57    6.21
  -6  -9   4   88.03    6.60
   6  -9  -4  103.79    6.05
  -6  -9   4  100.47    6.76
  -6  -9   4   89.29    5.51
   6  -9  -4   97.87    6.18
   6  -9  -4   91.53    6.24
   6  -9  -4   81.28    5.79
  -6  -9   4  104.15    6.60
   6   9  -4   92.79    5.89
   6   9  -4   95.10    5.64
   5  -9  -4   23.76    3.23
  -5  -9   4   18.07    2.92
  -5  -9   4   23.23    3.34
   5  -9  -4   22.82    3.10
   5  -9  -4   25.58    3.19
   5  -9  -4   20.35    2.66
   5  -9  -4   23.16    3.02
   5  -9  -4   20.45    2.84
  -5  -9   4   26.26    2.78
   5   9  -4   19.78    2.58
   5   9  -4   22.62    2.72
   5   9  -4   21.18    2.63
  -4  -9   4   44.16    3.27
  -4  -9   4   44.10    4.74
   4  -9  -4   44.81    3.70
   4  -9  -4   42.68    3.55
  -4  -9   4   45.95    3.73
   4  -9  -4   39.80    3.03
   4  -9  -4   41.20    3.59
  -4   9   4   44.35    3.47
   4   9  -4   48.26    3.37
   4   9  -4   38.97    2.77
  -3  -9   4    0.24    0.82
   3  -9  -4    0.69    0.86
   3  -9  -4   -0.40    0.47
   3  -9  -4    0.57    0.79
  -3  -9   4   -0.16    0.69
  -3  -9   4    0.82    0.68
  -3  -9   4   -0.03    0.56
   3  -9  -4    0.29    0.75
   3   9  -4   -0.44    0.64
  -3   9   4   -0.78    0.60
   3   9  -4    0.07    0.51
   2  -9  -4   17.72    2.68
   2  -9  -4   15.86    2.48
  -2  -9   4   18.51    2.81
   2  -9  -4   18.08    1.89
  -2  -9   4   15.76    2.02
  -2  -9   4   21.71    1.98
   2  -9  -4   18.12    2.21
   2   9  -4   11.76    1.86
  -2   9   4   14.87    2.11
   2   9  -4   16.98    1.75
   1  -9  -4  118.95    5.90
  -1  -9   4  114.62    6.99
  -1  -9   4  117.92    6.41
  -1  -9   4  118.72    5.89
   1  -9  -4  108.88    6.59
   1  -9  -4  111.02    6.82
   1  -9  -4  120.66    6.37
   1   9  -4  118.68    6.61
  -1   9   4  114.26    6.66
   1   9  -4  120.00    6.11
   0  -9   4  283.35   12.68
   0  -9  -4  281.87   12.61
   0  -9   4  271.26   13.22
   0  -9  -4  267.52   13.43
   0   9  -4  265.42   13.44
   0   9  -4  281.00   13.01
   0   9   4  262.24   13.33
   1  -9   4   32.66    2.38
   1  -9   4   32.61    2.71
  -1  -9  -4   30.80    2.59
  -1  -9  -4   24.39    3.33
  -1  -9  -4   32.09    2.51
  -1   9  -4   40.56    3.94
  -1   9  -4   28.28    2.86
  -1   9  -4   31.48    2.51
   1   9   4   32.79    2.19
  -2  -9  -4  132.82    7.07
   2  -9   4  126.47    7.20
  -2  -9  -4  126.14    8.11
  -2  -9  -4  141.94    7.37
  -2  -9  -4  136.94    7.97
   2  -9   4  137.03    7.06
  -2   9  -4  126.90    7.34
  -2   9  -4  137.79    7.41
   2   9   4  151.35    6.81
  -2   9  -4  124.69    7.64
  -3  -9  -4    9.46    2.44
  -3  -9  -4    8.86    1.74
  -3  -9  -4    7.20    2.13
   3  -9   4    6.01    1.29
   3  -9   4    8.05    1.52
  -3  -9  -4    4.61    1.19
  -3   9  -4    5.95    1.62
   3   9   4    6.73    1.16
  -3   9  -4    3.98    1.26
  -4  -9  -4    4.19    1.85
  -4  -9  -4    3.60    2.02
  -4  -9  -4    2.97    2.78
  -4  -9  -4    4.34    1.47
   4  -9   4    5.13    1.13
  -4  -9  -4    4.62    1.33
  -4   9  -4    5.51    1.60
  -4   9  -4    5.18    1.37
   5  -9   4   21.20    2.85
  -5  -9  -4   26.60    4.13
  -5  -9  -4   32.01    3.98
  -5  -9  -4   20.42    2.58
   5  -9   4   23.41    3.28
  -5  -9  -4   16.81    2.65
  -5  -9  -4   22.36    3.15
  -5  -9  -4   23.32    3.19
   5  -9   4   20.65    2.18
  -5   9  -4   24.76    2.88
  -5   9  -4   22.15    2.76
   6  -9   4  122.33    6.26
  -6  -9  -4  122.21    7.17
   6  -9   4  121.70    7.00
  -6  -9  -4  118.89    8.15
  -6  -9  -4  107.85    7.33
  -6  -9  -4  103.36    6.96
  -6  -9  -4  133.82    8.26
  -6   9  -4  113.90    6.68
  -6   9  -4  117.12    6.83
  -7  -9  -4    5.57    1.94
  -7  -9  -4   10.31    2.28
  -7  -9  -4    6.96    1.69
  -7  -9  -4    8.14    1.83
  -7  -9  -4   10.48    1.91
   7  -9   4    8.61    1.60
   7  -9   4   13.92    1.61
  -7   9  -4    8.35    1.42
  -7   9  -4   14.44    1.91
  -8  -9  -4   79.85    6.05
  -8  -9  -4   76.24    5.21
  -8  -9  -4   74.24    4.90
   8  -9   4   75.17    4.09
  -8  -9  -4   76.22    5.00
  -8  -9  -4   73.35    4.82
   8  -9   4   70.70    4.57
  -8   9  -4   76.75    4.39
  -8   9  -4   72.33    4.47
   9  -9   4   -0.17    0.38
  -9  -9  -4   -0.08    0.59
  -9  -9  -4   -0.76    0.69
  -9  -9  -4   -0.42    0.57
  -9   9  -4    0.29    0.46
  -9 -10   4   46.29    3.86
   9 -10  -4   37.88    2.86
   9 -10  -4   41.68    2.95
  -9 -10   4   44.03    3.06
   9  10  -4   48.99    3.33
  -9  10   4   40.63    2.88
   8 -10  -4    9.60    1.64
   8 -10  -4    8.72    1.67
  -8 -10   4    6.10    1.56
  -8 -10   4    8.14    1.71
   8 -10  -4    7.05    1.49
  -8  10   4    5.04    1.12
   8  10  -4    8.01    1.82
  -8  10   4   10.74    1.71
   8  10  -4    8.39    1.70
   7 -10  -4   26.98    3.34
   7 -10  -4   27.10    2.98
   7 -10  -4   27.97    3.10
  -7 -10   4   27.08    2.75
  -7 -10   4   16.71    2.78
   7 -10  -4   25.03    2.92
  -7 -10   4   23.02    3.01
   7 -10  -4   28.35    3.11
  -7  10   4   30.38    3.11
   7  10  -4   25.60    3.09
   7  10  -4   27.24    3.11
  -6 -10   4    0.41    1.07
  -6 -10   4    0.10    1.15
   6 -10  -4   -0.37    0.88
   6 -10  -4   -0.82    0.75
  -6 -10   4   -0.52    1.26
  -6 -10   4   -0.07    0.79
   6 -10  -4    0.55    1.13
   6 -10  -4   -0.13    0.77
   6 -10  -4    0.51    0.70
   6 -10  -4    0.59    0.86
   6  10  -4   -0.28    0.78
   6  10  -4    0.46    0.82
   5 -10  -4   39.94    4.15
  -5 -10   4   40.01    4.58
   5 -10  -4   37.22    4.02
   5 -10  -4   38.36    4.26
   5 -10  -4   36.29    3.39
   5 -10  -4   39.90    3.41
  -5 -10   4   41.72    3.13
   5 -10  -4   40.32    3.54
  -5 -10   4   38.19    4.60
  -5 -10   4   36.40    4.15
   5  10  -4   36.66    3.11
   5  10  -4   34.62    3.17
  -4 -10   4    9.02    1.53
   4 -10  -4   10.81    2.12
   4 -10  -4   10.60    2.43
   4 -10  -4   13.86    2.40
  -4 -10   4   10.32    2.10
   4 -10  -4   10.15    2.17
  -4 -10   4    7.31    2.09
  -4 -10   4   10.96    2.50
  -4 -10   4    6.86    1.36
   4 -10  -4    7.01    1.78
   4  10  -4    7.13    1.53
   3 -10  -4  120.52    6.47
  -3 -10   4  119.74    6.17
  -3 -10   4  120.54    6.68
   3 -10  -4  116.41    7.08
  -3 -10   4  119.47    6.96
   3 -10  -4  109.14    6.95
   3 -10  -4  122.97    7.12
  -3 -10   4  114.95    7.68
  -3  10   4  123.67    6.95
   3  10  -4  119.82    6.72
   2 -10  -4    5.67    1.49
   2 -10  -4    4.44    1.03
   2 -10  -4    4.50    1.43
   2 -10  -4    3.79    1.57
  -2 -10   4    3.99    1.19
  -2 -10   4    3.66    0.83
  -2 -10   4    6.21    2.02
   2  10  -4    4.78    1.21
  -2  10   4    4.14    1.29
   2  10  -4    5.74    1.13
  -1 -10   4   84.80    4.50
   1 -10  -4   80.51    4.91
   1 -10  -4   77.97    4.45
  -1 -10   4   82.57    5.66
  -1 -10   4   80.81    5.00
   1 -10  -4   76.46    5.35
   1 -10  -4   71.62    5.18
   1  10  -4   80.05    4.61
   1  10  -4   74.61    5.04
  -1  10   4   90.79    5.35
   0 -10   4    2.48    0.98
   0 -10  -4    2.76    1.09
   0 -10  -4    5.41    1.45
   0 -10   4    3.91    1.02
   0 -10  -4    2.05    0.74
   0  10  -4    3.09    0.98
   0  10  -4    3.89    1.27
   0  10   4    2.46    0.99
  -1 -10  -4    3.15    1.14
   1 -10   4    5.40    1.35
   1 -10   4    4.15    1.03
  -1 -10  -4    3.51    1.15
  -1  10  -4    4.48    1.27
  -1  10  -4    4.86    1.32
  -1  10  -4    5.14    1.67
   1  10   4    4.24    0.91
  -2 -10  -4    6.25    2.04
  -2 -10  -4    4.71    1.30
  -2 -10  -4    5.87    1.21
   2 -10   4    5.40    1.19
   2 -10   4    6.78    1.51
  -2  10  -4    6.76    1.39
  -2  10  -4    4.74    1.35
   2  10   4    5.74    1.09
  -2  10  -4    4.54    1.59
   3 -10   4  245.81   11.71
  -3 -10  -4  233.62   11.92
  -3 -10  -4  226.92   12.95
   3 -10   4  244.73   11.57
  -3 -10  -4  234.24   12.93
  -3 -10  -4  247.48   11.75
  -3  10  -4  224.50   11.94
   3  10   4  229.50   11.15
  -3  10  -4  227.28   11.85
   4 -10   4    7.99    1.92
  -4 -10  -4    3.35    1.18
   4 -10   4    5.47    1.97
  -4 -10  -4    6.37    2.28
   4 -10   4    3.03    0.99
  -4 -10  -4    2.74    1.76
  -4 -10  -4    2.50    1.51
  -4 -10  -4    5.64    1.51
  -4  10  -4    8.23    1.66
  -5 -10  -4   91.47    6.18
   5 -10   4   90.97    6.03
  -5 -10  -4   87.97    6.21
  -5 -10  -4   99.10    6.88
  -5 -10  -4   86.19    6.94
  -5 -10  -4   90.82    5.83
   5 -10   4   87.15    5.19
  -5 -10  -4   89.55    6.05
  -5  10  -4  110.05    6.32
  -5  10  -4  100.45    5.90
  -6 -10  -4    1.38    1.12
   6 -10   4   -0.01    0.54
   6 -10   4    0.46    0.62
  -6 -10  -4   -0.04    1.14
  -6 -10  -4    0.68    1.37
  -6 -10  -4    0.81    1.19
  -6 -10  -4   -0.52    0.91
   6  10   4    0.53    0.93
  -6  10  -4    0.97    0.93
  -6  10  -4    0.89    0.76
   7 -10   4    1.41    0.67
  -7 -10  -4    0.73    1.20
  -7 -10  -4    1.27    0.99
   7 -10   4    0.56    0.66
  -7 -10  -4    0.69    1.07
  -7 -10  -4    1.15    1.03
  -7 -10  -4    2.93    1.54
  -7  10  -4    2.25    0.94
  -7  10  -4    2.31    0.89
  -8 -10  -4   12.25    2.05
   8 -10   4   13.93    1.76
   8 -10   4   11.89    1.33
  -8 -10  -4   10.95    1.71
  -8 -10  -4   12.39    2.16
  -8 -10  -4   10.44    2.30
  -8 -10  -4   12.97    1.95
  -8  10  -4   10.09    1.39
  -8  10  -4   11.47    1.48
  -9 -10  -4   45.06    2.86
   9 -10   4   39.88    2.65
  -9 -10  -4   41.47    2.80
  -9  10  -4   42.48    2.54
  -9 -11   4    4.86    0.99
   9 -11  -4    2.68    0.77
   9  11  -4    1.67    0.82
  -9  11   4    2.68    0.73
  -8 -11   4   15.28    2.50
  -8 -11   4   16.53    2.09
   8 -11  -4   12.89    1.87
   8 -11  -4   15.30    1.98
   8 -11  -4   17.43    2.15
   8  11  -4   12.34    2.04
  -8  11   4   12.90    1.71
  -8  11   4   18.07    2.04
   8  11  -4   15.83    2.24
  -7 -11   4    4.50    1.57
   7 -11  -4    4.04    1.23
  -7 -11   4    3.79    1.27
   7 -11  -4    3.21    1.13
  -7 -11   4    0.86    1.12
   7 -11  -4    4.31    1.26
   7 -11  -4    2.60    1.06
   7 -11  -4    1.11    1.01
   7  11  -4    3.56    1.29
   7  11  -4    3.76    1.32
  -7  11   4    3.85    1.09
   6 -11  -4   82.25    5.44
  -6 -11   4   85.37    5.10
   6 -11  -4   90.19    5.56
   6 -11  -4   80.35    5.40
  -6 -11   4   85.00    6.11
   6 -11  -4   71.68    5.65
   6 -11  -4   84.53    5.39
   6 -11  -4   86.40    5.52
  -6 -11   4   75.33    6.01
   6  11  -4   76.76    5.03
   6  11  -4   77.61    5.23
   5 -11  -4    3.49    1.40
   5 -11  -4    4.42    1.39
  -5 -11   4    3.60    1.18
  -5 -11   4    3.90    1.84
  -5 -11   4    4.75    1.87
   5 -11  -4    3.61    1.42
   5 -11  -4    4.83    1.61
   5 -11  -4    4.38    1.55
   5 -11  -4    2.68    1.29
   5  11  -4    3.26    1.27
   5  11  -4    2.82    1.19
  -4 -11   4   30.27    3.04
   4 -11  -4   34.34    3.70
   4 -11  -4   22.76    3.09
  -4 -11   4   30.35    4.30
   4 -11  -4   36.46    4.01
   4 -11  -4   30.95    3.95
  -4 -11   4   30.35    2.42
  -4 -11   4   24.96    3.04
   4 -11  -4   29.20    3.27
  -4 -11   4   35.87    4.14
   4  11  -4   34.48    2.92
  -3 -11   4   11.09    2.05
  -3 -11   4   11.39    2.71
   3 -11  -4   13.14    2.69
   3 -11  -4   10.48    2.34
  -3 -11   4   11.82    1.65
   3 -11  -4    6.99    1.73
   3 -11  -4    9.17    1.99
   3 -11  -4    8.57    1.91
  -3 -11   4    8.18    1.44
  -3 -11   4    9.34    2.20
   3  11  -4    7.59    1.64
   2 -11  -4    2.54    0.91
  -2 -11   4    3.24    0.93
   2 -11  -4    3.09    1.30
   2 -11  -4    3.98    1.41
   2 -11  -4    2.86    1.13
  -2 -11   4    3.09    1.04
  -2 -11   4    2.21    1.74
  -2  11   4    3.74    1.28
   2  11  -4    4.60    1.24
   2  11  -4    2.70    0.95
  -1 -11   4    2.44    1.88
  -1 -11   4    2.84    0.86
   1 -11  -4    3.41    0.94
   1 -11  -4    2.08    1.17
  -1 -11   4    5.47    1.46
   1 -11  -4    1.48    0.86
  -1  11   4    4.33    1.36
   1  11  -4    2.47    0.93
   1  11  -4    3.45    1.36
   0 -11   4  104.55    6.64
   0 -11   4  118.62    6.13
   0 -11  -4  111.74    6.02
   0 -11  -4  110.79    6.91
   0 -11  -4  116.17    6.54
   0  11  -4  113.30    6.42
   0  11  -4  120.01    7.05
  -1 -11  -4    0.90    0.92
   1 -11   4    0.75    0.75
  -1 -11  -4    0.18    0.83
   1 -11   4   -0.34    0.81
  -1  11  -4    0.52    1.02
   1  11   4    1.52    0.72
  -1  11  -4    1.49    1.36
  -1  11  -4    1.62    1.01
   2 -11   4  128.66    6.56
  -2 -11  -4  128.01    6.73
  -2 -11  -4  112.67    6.78
  -2 -11  -4  119.14    7.49
   2 -11   4   94.95    7.58
  -2  11  -4  111.74    7.17
   2  11   4  118.10    7.07
  -2  11  -4  117.17    6.75
  -3 -11  -4    2.25    1.02
   3 -11   4    1.86    0.89
   3 -11   4    0.22    1.23
  -3 -11  -4   -1.08    1.67
  -3 -11  -4    0.39    1.14
  -3 -11  -4    1.27    1.49
  -3 -11  -4    0.52    0.76
   3 -11   4    0.82    0.92
  -3  11  -4    0.56    0.76
   4 -11   4    1.75    0.98
   4 -11   4    1.19    0.75
  -4 -11  -4    1.53    1.67
  -4 -11  -4    1.34    1.35
   4 -11   4    0.39    1.20
  -4 -11  -4    1.38    1.51
  -4 -11  -4    1.17    1.01
  -4 -11  -4    0.62    0.96
  -4  11  -4    2.69    1.02
   5 -11   4    1.88    1.00
  -5 -11  -4    2.25    1.41
  -5 -11  -4    4.46    1.61
   5 -11   4    3.74    0.96
  -5 -11  -4    2.07    1.96
  -5 -11  -4    5.04    1.43
  -5 -11  -4    2.54    1.38
  -5  11  -4    3.09    1.18
  -6 -11  -4   88.18    5.58
   6 -11   4   80.64    4.67
  -6 -11  -4   88.22    5.67
   6 -11   4   87.81    5.45
  -6 -11  -4   74.42    6.28
  -6 -11  -4   88.68    5.78
   6  11   4   98.56    6.26
  -6  11  -4   77.16    5.03
  -7 -11  -4    0.79    0.94
   7 -11   4    2.33    0.83
  -7 -11  -4    1.93    1.28
   7 -11   4    3.38    0.76
  -7 -11  -4    2.92    1.50
  -7 -11  -4    3.31    1.35
  -7 -11  -4    2.60    1.16
  -7  11  -4    3.71    1.04
  -7  11  -4    2.21    0.93
  -8 -11  -4   65.40    4.25
  -8 -11  -4   69.74    5.15
   8 -11   4   72.23    4.16
  -8 -11  -4   66.87    4.28
  -8  11  -4   71.30    3.87
   8 -12  -4    0.66    0.63
   8 -12  -4   -0.09    0.54
   8 -12  -4    0.63    0.70
  -8 -12   4   -0.33    0.92
   8  12  -4    0.23    0.66
  -8  12   4    0.58    0.65
  -8  12   4    0.08    0.51
   7 -12  -4   16.14    2.30
  -7 -12   4   14.30    2.51
   7 -12  -4   21.18    2.48
  -7 -12   4   19.26    2.15
   7 -12  -4   17.40    2.28
   7 -12  -4   18.19    2.38
   7  12  -4   18.59    2.36
  -7  12   4   24.20    2.56
   7  12  -4   16.62    2.28
  -7  12   4   24.31    2.43
   6 -12  -4    1.22    1.02
   6 -12  -4    4.16    1.26
  -6 -12   4    4.13    1.72
  -6 -12   4    2.33    0.87
   6 -12  -4    2.45    1.08
  -6 -12   4    1.11    1.28
   6 -12  -4    3.98    1.47
   6 -12  -4    3.19    1.25
   6  12  -4    2.04    1.05
  -6  12   4    1.67    0.99
   6  12  -4    1.92    1.14
   5 -12  -4   14.81    2.50
  -5 -12   4   16.19    3.21
  -5 -12   4   15.67    2.85
   5 -12  -4   12.73    2.16
   5 -12  -4   10.59    1.93
   5 -12  -4   13.80    2.33
   5 -12  -4    9.82    1.89
  -5 -12   4   12.91    1.90
   5  12  -4   12.52    2.14
   5  12  -4   11.11    1.88
  -4 -12   4    0.81    1.30
  -4 -12   4    0.75    1.61
  -4 -12   4    1.34    0.92
   4 -12  -4    1.20    1.17
  -4 -12   4    0.36    0.80
  -4 -12   4    2.30    1.30
   4 -12  -4    0.42    1.03
   4 -12  -4    1.24    1.01
   4 -12  -4    1.44    1.12
   4 -12  -4    1.91    1.12
   4  12  -4    0.71    0.88
   3 -12  -4   98.07    6.93
   3 -12  -4   90.89    6.70
   3 -12  -4  102.65    6.75
  -3 -12   4  121.78    7.47
   3 -12  -4  104.37    6.44
  -3 -12   4  107.76    7.65
  -3 -12   4  105.44    6.09
  -3 -12   4  109.54    5.78
   3 -12  -4   95.20    6.51
   3  12  -4  106.58    6.31
  -2 -12   4    2.15    1.02
  -2 -12   4    1.39    0.76
   2 -12  -4    1.07    0.84
  -2 -12   4   -1.59    1.09
   2 -12  -4    0.84    1.11
   2 -12  -4    1.83    1.41
   2 -12  -4   -0.28    1.19
   2 -12  -4    1.93    1.42
  -2 -12   4    1.81    1.64
   2 -12  -4    0.00    0.93
   2  12  -4   -0.20    0.54
   1 -12  -4   72.81    5.37
  -1 -12   4   64.86    4.75
   1 -12  -4   78.45    6.13
   1 -12  -4   67.36    5.19
  -1 -12   4   75.22    4.42
   1 -12  -4   78.14    5.05
   1 -12  -4   69.73    5.32
  -1 -12   4   77.95    5.70
   1  12  -4   67.31    5.08
   1  12  -4   81.02    5.31
   0 -12  -4    1.47    1.14
   0 -12  -4    3.97    1.31
   0 -12  -4    4.02    1.45
   0 -12   4    4.37    1.45
   0 -12  -4    5.25    1.79
   0 -12   4    4.81    1.20
   0  12  -4    3.37    1.37
   0  12  -4    3.01    1.59
  -1 -12  -4    9.45    1.97
   1 -12   4    7.88    1.45
   1 -12   4    9.37    2.26
  -1 -12  -4    8.95    1.66
  -1 -12  -4    5.39    1.59
   1 -12   4    7.45    1.61
   1 -12   4   10.87    2.72
  -1 -12  -4    8.07    1.92
  -1  12  -4    5.62    1.55
  -2 -12  -4    0.91    1.07
   2 -12   4    1.56    1.06
   2 -12   4    0.73    0.75
  -2 -12  -4    0.88    0.87
   2 -12   4    0.50    1.45
  -2 -12  -4    0.52    0.89
   2 -12   4   -0.24    0.95
  -2  12  -4    0.77    1.10
  -2  12  -4    0.01    1.06
   3 -12   4  103.83    5.70
   3 -12   4  104.11    7.24
  -3 -12  -4   87.43    7.01
   3 -12   4   90.97    6.34
  -3 -12  -4  100.50    6.70
  -3 -12  -4   95.19    6.12
  -3 -12  -4   91.32    5.85
  -3  12  -4   99.81    6.07
  -4 -12  -4    3.08    1.50
   4 -12   4    1.92    1.31
  -4 -12  -4    2.67    1.23
   4 -12   4    2.10    1.45
  -4 -12  -4    3.60    1.72
  -4 -12  -4    0.15    1.62
  -4 -12  -4    1.07    0.97
   4 -12   4    3.52    0.96
  -4  12  -4    3.19    1.26
  -4  12  -4    2.96    1.24
  -5 -12  -4   57.32    6.28
   5 -12   4   65.70    3.83
  -5 -12  -4   57.12    4.79
   5 -12   4   60.47    4.51
  -5 -12  -4   64.82    5.21
  -5 -12  -4   57.64    4.59
  -5 -12  -4   65.08    4.47
  -5  12  -4   56.77    4.39
  -5  12  -4   63.21    4.22
   6 -12   4    0.85    0.73
  -6 -12  -4    0.26    1.04
  -6 -12  -4    1.31    1.12
  -6 -12  -4    2.50    1.64
  -6 -12  -4   -1.69    0.78
   6 -12   4    2.25    0.70
  -6  12  -4    1.11    1.03
  -6  12  -4    0.51    0.64
   7 -12   4    0.68    0.56
   7 -12   4    0.38    0.54
  -7 -12  -4   -0.32    1.00
  -7 -12  -4    0.00    0.76
  -7 -12  -4   -0.70    0.97
  -7 -12  -4    0.06    0.77
  -7  12  -4   -0.32    0.59
  -8 -12  -4    1.03    0.77
  -8 -12  -4    1.63    0.78
   8 -12   4    0.42    0.41
   8 -13  -4    9.10    1.30
   8 -13  -4    9.40    1.33
  -8  13   4   11.85    1.28
   8  13  -4   10.13    1.52
   7 -13  -4    1.05    0.94
  -7 -13   4    2.18    0.98
  -7 -13   4    1.71    1.17
   7 -13  -4    1.45    0.85
   7 -13  -4    2.09    0.86
   7 -13  -4    1.06    0.74
   7  13  -4    1.62    0.95
  -7  13   4    1.84    0.89
  -7  13   4    0.70    0.71
   7  13  -4    1.73    0.90
  -6 -13   4   85.22    6.15
   6 -13  -4   90.18    5.63
[truncated: 408,083 more chars]
