# Supplementary material for: Crystal structure of (OC)5W(μ-dppe)W(CO)5
Source: Acta Crystallogr E Crystallogr Commun. 2016 Sep 5;72(Pt 10):1383–5. doi: 10.1107/S2056989016013670 (PMC5050759; doi:10.1107/S2056989016013670)
Supplement: Supplementary file 2 [file e-72-01383-Isup2.hkl]

data_I                                                                          
_shelx_title ' rkiet10 in P2(1)/n'                                              
_shelx_refln_list_code          4                                               
_shelx_F_calc_maximum      356.66                                               
_exptl_crystal_F_000       996.00                                               
_reflns_d_resolution_high  0.8301                                               
                                                                                
loop_                                                                           
 _space_group_symop_operation_xyz                                               
 'x, y, z'                                                                      
 '-x+1/2, y+1/2, -z+1/2'                                                        
 '-x, -y, -z'                                                                   
 'x-1/2, -y-1/2, z-1/2'                                                         
                                                                                
_cell_length_a     9.8193                                                       
_cell_length_b    16.0492                                                       
_cell_length_c    11.3312                                                       
_cell_angle_alpha  90.000                                                       
_cell_angle_beta   96.511                                                       
_cell_angle_gamma  90.000                                                       
                                                                                
_shelx_F_squared_multiplier     1.000                                           
                                                                                
loop_                                                                           
 _refln_index_h                                                                 
 _refln_index_k                                                                 
 _refln_index_l                                                                 
 _refln_F_squared_calc                                                          
 _refln_F_squared_meas                                                          
 _refln_F_squared_sigma                                                         
 _refln_observed_status                                                         
   2   0   0       5177.74       4960.88       130.00 o                         
   4   0   0      21088.49      22015.90       598.32 o                         
   6   0   0      59073.84      59656.89      1353.70 o                         
   8   0   0       7152.25       6913.82       252.00 o                         
  10   0   0       1055.40       1090.23       124.99 o                         
   1   1   0      24685.66      23054.90       504.07 o                         
   2   1   0       1921.99       1996.52        46.40 o                         
   3   1   0     119316.55     116766.17      2141.74 o                         
   4   1   0       5933.66       6784.93       143.04 o                         
   5   1   0      15775.54      16644.74       337.99 o                         
   6   1   0        593.85        598.43        46.76 o                         
   7   1   0       2068.13       2315.83        98.55 o                         
   8   1   0        613.42        560.95        61.88 o                         
   9   1   0      27439.50      26394.19       477.62 o                         
  10   1   0         25.40         16.55        29.77 o                         
  11   1   0       1855.50       1746.06        78.20 o                         
   0   2   0      79829.71      69364.73      3281.70 o                         
   1   2   0         59.79         95.96        14.38 o                         
   2   2   0      24689.85      25965.72       406.90 o                         
   3   2   0      10314.77      11316.86       210.65 o                         
   4   2   0      12761.36      13338.12       310.75 o                         
   5   2   0       1363.50       1740.11        87.78 o                         
   6   2   0      47548.74      47825.97       664.13 o                         
   7   2   0       2911.00       3134.58       106.60 o                         
   8   2   0       6194.50       5949.10       173.49 o                         
   9   2   0       2268.29       2444.31       144.27 o                         
  10   2   0       2318.19       2234.67       102.65 o                         
  11   2   0         19.71          1.94        24.66 o                         
   1   3   0      20660.37      20479.62       320.83 o                         
   2   3   0        913.50        991.62        32.60 o                         
   3   3   0      32577.46      34603.84       584.19 o                         
   4   3   0       5859.38       6283.45       135.49 o                         
   5   3   0       5554.88       5932.79       151.31 o                         
   6   3   0       3702.05       4031.20        93.09 o                         
   7   3   0       4350.15       4396.84       123.87 o                         
   8   3   0         15.82         54.46        34.76 o                         
   9   3   0      13755.35      13757.13       302.71 o                         
  10   3   0       2298.06       2447.06       104.63 o                         
  11   3   0       6006.31       5735.46       187.76 o                         
   0   4   0      24678.09      25329.98       652.01 o                         
   1   4   0        317.29        385.99        24.86 o                         
   2   4   0       1494.83       1528.98        54.54 o                         
   3   4   0        290.73        347.11        27.77 o                         
   4   4   0       4583.63       5172.58       129.75 o                         
   5   4   0       1745.18       1869.65        74.48 o                         
   6   4   0      15661.01      14964.98       265.36 o                         
   7   4   0       1141.64       1319.45        87.18 o                         
   8   4   0       3608.37       3754.94       136.62 o                         
   9   4   0       2599.14       2593.04       118.97 o                         
  10   4   0        568.09        528.17        49.25 o                         
  11   4   0        174.00        182.74        45.78 o                         
   1   5   0       1612.74       1684.99        42.01 o                         
   2   5   0       2076.83       2109.09        52.68 o                         
   3   5   0      22097.18      22561.42       395.73 o                         
   4   5   0       5318.69       5448.37       136.49 o                         
   5   5   0       5135.41       4946.97       104.52 o                         
   6   5   0         35.37         80.63        24.23 o                         
   7   5   0         22.55         82.11        32.59 o                         
   8   5   0       1714.01       1707.26        87.17 o                         
   9   5   0      11382.30      11430.90       260.87 o                         
  10   5   0       2837.61       2929.12       111.75 o                         
  11   5   0       1926.90       1970.19       130.37 o                         
   0   6   0      41216.52      42145.11      1082.22 o                         
   1   6   0       7319.33       7700.25       166.91 o                         
   2   6   0        126.76        122.49        16.41 o                         
   3   6   0        707.85        821.60        43.65 o                         
   4   6   0         44.90         29.69        19.30 o                         
   5   6   0       7314.55       7319.88       139.23 o                         
   6   6   0       5801.08       5911.16       124.00 o                         
   7   6   0       6278.62       6141.80       137.46 o                         
   8   6   0       4383.07       4063.99       121.75 o                         
   9   6   0        241.98        201.29        40.67 o                         
  10   6   0          3.87         10.02        32.42 o                         
  11   6   0        745.93        679.04        58.80 o                         
   1   7   0       1354.86       1376.87        63.29 o                         
   2   7   0       7805.36       7785.49       199.17 o                         
   3   7   0       8598.25       8493.07       239.66 o                         
   4   7   0      12953.45      13124.35       228.27 o                         
   5   7   0       4703.15       4748.43       114.03 o                         
   6   7   0         69.68         63.43        31.37 o                         
   7   7   0         42.32         51.40        35.89 o                         
   8   7   0       2658.92       2638.48       138.70 o                         
   9   7   0       3200.68       3618.44       156.04 o                         
  10   7   0       5025.17       5223.36       161.28 o                         
   0   8   0       5325.62       5153.14       189.21 o                         
   1   8   0      22909.21      23616.13       459.51 o                         
   2   8   0       2686.52       2792.39        92.40 o                         
   3   8   0        449.37        503.21        38.22 o                         
   4   8   0        312.80        355.71        34.65 o                         
   5   8   0      12549.06      12778.04       231.53 o                         
   6   8   0       3037.25       3114.25       139.69 o                         
   7   8   0      11627.23      11520.34       233.77 o                         
   8   8   0       1796.89       1672.94        87.36 o                         
   9   8   0        646.80        664.92        61.05 o                         
  10   8   0        454.95        379.27        78.96 o                         
   1   9   0         98.53        146.38        22.45 o                         
   2   9   0      17845.78      17269.68       269.73 o                         
   3   9   0       3481.69       3566.77        98.47 o                         
   4   9   0      24318.96      23921.08       368.20 o                         
   5   9   0         30.83         57.06        25.90 o                         
   6   9   0         94.70         92.29        36.93 o                         
   7   9   0        895.39        852.17        62.44 o                         
   8   9   0       7842.20       7858.52       179.54 o                         
   9   9   0        995.52        914.43        62.27 o                         
  10   9   0       5444.49       5669.90       214.19 o                         
   0  10   0       2417.76       2642.59       116.93 o                         
   1  10   0      28828.03      27640.13       372.08 o                         
   2  10   0         78.54         80.52        24.35 o                         
   3  10   0        287.44        323.93        45.95 o                         
   4  10   0        629.43        630.66        46.94 o                         
   5  10   0      24753.20      25355.20       414.16 o                         
   6  10   0       1906.87       1811.86        84.07 o                         
   7  10   0      10422.04      10839.83       239.60 o                         
   8  10   0        212.29        242.89        41.22 o                         
   9  10   0         65.05         93.97        32.31 o                         
  10  10   0        528.57        399.36       105.09 o                         
   1  11   0       1480.55       1625.65        70.21 o                         
   2  11   0      26342.92      25578.44       390.97 o                         
   3  11   0        213.50        223.37        33.63 o                         
   4  11   0      25643.27      24853.72       360.75 o                         
   5  11   0        162.27        176.31        39.91 o                         
   6  11   0        536.10        559.11        54.33 o                         
   7  11   0        128.89        137.31        34.65 o                         
   8  11   0       9679.89       9776.35       199.87 o                         
   9  11   0        466.47        493.35        57.47 o                         
   0  12   0       1332.39       1393.08        95.58 o                         
   1  12   0      28917.57      27902.73       446.93 o                         
   2  12   0         98.43        119.71        30.80 o                         
   3  12   0          3.21         15.76        30.60 o                         
   4  12   0       1023.74        985.81        62.14 o                         
   5  12   0      15947.71      16366.20       307.52 o                         
   6  12   0         50.81         48.37        37.70 o                         
   7  12   0      11615.48      12093.09       225.24 o                         
   8  12   0         31.11         60.18        30.37 o                         
   9  12   0         12.43         32.81        31.41 o                         
   1  13   0         96.89         87.22        33.17 o                         
   2  13   0      22415.50      21475.73       331.76 o                         
   3  13   0        190.18        228.45        36.83 o                         
   4  13   0      18712.75      19098.00       316.82 o                         
   5  13   0         74.90         77.38        33.82 o                         
   6  13   0          9.26         40.65        34.50 o                         
   7  13   0         99.03        123.10        35.75 o                         
   8  13   0       7333.40       7405.53       290.88 o                         
   0  14   0        395.94        397.63        71.14 o                         
   1  14   0      10763.07      10622.99       212.51 o                         
   2  14   0        101.45        115.89        36.97 o                         
   3  14   0        118.12        100.42        34.05 o                         
   4  14   0        464.92        429.90        47.31 o                         
   5  14   0       9713.63      10050.07       197.18 o                         
   6  14   0        103.34        114.86        34.33 o                         
   7  14   0       8003.70       8096.45       173.53 o                         
   8  14   0       1266.59       1081.43       139.58 o                         
   1  15   0        674.48        669.99        58.81 o                         
   2  15   0       5868.66       5895.55       147.21 o                         
   3  15   0         34.01         77.94        33.73 o                         
   4  15   0       9450.35       9771.26       211.12 o                         
   5  15   0        662.28        675.55        53.04 o                         
   6  15   0         48.57         53.82        29.54 o                         
   7  15   0          8.30        -19.64        32.54 o                         
   0  16   0        493.45        401.33        65.78 o                         
   1  16   0       6112.19       6295.86       153.47 o                         
   2  16   0        453.36        445.85        48.30 o                         
   3  16   0        399.67        317.30        43.21 o                         
   4  16   0        175.09        170.27        39.12 o                         
   5  16   0       3675.08       3685.27       118.65 o                         
   6  16   0        600.01        558.48        62.22 o                         
   1  17   0        596.77        600.97        57.24 o                         
   2  17   0       4469.13       4731.19       126.34 o                         
   3  17   0       1959.42       2008.23        96.72 o                         
   4  17   0       3217.88       3390.10       174.76 o                         
   5  17   0        891.55        828.52        78.17 o                         
   0  18   0       3212.10       2927.42       156.40 o                         
   1  18   0       3922.21       3272.13       146.89 o                         
   2  18   0       1774.26       1776.91       138.90 o                         
   3  18   0        191.30        189.28        43.45 o                         
   4  18   0        455.44        504.98        47.31 o                         
   1  19   0       1570.69       1329.79       105.11 o                         
   2  19   0        567.08        554.24        60.48 o                         
 -11   0   1       9292.04       8479.91       291.77 o                         
  -9   0   1        268.26        392.81        67.57 o                         
  -7   0   1      12545.99      12589.87       358.00 o                         
  -5   0   1      65680.84      69146.05      2167.34 o                         
  -3   0   1      12050.68      12283.83       292.83 o                         
  -1   0   1      54332.34      51870.13      1181.94 o                         
   1   0   1      97720.48      89269.05      2961.42 o                         
   3   0   1      42723.91      45751.06      1004.54 o                         
   5   0   1       9849.42       9527.46       305.79 o                         
   7   0   1      26578.60      27236.60       551.30 o                         
   9   0   1       4963.83       4666.04       177.84 o                         
  11   0   1       1327.77       1126.64       252.97 o                         
 -11   1   1        174.67        139.99        31.14 o                         
 -10   1   1      11781.29      11354.35       237.44 o                         
  -9   1   1        184.49        204.73        43.47 o                         
  -8   1   1      16630.13      16250.39       344.88 o                         
  -7   1   1        327.39        340.78        40.05 o                         
  -6   1   1       3722.15       3760.55       107.94 o                         
  -5   1   1       1318.64       1542.71        83.31 o                         
  -4   1   1      34605.02      36304.81       572.77 o                         
  -3   1   1       2822.81       2867.21        65.92 o                         
  -2   1   1      71724.18      69287.16      1495.65 o                         
  -1   1   1         65.34         94.72         9.30 o                         
   0   1   1       6256.17       6103.10        99.40 o                         
   1   1   1       2412.06       2458.20        48.41 o                         
   2   1   1      11912.29      11992.99       212.87 o                         
   3   1   1        502.96        588.97        36.52 o                         
   4   1   1      48274.39      46033.98       806.85 o                         
   5   1   1       2753.72       2937.22        97.83 o                         
   6   1   1      10323.02      10893.23       174.65 o                         
   7   1   1        523.68        549.75        46.11 o                         
   8   1   1       4452.50       4306.59       133.66 o                         
   9   1   1         19.33         47.54        36.06 o                         
  10   1   1       9381.72       9430.19       220.70 o                         
  11   1   1        485.00        374.73        49.16 o                         
 -11   2   1       7559.12       7359.00       158.45 o                         
 -10   2   1        235.26        195.37        38.74 o                         
  -9   2   1        877.23        801.30        68.80 o                         
  -8   2   1        412.74        357.57        61.27 o                         
  -7   2   1      13931.30      13921.69       273.70 o                         
  -6   2   1       4543.14       4790.51       116.89 o                         
  -5   2   1      44363.15      46783.04       861.15 o                         
  -4   2   1         18.58         76.27        21.53 o                         
  -3   2   1      12826.71      13213.85       222.27 o                         
  -2   2   1       2041.77       2078.08        57.13 o                         
  -1   2   1      29142.11      28844.96       442.10 o                         
   0   2   1        290.81        180.12        13.79 o                         
   1   2   1      71335.16      70350.28      1142.26 o                         
   2   2   1       6926.46       7331.89       138.88 o                         
   3   2   1       6768.95       6833.40       138.95 o                         
   4   2   1         77.32         44.88        20.67 o                         
   5   2   1       9128.28       9402.82       213.85 o                         
   6   2   1         13.65         25.07        21.63 o                         
   7   2   1      16469.70      16244.98       266.35 o                         
   8   2   1        958.47        874.64        80.16 o                         
   9   2   1       3774.53       3684.97       141.05 o                         
  10   2   1       1611.87       1501.14        79.84 o                         
  11   2   1        610.42        509.66        56.09 o                         
 -11   3   1        811.02        680.77        46.67 o                         
 -10   3   1       6883.25       6878.85       166.88 o                         
  -9   3   1       1530.33       1526.22        91.48 o                         
  -8   3   1      16464.94      16388.48       348.14 o                         
  -7   3   1       1413.12       1402.24        84.19 o                         
  -6   3   1       3485.86       3703.27       104.34 o                         
  -5   3   1         48.64         46.14        22.11 o                         
  -4   3   1      26584.90      27992.77       526.50 o                         
  -3   3   1       8286.04       8530.65       143.61 o                         
  -2   3   1      18712.37      18416.11       295.23 o                         
  -1   3   1      25381.79      26585.15       476.29 o                         
   0   3   1      15121.65      15540.78       245.92 o                         
   1   3   1       1516.71       1495.01        38.26 o                         
   2   3   1      14290.05      14933.80       243.39 o                         
   3   3   1       2913.88       3062.78        78.01 o                         
   4   3   1      25177.46      26023.41       457.81 o                         
   5   3   1       6111.40       6324.92       175.08 o                         
   6   3   1       5168.47       5264.11       106.21 o                         
   7   3   1       1350.21       1331.61        64.51 o                         
   8   3   1       2442.20       2331.06       102.70 o                         
   9   3   1        645.32        681.37        98.28 o                         
  10   3   1       9664.20       9393.01       204.62 o                         
  11   3   1       1581.60       1603.62        94.02 o                         
 -11   4   1       4786.76       4754.42       164.18 o                         
 -10   4   1       1035.61       1021.68        78.99 o                         
  -9   4   1       1265.24       1044.53       114.91 o                         
  -8   4   1        434.08        479.70        54.97 o                         
  -7   4   1       9027.60       9019.62       179.08 o                         
  -6   4   1       4141.24       4197.14        96.13 o                         
  -5   4   1      17742.76      18072.59       320.01 o                         
  -4   4   1       9448.63       9752.43       212.14 o                         
  -3   4   1        872.19        859.50        40.19 o                         
  -2   4   1        937.83        960.37        35.51 o                         
  -1   4   1      36244.64      36436.95       532.93 o                         
   0   4   1      16724.11      17565.26       366.43 o                         
   1   4   1       3161.42       2985.69        62.43 o                         
   2   4   1        598.00        598.90        28.44 o                         
   3   4   1       4511.94       4404.60       101.19 o                         
   4   4   1       2566.01       2811.50        80.37 o                         
   5   4   1       4548.85       4722.76       102.50 o                         
   6   4   1       3918.50       3967.44        92.06 o                         
   7   4   1      14070.50      13431.31       213.01 o                         
   8   4   1       5509.68       5597.65       147.41 o                         
   9   4   1       5497.89       5659.28       164.01 o                         
  10   4   1         42.92         35.79        27.12 o                         
  11   4   1       1498.35       1431.50        86.47 o                         
 -11   5   1         14.65         39.78        29.37 o                         
 -10   5   1       5985.96       5735.79       156.04 o                         
  -9   5   1       5515.88       5585.29       155.92 o                         
  -8   5   1       2564.51       2845.70       120.35 o                         
  -7   5   1       2487.97       2449.27        91.73 o                         
  -6   5   1       2385.69       2394.25        80.03 o                         
  -5   5   1        247.97        264.85        31.63 o                         
  -4   5   1      10868.67      11264.62       240.46 o                         
  -3   5   1       1192.64       1104.47        45.41 o                         
  -2   5   1      15552.57      15512.34       256.32 o                         
  -1   5   1      23741.81      24151.95       381.97 o                         
   0   5   1       5536.87       5694.54       113.93 o                         
   1   5   1        461.40        468.42        22.23 o                         
   2   5   1      10875.80      11249.23       193.30 o                         
   3   5   1       8072.09       7940.86       161.08 o                         
   4   5   1      20373.93      20097.34       365.29 o                         
   5   5   1      15033.96      15156.39       213.88 o                         
   6   5   1      14282.85      13831.77       212.01 o                         
   7   5   1        320.15        376.31        32.94 o                         
   8   5   1       2711.32       2709.34       108.42 o                         
   9   5   1       4605.36       4412.50       131.26 o                         
  10   5   1       6375.14       6641.28       168.28 o                         
  11   5   1       4170.83       4266.80       147.18 o                         
 -11   6   1       1122.83       1006.06        93.40 o                         
 -10   6   1       2234.11       2118.23       118.39 o                         
  -9   6   1        520.47        534.24        58.30 o                         
  -8   6   1        475.24        513.54        51.59 o                         
  -7   6   1       2022.24       2171.52       107.31 o                         
  -6   6   1       5772.91       5816.26       129.34 o                         
  -5   6   1       8890.84       8780.41       153.64 o                         
  -4   6   1       7435.03       7454.37       162.13 o                         
  -3   6   1       3749.05       4132.19       107.89 o                         
  -2   6   1         43.86        107.92        18.64 o                         
  -1   6   1      17370.27      18103.13       319.96 o                         
   0   6   1      24880.24      25788.87       443.14 o                         
   1   6   1      17924.49      17963.25       318.24 o                         
   2   6   1      28217.39      28996.58       497.72 o                         
   3   6   1       6151.83       5972.43       130.78 o                         
   4   6   1        378.94        421.11        32.73 o                         
   5   6   1       5891.12       6056.78       114.86 o                         
   6   6   1       9351.44       9365.09       174.10 o                         
   7   6   1       6990.59       6626.02       146.18 o                         
   8   6   1       8994.74       8683.93       173.17 o                         
   9   6   1       3806.59       3734.25       137.35 o                         
  10   6   1        463.26        418.27        77.00 o                         
  11   6   1        108.49        110.66        28.30 o                         
 -11   7   1        290.05        222.33        39.36 o                         
 -10   7   1       1629.84       1544.45        93.66 o                         
  -9   7   1       3611.12       3543.90       156.42 o                         
  -8   7   1       2368.87       2478.99       111.70 o                         
  -7   7   1       5683.63       5812.31       143.13 o                         
  -6   7   1       1043.59        976.85        65.40 o                         
  -5   7   1        642.46        667.88        47.17 o                         
  -4   7   1       1659.42       1642.83        69.44 o                         
  -3   7   1      19708.54      20428.36       497.39 o                         
  -2   7   1      11310.90      11727.86       246.02 o                         
  -1   7   1      14344.41      14348.43       368.19 o                         
   0   7   1      10552.46      10687.85       226.51 o                         
   1   7   1       4978.81       5077.87       127.74 o                         
   2   7   1         82.07         47.02        18.54 o                         
   3   7   1      19186.70      19548.51       428.55 o                         
   4   7   1      17262.25      17064.55       281.60 o                         
   5   7   1      16550.96      16689.76       281.15 o                         
   6   7   1       8018.95       8015.45       174.24 o                         
   7   7   1        170.93        155.16        40.61 o                         
   8   7   1       1505.89       1402.49        79.39 o                         
   9   7   1       3760.69       3645.19       175.30 o                         
  10   7   1       5389.39       5509.15       194.02 o                         
 -10   8   1       3684.95       3760.40       135.71 o                         
  -9   8   1         50.43         91.62        36.61 o                         
  -8   8   1       1056.36        973.86        70.85 o                         
  -7   8   1       1873.79       1972.31        90.38 o                         
  -6   8   1      19554.79      18702.25       320.57 o                         
  -5   8   1       6529.54       6835.37       149.61 o                         
  -4   8   1      11879.97      11923.93       207.09 o                         
  -3   8   1       5994.50       5892.59       127.57 o                         
  -2   8   1       2237.61       2298.29       131.47 o                         
  -1   8   1       1563.32       1586.75        74.93 o                         
   0   8   1      23428.16      23501.20       457.67 o                         
   1   8   1       8719.66       8587.72       197.75 o                         
   2   8   1      23438.25      23702.26       511.66 o                         
   3   8   1       3191.84       3272.76       107.49 o                         
   4   8   1        147.44        139.46        29.07 o                         
   5   8   1         25.37          9.90        24.40 o                         
   6   8   1      10787.91      10768.82       201.01 o                         
   7   8   1       6175.42       6235.31       160.76 o                         
   8   8   1       9591.63       9350.18       201.92 o                         
   9   8   1       1734.24       1671.97        82.31 o                         
  10   8   1        163.94        142.66        41.64 o                         
 -10   9   1        260.79        120.46        61.05 o                         
  -9   9   1      13961.33      14303.86       291.78 o                         
  -8   9   1       1096.68       1034.97        68.19 o                         
  -7   9   1       8327.53       8595.46       184.08 o                         
  -6   9   1        532.13        547.43        48.51 o                         
  -5   9   1       3568.46       3548.86       139.75 o                         
  -4   9   1        516.95        570.37        47.39 o                         
  -3   9   1      23389.81      22542.87       330.78 o                         
  -2   9   1       4082.93       3944.81        91.74 o                         
  -1   9   1      20543.81      20008.91       301.79 o                         
   0   9   1       3631.90       3601.86        89.65 o                         
   1   9   1       1280.28       1211.68        52.58 o                         
   2   9   1        350.19        384.19        33.37 o                         
   3   9   1      17519.61      17063.59       277.18 o                         
   4   9   1       3186.00       3020.93       132.55 o                         
   5   9   1       7881.59       8014.29       169.42 o                         
   6   9   1       2034.23       1994.48        90.03 o                         
   7   9   1          7.12         15.66        34.54 o                         
   8   9   1        355.61        361.97        45.79 o                         
   9   9   1       4390.47       4452.57       120.88 o                         
  10   9   1       1959.78       1742.58       112.69 o                         
 -10  10   1       4978.83       5239.64       192.72 o                         
  -9  10   1        462.90        501.68        49.72 o                         
  -8  10   1       2419.59       2328.79        97.66 o                         
  -7  10   1        417.18        478.24        48.30 o                         
  -6  10   1      20839.61      20531.66       321.79 o                         
  -5  10   1       2767.30       3091.05       125.99 o                         
  -4  10   1      14973.46      15272.43       260.22 o                         
  -3  10   1        706.08        733.11        46.93 o                         
  -2  10   1        344.05        285.92        32.97 o                         
  -1  10   1       2786.53       3033.05       105.25 o                         
   0  10   1      32583.02      31721.46       439.55 o                         
   1  10   1       2564.01       2591.15        77.73 o                         
   2  10   1      15150.67      14903.56       238.05 o                         
   3  10   1       1525.98       1566.48        72.13 o                         
   4  10   1        158.73        187.83        33.19 o                         
   5  10   1         63.24         56.23        31.93 o                         
   6  10   1      13110.60      13627.18       242.00 o                         
   7  10   1       1653.51       1835.78        92.04 o                         
   8  10   1       6466.77       6752.30       159.94 o                         
   9  10   1        852.45        828.49        60.22 o                         
  -9  11   1      14206.60      14650.10       333.42 o                         
  -8  11   1        151.43        106.19        35.70 o                         
  -7  11   1       8414.33       8439.74       172.37 o                         
  -6  11   1          9.51         15.17        32.17 o                         
  -5  11   1       3461.01       3462.02       163.13 o                         
  -4  11   1        202.07        214.41        35.18 o                         
  -3  11   1      25756.90      25054.38       372.54 o                         
  -2  11   1        367.79        386.40        37.75 o                         
  -1  11   1      22487.15      21846.57       338.61 o                         
   0  11   1          2.97         41.00        21.95 o                         
   1  11   1       1613.96       1554.02        70.17 o                         
   2  11   1        742.49        699.89        49.16 o                         
   3  11   1      19896.76      19668.17       321.12 o                         
   4  11   1        609.90        703.79        57.90 o                         
   5  11   1      13041.32      13308.35       249.26 o                         
   6  11   1        223.98        266.70        41.11 o                         
   7  11   1          8.80         30.68        32.61 o                         
   8  11   1         96.75        143.76        35.98 o                         
   9  11   1       4673.40       4930.37       173.06 o                         
  -9  12   1        245.64        231.97        42.81 o                         
  -8  12   1       1566.43       1579.72        74.60 o                         
  -7  12   1          4.66         -5.15        28.95 o                         
  -6  12   1      11406.79      11664.67       219.31 o                         
  -5  12   1          7.97         54.25        36.09 o                         
  -4  12   1      10838.46      10661.22       202.64 o                         
  -3  12   1        372.47        443.79        46.30 o                         
  -2  12   1       1897.63       1825.02        79.16 o                         
  -1  12   1        555.59        538.41        45.47 o                         
   0  12   1      27009.30      25937.24       420.70 o                         
   1  12   1        127.85        130.89        31.87 o                         
   2  12   1      16307.99      15747.30       339.15 o                         
   3  12   1          0.93          5.19        30.09 o                         
   4  12   1       1343.57       1471.03        77.80 o                         
   5  12   1        350.40        419.26        49.12 o                         
   6  12   1       9890.47      10251.13       221.64 o                         
   7  12   1         36.64         24.93        31.59 o                         
   8  12   1       5961.67       6039.12       147.28 o                         
   9  12   1         68.21        116.15        33.65 o                         
  -8  13   1         27.50         42.22        35.12 o                         
  -7  13   1       5771.97       5831.02       143.69 o                         
  -6  13   1        155.94        156.58        36.40 o                         
  -5  13   1       1584.76       1592.65        80.64 o                         
  -4  13   1         57.58         93.45        33.31 o                         
  -3  13   1      18355.80      18523.66       285.76 o                         
  -2  13   1          2.25         44.05        31.71 o                         
  -1  13   1      11591.35      11426.76       217.77 o                         
   0  13   1        255.12        269.25        40.67 o                         
   1  13   1        403.34        400.68        48.88 o                         
   2  13   1         63.71         77.66        34.49 o                         
   3  13   1      15672.15      15551.49       271.35 o                         
   4  13   1        658.15        588.16        55.08 o                         
   5  13   1      12562.12      12677.14       242.40 o                         
   6  13   1         68.02         61.94        33.91 o                         
   7  13   1          6.34         10.14        30.16 o                         
   8  13   1        565.80        513.90        76.83 o                         
  -8  14   1        897.89        912.04        75.78 o                         
  -7  14   1         59.48         52.22        31.12 o                         
  -6  14   1      14684.25      14850.17       262.32 o                         
  -5  14   1        619.85        587.37        52.14 o                         
  -4  14   1       4774.64       4775.38       146.80 o                         
  -3  14   1        593.35        587.53        52.02 o                         
  -2  14   1       1028.19        959.18        66.94 o                         
  -1  14   1        235.67        269.09        46.19 o                         
   0  14   1       8520.77       8352.47       181.94 o                         
   1  14   1        924.96        990.13        71.13 o                         
   2  14   1      11456.51      11269.25       221.59 o                         
   3  14   1       1505.89       1399.07        79.21 o                         
   4  14   1        380.07        326.14        43.21 o                         
   5  14   1         84.71         75.98        34.62 o                         
   6  14   1       4829.82       4868.18       134.61 o                         
   7  14   1        885.19        784.80        61.88 o                         
  -7  15   1       3403.39       3527.74       137.60 o                         
  -6  15   1        218.08        224.12        36.14 o                         
  -5  15   1        396.72        383.42        42.54 o                         
  -4  15   1         37.57         39.40        32.68 o                         
  -3  15   1       6397.49       6233.07       156.10 o                         
  -2  15   1       1472.47       1426.19        85.90 o                         
  -1  15   1      10113.22      10116.75       207.42 o                         
   0  15   1         12.51         20.96        34.48 o                         
   1  15   1          3.18        -10.36        34.03 o                         
   2  15   1         93.78        116.90        37.75 o                         
   3  15   1       9361.06       9154.37       197.67 o                         
   4  15   1       1399.39       1506.20        84.57 o                         
   5  15   1       3920.00       3722.84       145.32 o                         
   6  15   1       1189.79       1046.30        67.02 o                         
   7  15   1          6.05         28.39        36.20 o                         
  -6  16   1       5564.61       5766.37       169.86 o                         
  -5  16   1        941.93       1029.01        60.28 o                         
  -4  16   1       5794.34       5708.47       148.50 o                         
  -3  16   1       2668.63       2350.16        96.98 o                         
  -2  16   1        121.17         99.79        35.57 o                         
  -1  16   1         30.04         87.80        38.38 o                         
   0  16   1       6802.01       6815.98       168.98 o                         
   1  16   1       3506.63       3536.17       129.28 o                         
   2  16   1       5785.57       5900.17       144.39 o                         
   3  16   1       1766.67       1842.53        87.44 o                         
   4  16   1        136.64        148.51        37.49 o                         
   5  16   1         87.04         54.61        36.11 o                         
   6  16   1       1984.17       1942.54       190.27 o                         
  -5  17   1        426.66        459.75        53.08 o                         
  -4  17   1        828.43        770.25        55.04 o                         
  -3  17   1       2809.78       2667.32       104.98 o                         
  -2  17   1       2688.88       2550.38       115.56 o                         
  -1  17   1       3673.98       3724.77       135.70 o                         
   0  17   1       2664.85       2390.84       155.04 o                         
   1  17   1         26.52        -12.52        31.77 o                         
   2  17   1        546.40        523.37        47.16 o                         
   3  17   1       2473.00       2425.55        93.33 o                         
   4  17   1       2319.36       2401.42       132.71 o                         
   5  17   1       6458.36       6589.91       219.97 o                         
  -4  18   1       2233.91       2134.57       130.84 o                         
  -3  18   1        581.54        632.38        64.52 o                         
  -2  18   1          3.42         -4.39        30.77 o                         
  -1  18   1        379.89        402.32        47.00 o                         
   0  18   1       2857.02       2708.11       130.81 o                         
   1  18   1       4034.32       3902.76       120.47 o                         
   2  18   1       7416.21       7334.19       199.95 o                         
   3  18   1       2969.26       3111.30       132.68 o                         
   4  18   1          2.89         -0.74        32.59 o                         
  -2  19   1       6612.87       6698.19       224.07 o                         
  -1  19   1       2301.07       1929.53       127.94 o                         
   0  19   1       1036.60       1084.98        98.68 o                         
   1  19   1        291.15        218.48        48.49 o                         
 -10   0   2      13005.18      13164.59       382.78 o                         
  -8   0   2         41.08          3.92        55.47 o                         
  -6   0   2      11832.73      11321.89       321.76 o                         
  -4   0   2      33075.50      33372.35      1071.10 o                         
  -2   0   2        107.97        110.44        18.97 o                         
   0   0   2      12857.09      12430.69       325.25 o                         
   2   0   2      39442.53      38895.50       853.01 o                         
   4   0   2       5580.85       5688.14       261.10 o                         
   6   0   2      12189.88      12015.29       280.81 o                         
   8   0   2       9601.51       9689.04       275.61 o                         
  10   0   2       3461.68       2927.08       380.29 o                         
 -11   1   2          9.15          7.19        31.57 o                         
 -10   1   2          0.63          7.03        32.69 o                         
  -9   1   2      12483.24      12337.69       262.78 o                         
  -8   1   2        118.68        179.04        43.47 o                         
  -7   1   2      20335.99      20786.71       379.91 o                         
  -6   1   2        372.96        375.31        40.50 o                         
  -5   1   2         12.02        -21.56        23.29 o                         
  -4   1   2       2340.71       2564.98        75.53 o                         
  -3   1   2      18916.45      19517.83       314.23 o                         
  -2   1   2        232.68        119.48        21.00 o                         
  -1   1   2      41735.27      41131.28       628.04 o                         
   0   1   2      15282.36      15280.15       301.03 o                         
   1   1   2        153.44        165.57        13.07 o                         
   2   1   2      18924.20      20080.62       323.24 o                         
   3   1   2      13833.67      14044.90       241.23 o                         
   4   1   2        259.69        210.62        31.00 o                         
   5   1   2      33049.62      31104.87       518.52 o                         
   6   1   2         85.58        112.07        24.78 o                         
   7   1   2       2120.67       2206.41        86.98 o                         
   8   1   2         56.70         87.79        35.77 o                         
   9   1   2       3252.37       3030.39       146.25 o                         
  10   1   2        261.94        273.61        45.43 o                         
  11   1   2       5009.93       4806.91       235.15 o                         
 -11   2   2         30.80        -12.28        31.29 o                         
 -10   2   2      12683.59      12718.90       275.45 o                         
  -9   2   2       2983.73       2800.78       113.40 o                         
  -8   2   2          3.82          3.41        34.08 o                         
  -7   2   2        173.76        160.82        33.05 o                         
  -6   2   2      33864.97      35517.73       561.17 o                         
  -5   2   2       2179.12       2423.25        94.35 o                         
  -4   2   2      31996.57      32145.38       551.23 o                         
  -3   2   2        661.72        676.87        34.91 o                         
  -2   2   2       1283.44       1302.01        41.38 o                         
  -1   2   2       1313.73       1274.47        33.34 o                         
   0   2   2      23443.13      23619.76       453.31 o                         
   1   2   2       3921.95       4050.62        89.24 o                         
   2   2   2      23484.60      24082.89       382.64 o                         
   3   2   2         56.27         46.20        16.90 o                         
   4   2   2       7996.51       8167.20       204.06 o                         
   5   2   2        231.20        251.06        30.61 o                         
   6   2   2       3975.69       4052.01        99.41 o                         
   7   2   2       2858.71       2966.30       115.66 o                         
   8   2   2      11470.08      11225.09       231.23 o                         
   9   2   2       1681.76       1525.70        95.90 o                         
  10   2   2       3696.49       3959.40       141.20 o                         
  11   2   2        125.83        165.09        35.81 o                         
 -11   3   2         17.16          6.22        31.18 o                         
 -10   3   2          4.06         52.18        32.84 o                         
  -9   3   2      12943.10      12938.69       271.97 o                         
  -8   3   2       3010.85       3011.58       142.65 o                         
  -7   3   2      18859.38      18804.09       332.02 o                         
  -6   3   2       4943.33       4848.14       114.46 o                         
  -5   3   2       1273.98       1428.88        72.86 o                         
  -4   3   2        552.19        620.12        38.81 o                         
  -3   3   2      38091.20      38947.18       654.45 o                         
  -2   3   2       5106.28       5193.83       106.40 o                         
  -1   3   2      55890.70      54793.41       895.22 o                         
   0   3   2       5488.53       5608.93        99.19 o                         
   1   3   2      24953.95      26041.78       410.11 o                         
   2   3   2       9116.01       9759.38       169.54 o                         
   3   3   2      27364.66      27869.42       481.28 o                         
   4   3   2       6204.98       6218.23       160.08 o                         
   5   3   2      20066.55      20131.27       292.50 o                         
   6   3   2       5735.39       5590.66       112.05 o                         
   7   3   2       1531.22       1555.13        68.39 o                         
   8   3   2        183.61        205.50        39.99 o                         
   9   3   2        726.52        659.42        66.46 o                         
  10   3   2       3266.99       2866.55       146.61 o                         
  11   3   2       3999.63       3956.98       140.44 o                         
 -11   4   2       2342.32       2271.86       258.10 o                         
 -10   4   2       6809.09       6845.14       176.71 o                         
  -9   4   2        432.48        363.99        51.03 o                         
  -8   4   2        772.72        789.68        59.26 o                         
  -7   4   2        501.57        491.07        44.37 o                         
  -6   4   2      23834.05      24046.95       381.45 o                         
  -5   4   2      11818.96      12378.29       207.16 o                         
  -4   4   2      33031.91      32267.53       562.87 o                         
  -3   4   2      15112.26      15542.65       281.89 o                         
  -2   4   2        211.36        182.40        20.45 o                         
  -1   4   2       5717.20       5989.75       108.88 o                         
   0   4   2      39986.16      39499.53       610.55 o                         
   1   4   2      27177.32      27974.04       441.18 o                         
   2   4   2      30202.10      30170.81       477.78 o                         
   3   4   2      13564.44      13313.85       249.29 o                         
   4   4   2       4216.65       4315.87       117.07 o                         
   5   4   2        119.29        146.50        27.07 o                         
   6   4   2       7567.94       7698.53       138.30 o                         
   7   4   2       6031.25       5939.81       120.45 o                         
   8   4   2       7526.46       7260.91       159.39 o                         
   9   4   2       2529.30       2245.84       103.50 o                         
  10   4   2       2945.09       2812.62       179.76 o                         
  11   4   2         60.99         64.90        26.88 o                         
 -11   5   2         86.52        133.56        51.73 o                         
 -10   5   2        401.31        425.79        48.31 o                         
  -9   5   2       4828.73       4574.88       139.51 o                         
  -8   5   2       3225.20       3220.19       110.71 o                         
  -7   5   2      13936.45      13520.47       245.68 o                         
  -6   5   2       8001.16       8287.87       158.58 o                         
  -5   5   2        665.17        735.16        41.46 o                         
  -4   5   2         16.50         52.75        24.02 o                         
  -3   5   2      14241.42      14096.13       245.93 o                         
  -2   5   2      16361.39      16764.90       297.36 o                         
  -1   5   2      27743.16      26888.78       546.58 o                         
   0   5   2      21557.90      21385.88       343.76 o                         
   1   5   2       8401.82       8726.44       154.98 o                         
   2   5   2       6037.73       6494.71       123.72 o                         
   3   5   2       9722.98       9283.91       185.46 o                         
   4   5   2      14283.70      14450.28       265.32 o                         
   5   5   2      29392.68      28970.51       405.70 o                         
   6   5   2      13637.71      13430.61       209.54 o                         
   7   5   2       5947.45       5949.20       129.49 o                         
   8   5   2        238.22        227.21        35.67 o                         
   9   5   2       3156.41       2989.20       137.40 o                         
  10   5   2       4387.16       4570.97       157.68 o                         
  11   5   2       3964.96       3890.80       134.55 o                         
 -11   6   2       2923.96       2831.95       159.53 o                         
 -10   6   2       4325.16       4545.45       142.94 o                         
  -9   6   2       2552.24       2628.02       137.53 o                         
  -8   6   2        591.70        547.53        52.44 o                         
  -7   6   2        273.67        260.66        42.76 o                         
  -6   6   2       4207.46       4250.73       111.65 o                         
  -5   6   2       9859.12       9747.43       176.15 o                         
  -4   6   2      13277.89      12909.02       235.62 o                         
  -3   6   2      20856.20      21326.81       412.06 o                         
  -2   6   2       1774.87       1746.05        61.16 o                         
  -1   6   2          7.51         37.50        13.18 o                         
   0   6   2      14889.85      15297.64       277.50 o                         
   1   6   2      21493.07      21289.43       376.00 o                         
   2   6   2      24174.94      24176.58       519.49 o                         
   3   6   2      28867.54      30019.03       788.18 o                         
   4   6   2       4610.04       4655.86        99.21 o                         
   5   6   2        507.36        606.74        41.81 o                         
   6   6   2       9604.77       9496.71       178.06 o                         
   7   6   2       7598.10       7164.37       152.29 o                         
   8   6   2       9271.37       8990.69       177.12 o                         
   9   6   2      10308.23      10600.13       236.80 o                         
  10   6   2       2169.43       2146.94       140.43 o                         
 -11   7   2        162.62        124.29        45.88 o                         
 -10   7   2        721.03        746.01        66.53 o                         
  -9   7   2       2277.59       2257.52       115.72 o                         
  -8   7   2       6906.76       6659.91       163.38 o                         
  -7   7   2       3538.29       3556.98       135.05 o                         
  -6   7   2       4134.25       4202.08       131.64 o                         
  -5   7   2       1857.05       1824.70        79.02 o                         
  -4   7   2        903.19       1012.03        50.32 o                         
  -3   7   2       1228.85       1053.90        58.21 o                         
  -2   7   2      13075.15      12833.46       266.37 o                         
  -1   7   2      14670.38      14323.02       291.77 o                         
   0   7   2      28674.76      29749.01       561.33 o                         
   1   7   2       9174.88       9383.78       208.20 o                         
   2   7   2       4130.11       4683.70       152.10 o                         
   3   7   2       4325.05       4458.81       156.90 o                         
   4   7   2      15974.07      15211.62       259.72 o                         
   5   7   2      17883.97      18011.43       303.04 o                         
   6   7   2      14704.81      14882.26       298.94 o                         
   7   7   2       3767.01       3813.97       118.45 o                         
   8   7   2         35.31         54.63        38.95 o                         
   9   7   2       3259.30       3451.55       135.86 o                         
  10   7   2       5762.04       6009.08       230.85 o                         
 -10   8   2       1387.51       1314.29        99.97 o                         
  -9   8   2       3184.66       3161.58       117.52 o                         
  -8   8   2       2133.70       2255.52        99.57 o                         
  -7   8   2       1324.57       1428.79        78.57 o                         
  -6   8   2       2010.45       1890.06        84.41 o                         
  -5   8   2      22666.55      22447.29       367.84 o                         
  -4   8   2      13761.36      14062.85       234.49 o                         
  -3   8   2       5568.68       5351.35       113.78 o                         
  -2   8   2       3452.79       3544.11       118.91 o                         
  -1   8   2        166.94        116.56        28.89 o                         
   0   8   2       1618.10       1533.06        73.19 o                         
   1   8   2      22649.16      22499.29       444.93 o                         
   2   8   2      14098.64      13459.47       238.86 o                         
   3   8   2      14609.21      14381.94       236.72 o                         
   4   8   2       3201.34       3499.84       108.40 o                         
   5   8   2        208.67        246.02        36.86 o                         
   6   8   2       2017.27       2023.83       115.18 o                         
   7   8   2       9874.77       9990.72       200.73 o                         
   8   8   2       6113.47       6362.02       169.20 o                         
   9   8   2       8161.43       8309.34       211.02 o                         
  10   8   2       1048.72        980.51        83.77 o                         
 -10   9   2        935.85        812.82       112.59 o                         
  -9   9   2         55.68         41.69        31.60 o                         
  -8   9   2      10733.96      10621.71       219.24 o                         
  -7   9   2       3746.01       4152.23       123.28 o                         
  -6   9   2       6200.10       6252.26       134.58 o                         
  -5   9   2       1051.44        985.49        60.71 o                         
  -4   9   2       1324.74       1240.33        62.14 o                         
  -3   9   2        551.14        580.89        42.91 o                         
  -2   9   2      36679.65      35165.85       481.91 o                         
  -1   9   2       5351.06       5398.61       115.65 o                         
   0   9   2       9206.03       8839.46       157.55 o                         
   1   9   2       7111.44       7234.35       161.22 o                         
   2   9   2       1289.46       1377.51        61.88 o                         
   3   9   2       3021.12       2989.44        98.08 o                         
   4   9   2      17688.33      17480.46       301.00 o                         
   5   9   2       8391.36       8473.17       189.36 o                         
   6   9   2       4599.14       4947.68       138.77 o                         
   7   9   2        101.35         91.21        37.29 o                         
   8   9   2        148.96        228.91        44.69 o                         
   9   9   2        701.96        566.53        48.58 o                         
  10   9   2       4817.12       4901.35       240.33 o                         
 -10  10   2       1750.76       1496.43       117.12 o                         
  -9  10   2        588.70        616.68        53.75 o                         
  -8  10   2        486.51        408.41        44.78 o                         
  -7  10   2       2556.72       2479.96        97.00 o                         
  -6  10   2        567.73        560.55        49.07 o                         
  -5  10   2      17079.79      16406.40       270.35 o                         
  -4  10   2       2660.79       2543.19       104.94 o                         
  -3  10   2       8491.46       8625.41       185.42 o                         
  -2  10   2        663.48        702.68        44.83 o                         
  -1  10   2       1194.02       1274.09        58.91 o                         
   0  10   2         14.17         50.66        19.89 o                         
   1  10   2      25612.22      24872.70       356.60 o                         
   2  10   2       4967.43       5094.90       110.21 o                         
   3  10   2       6000.59       5988.76       135.68 o                         
   4  10   2       1117.31       1074.85        65.12 o                         
   5  10   2         36.26         39.65        33.22 o                         
   6  10   2          9.74         19.11        32.69 o                         
   7  10   2       6629.21       6800.38       163.21 o                         
   8  10   2       2044.38       2107.78        97.54 o                         
   9  10   2       5980.16       6045.89       190.66 o                         
  -9  11   2         20.85         24.12        32.41 o                         
  -8  11   2      11124.39      11276.09       210.04 o                         
  -7  11   2        428.12        456.79        50.02 o                         
  -6  11   2       4846.99       4717.92       151.04 o                         
  -5  11   2        371.21        441.67        50.26 o                         
  -4  11   2       4098.73       4281.86       125.44 o                         
  -3  11   2          8.08         15.85        27.26 o                         
  -2  11   2      19631.16      19305.63       300.15 o                         
  -1  11   2       1620.41       1654.80        69.91 o                         
   0  11   2       6509.01       6400.81       134.68 o                         
   1  11   2        249.35        239.71        32.49 o                         
   2  11   2        134.98        139.43        30.66 o                         
   3  11   2        890.24       1033.72        62.82 o                         
   4  11   2      12399.67      12443.21       229.52 o                         
   5  11   2        324.92        307.88        47.50 o                         
   6  11   2       8452.84       8697.95       198.70 o                         
   7  11   2        509.60        491.32        53.49 o                         
   8  11   2         63.48         86.10        33.19 o                         
   9  11   2        323.15        220.75        54.22 o                         
  -9  12   2       1460.22       1523.59       103.38 o                         
  -8  12   2        249.66        233.16        36.50 o                         
  -7  12   2       2821.32       2892.54       104.39 o                         
  -6  12   2          9.57         10.10        29.37 o                         
  -5  12   2      13356.28      13323.18       243.24 o                         
  -4  12   2         14.64         46.75        34.02 o                         
  -3  12   2       4196.25       4384.08       132.35 o                         
  -2  12   2        149.06        120.39        31.24 o                         
  -1  12   2       3750.06       3567.92       139.22 o                         
   0  12   2          0.07          7.23        26.15 o                         
   1  12   2      14177.22      13951.42       261.83 o                         
   2  12   2         19.88         89.35        32.59 o                         
   3  12   2       7352.78       7260.36       163.16 o                         
   4  12   2        257.73        220.04        41.93 o                         
   5  12   2         35.33         67.51        35.89 o                         
   6  12   2          0.79        -21.48        32.27 o                         
   7  12   2       7459.85       7755.95       269.23 o                         
   8  12   2        176.71        157.60        46.65 o                         
  -8  13   2      11449.92      12203.84       300.58 o                         
  -7  13   2        172.80        180.63        35.95 o                         
  -6  13   2       2157.75       2308.51       134.80 o                         
  -5  13   2         59.71        100.32        36.09 o                         
  -4  13   2        966.50        869.74        57.91 o                         
  -3  13   2         25.57         40.33        34.19 o                         
  -2  13   2      18184.27      17293.96       293.55 o                         
  -1  13   2        966.61       1074.05        82.82 o                         
   0  13   2       9103.35       8889.84       184.99 o                         
   1  13   2        755.03        712.42        60.41 o                         
   2  13   2        944.93        900.98        62.10 o                         
   3  13   2        279.23        301.95        46.46 o                         
   4  13   2       8259.20       8404.03       177.95 o                         
   5  13   2        615.38        606.00        57.86 o                         
   6  13   2       5251.78       5304.68       148.27 o                         
   7  13   2         91.03         70.35        39.28 o                         
   8  13   2        300.91        280.14        60.84 o                         
  -8  14   2         93.65         92.33        38.72 o                         
  -7  14   2       2097.34       2099.90        83.66 o                         
  -6  14   2          9.20         19.30        27.63 o                         
  -5  14   2      14786.95      15190.91       262.64 o                         
  -4  14   2       1762.36       1666.77        79.50 o                         
  -3  14   2       5159.29       4835.35       187.35 o                         
  -2  14   2       1090.32       1241.30        78.52 o                         
  -1  14   2        504.34        471.89        50.53 o                         
   0  14   2       1649.10       1723.75        94.59 o                         
   1  14   2      16795.75      16181.89       298.08 o                         
   2  14   2       2805.65       2750.22       110.28 o                         
   3  14   2       3397.13       3515.66       141.07 o                         
   4  14   2        261.60        246.30        40.99 o                         
   5  14   2         19.33         21.55        32.43 o                         
   6  14   2        542.95        584.85        56.62 o                         
   7  14   2       3704.14       3681.40       169.29 o                         
  -7  15   2        853.94        883.62        66.41 o                         
  -6  15   2       2669.20       2644.72        91.78 o                         
  -5  15   2        697.95        636.53        49.90 o                         
  -4  15   2        583.98        573.33        50.15 o                         
  -3  15   2        940.90        911.99        66.00 o                         
  -2  15   2      14153.65      14094.53       269.11 o                         
  -1  15   2       3797.58       3786.49       157.05 o                         
   0  15   2       5529.95       5565.43       169.60 o                         
   1  15   2        412.55        450.40        55.01 o                         
   2  15   2         36.57         46.04        37.50 o                         
   3  15   2        270.74        301.73        47.62 o                         
   4  15   2       5582.34       5824.65       148.98 o                         
   5  15   2       2818.12       2842.14       116.19 o                         
   6  15   2       3852.33       4365.42       181.99 o                         
   7  15   2        591.06        621.10        78.89 o                         
  -6  16   2        454.13        476.57        51.79 o                         
  -5  16   2       8268.76       8376.34       175.91 o                         
  -4  16   2       4332.95       4362.85       157.35 o                         
  -3  16   2       7927.95       8164.14       179.78 o                         
  -2  16   2       2258.48       2200.21       106.56 o                         
  -1  16   2        867.65        863.47        64.87 o                         
   0  16   2        205.38        209.65        40.44 o                         
   1  16   2       8091.44       8286.78       197.20 o                         
   2  16   2       4661.70       4488.70       207.38 o                         
   3  16   2       5172.39       5406.38       152.72 o                         
   4  16   2       3666.40       3676.70       133.50 o                         
   5  16   2         55.27         72.83        39.03 o                         
   6  16   2        644.32        592.66        65.00 o                         
  -5  17   2       1089.94       1064.73        72.73 o                         
  -4  17   2        155.70        123.45        36.10 o                         
  -3  17   2       1206.50       1035.70        63.00 o                         
  -2  17   2       6681.91       6335.50       152.70 o                         
  -1  17   2       5240.70       5274.93       142.21 o                         
   0  17   2       3244.49       2852.51       151.23 o                         
   1  17   2       2090.20       2099.57       135.59 o                         
   2  17   2        216.03        186.13        42.76 o                         
   3  17   2        357.96        416.23        47.05 o                         
   4  17   2       6600.42       7081.52       230.78 o                         
   5  17   2       3780.94       3843.53       158.70 o                         
  -4  18   2       2078.25       2151.75        99.21 o                         
  -3  18   2       4257.05       4687.44       155.55 o                         
  -2  18   2       1721.12       1571.23       100.65 o                         
  -1  18   2        148.89         97.51        36.83 o                         
   0  18   2       1112.27       1142.88        77.64 o                         
   1  18   2       6330.49       6523.53       185.08 o                         
   2  18   2       5577.65       5850.27       197.60 o                         
   3  18   2       3042.40       3067.87       199.06 o                         
  -1  19   2       3942.34       4121.79       173.33 o                         
   0  19   2       2672.04       2744.84       148.12 o                         
   1  19   2        574.69        496.61        57.63 o                         
 -11   0   3       6788.53       6602.20       297.81 o                         
  -9   0   3       7327.42       6958.23       284.13 o                         
  -7   0   3        212.91        153.58        50.42 o                         
  -5   0   3       8416.58       8602.59       280.94 o                         
  -3   0   3       6618.58       6362.62       169.24 o                         
  -1   0   3       1727.26       1788.15        96.95 o                         
   1   0   3       1498.31       1410.64        50.08 o                         
   3   0   3      32753.24      32222.65       725.54 o                         
   5   0   3       6695.77       6562.78       177.85 o                         
   7   0   3       2359.24       2538.02       175.45 o                         
   9   0   3      20850.85      19964.78       471.76 o                         
  11   0   3       5300.13       4943.78       328.73 o                         
 -11   1   3        488.67        465.70        49.59 o                         
 -10   1   3        163.20        196.53        41.57 o                         
  -9   1   3         23.31         55.12        35.12 o                         
  -8   1   3       5084.99       5207.04       151.60 o                         
  -7   1   3        549.31        553.35        49.99 o                         
  -6   1   3      14107.01      13960.38       255.78 o                         
  -5   1   3        870.21        870.38        60.39 o                         
  -4   1   3        245.52        185.79        26.68 o                         
  -3   1   3        192.95        150.56        21.54 o                         
  -2   1   3       1649.77       1669.42        41.14 o                         
  -1   1   3       1076.12       1036.15        32.65 o                         
   0   1   3      59746.37      56295.99      1330.88 o                         
   1   1   3       3335.53       3498.61        67.85 o                         
   2   1   3       3585.71       3624.18       109.43 o                         
   3   1   3       1234.50       1256.38        53.25 o                         
   4   1   3      14722.68      15520.95       318.03 o                         
   5   1   3       2309.28       2408.39        81.68 o                         
   6   1   3      28493.41      27230.47       431.07 o                         
   7   1   3          4.86          4.02        37.36 o                         
   8   1   3       5637.44       5613.40       155.36 o                         
   9   1   3         97.89         90.47        33.83 o                         
  10   1   3       1879.01       1637.79        80.59 o                         
  11   1   3        502.49        471.67        71.07 o                         
 -11   2   3       4738.57       4751.41       148.97 o                         
 -10   2   3       1206.82       1235.45        80.19 o                         
  -9   2   3      11334.96      10869.49       240.65 o                         
  -8   2   3       1140.96       1206.54        80.63 o                         
  -7   2   3        354.27        456.42        48.39 o                         
  -6   2   3          7.89         20.36        25.28 o                         
  -5   2   3      10221.33       9567.93       315.58 o                         
  -4   2   3       4424.35       4486.74       106.53 o                         
  -3   2   3      46248.11      46793.23       779.75 o                         
  -2   2   3        137.50        206.94        14.42 o                         
  -1   2   3       3856.93       3902.25        75.52 o                         
   0   2   3       9683.26       9883.54       166.47 o                         
   1   2   3      13878.10      14220.91       232.34 o                         
   2   2   3      11030.77      11945.69       204.24 o                         
   3   2   3      41330.41      42402.35       775.39 o                         
   4   2   3         43.57         67.98        26.61 o                         
   5   2   3       5089.06       4989.20       103.61 o                         
   6   2   3       3858.37       3905.10       113.89 o                         
   7   2   3        852.41        787.99        73.90 o                         
   8   2   3       4214.68       4092.36       136.20 o                         
   9   2   3      17233.50      17174.79       329.67 o                         
  10   2   3          8.28        -22.55        25.50 o                         
  11   2   3       2015.05       1990.36       104.53 o                         
 -11   3   3       2192.10       1969.64        99.79 o                         
 -10   3   3        117.77        128.43        34.67 o                         
  -9   3   3        269.30        249.30        44.86 o                         
  -8   3   3       9266.58       9156.23       217.95 o                         
  -7   3   3       6758.00       6826.73       158.53 o                         
  -6   3   3      26279.32      26034.34       390.34 o                         
  -5   3   3       2641.07       2650.88        97.16 o                         
  -4   3   3       4017.37       4306.62       105.36 o                         
  -3   3   3       3191.37       3266.25        81.13 o                         
  -2   3   3      22372.23      23016.30       393.13 o                         
  -1   3   3      17638.88      18559.84       297.28 o                         
   0   3   3     127206.35     117564.14      2821.77 o                         
   1   3   3        874.70        879.89        32.32 o                         
   2   3   3        424.08        415.49        41.82 o                         
   3   3   3       7023.85       7233.03       152.60 o                         
   4   3   3       1838.72       1673.76        67.15 o                         
   5   3   3       6000.30       6215.08       117.36 o                         
   6   3   3      25687.87      25713.21       392.96 o                         
   7   3   3         29.15         19.20        32.20 o                         
   8   3   3       2079.66       2077.88       115.32 o                         
   9   3   3        175.57        126.13        37.40 o                         
  10   3   3       1375.65       1287.51        70.41 o                         
  11   3   3        413.23        380.98        44.30 o                         
 -11   4   3       5755.15       5465.75       294.06 o                         
 -10   4   3       4049.28       4171.00       121.63 o                         
  -9   4   3      13898.18      13491.65       280.78 o                         
  -8   4   3       2682.74       2876.61       118.51 o                         
  -7   4   3        160.53        202.80        36.33 o                         
  -6   4   3       3063.83       3390.25       117.88 o                         
  -5   4   3      22946.47      23399.81       332.24 o                         
  -4   4   3      20481.52      21024.14       380.06 o                         
  -3   4   3      36947.04      36702.08       871.57 o                         
  -2   4   3       8263.18       8474.73       162.96 o                         
  -1   4   3       9858.71      10123.42       173.69 o                         
   0   4   3       6029.94       6199.89       114.86 o                         
   1   4   3      24283.70      24551.20       393.64 o                         
   2   4   3      17909.99      18673.81       309.75 o                         
   3   4   3      36632.46      36980.70       633.70 o                         
   4   4   3       5397.60       5297.56       106.13 o                         
   5   4   3       3233.43       3464.35        92.53 o                         
   6   4   3       2429.75       2597.46        92.87 o                         
   7   4   3       3237.62       3484.39       151.06 o                         
   8   4   3       2395.94       2421.37       100.84 o                         
   9   4   3      11681.71      11681.55       256.51 o                         
  10   4   3        679.03        652.25        51.21 o                         
 -11   5   3       1545.92       1528.61       229.85 o                         
 -10   5   3         89.29         84.74        36.63 o                         
  -9   5   3       3568.05       3372.86       179.56 o                         
  -8   5   3      13430.17      13020.68       254.69 o                         
  -7   5   3      14196.59      14134.56       243.02 o                         
  -6   5   3      20979.96      21176.45       325.32 o                         
  -5   5   3       6256.19       6372.83       118.49 o                         
  -4   5   3       2049.12       2167.83       133.04 o                         
  -3   5   3       9841.49      10311.53       234.02 o                         
  -2   5   3      14995.74      14775.08       270.67 o                         
  -1   5   3      17851.50      18290.65       300.66 o                         
   0   5   3      43495.77      41978.26       880.74 o                         
   1   5   3       4965.62       4831.23        99.07 o                         
   2   5   3       3692.84       3821.49        92.06 o                         
   3   5   3        604.97        715.26        43.28 o                         
   4   5   3      17587.88      17374.69       256.57 o                         
   5   5   3       9000.33       9463.73       173.46 o                         
   6   5   3       8033.20       7955.42       169.14 o                         
   7   5   3       4509.71       4351.32       130.16 o                         
   8   5   3       1543.59       1603.06        79.25 o                         
   9   5   3        503.61        423.46        52.48 o                         
  10   5   3        913.72        988.56       110.84 o                         
 -11   6   3       4409.92       4381.51       213.16 o                         
 -10   6   3       8503.66       8492.24       216.36 o                         
  -9   6   3       4827.09       4858.08       143.18 o                         
  -8   6   3       3118.05       3312.96       134.63 o                         
  -7   6   3        805.20        900.65        68.89 o                         
  -6   6   3       2528.91       2706.06        99.70 o                         
  -5   6   3      13095.34      12561.97       204.72 o                         
  -4   6   3      24407.63      23362.33       350.77 o                         
  -3   6   3      27758.37      27600.62       523.85 o                         
  -2   6   3      13036.86      12825.68       296.13 o                         
  -1   6   3        582.53        768.43        66.60 o                         
   0   6   3       1143.29       1110.06        54.33 o                         
   1   6   3      18387.11      18147.09       330.67 o                         
   2   6   3      10647.03      10391.75       223.90 o                         
   3   6   3      21216.73      20585.30       336.26 o                         
   4   6   3      10851.12      10872.92       188.16 o                         
   5   6   3         58.20         34.45        29.29 o                         
   6   6   3        443.08        475.26        48.78 o                         
   7   6   3       6026.63       5944.28       148.03 o                         
   8   6   3       4019.15       4104.39       128.03 o                         
   9   6   3       6254.40       6578.29       227.00 o                         
  10   6   3       1769.73       1749.55       106.47 o                         
 -10   7   3          4.05         17.18        33.29 o                         
  -9   7   3       2355.73       2249.87       106.97 o                         
  -8   7   3       4391.89       4395.61       139.24 o                         
  -7   7   3      11697.49      12126.50       243.12 o                         
  -6   7   3      12959.90      13048.13       244.71 o                         
  -5   7   3      10077.23      10113.84       186.41 o                         
  -4   7   3        999.09       1110.74        56.80 o                         
  -3   7   3       4431.00       4428.79        96.25 o                         
  -2   7   3      11953.89      12229.02       255.90 o                         
  -1   7   3      24515.66      24443.12       466.25 o                         
   0   7   3      17973.78      17609.49       358.16 o                         
   1   7   3      12505.36      12380.07       242.16 o                         
   2   7   3        397.81        407.96        36.64 o                         
   3   7   3       2939.84       3300.42       108.28 o                         
   4   7   3       6096.92       6130.21       134.19 o                         
   5   7   3      15568.03      15450.10       310.33 o                         
   6   7   3      11111.62      11050.01       214.86 o                         
   7   7   3       4555.24       4361.32       156.68 o                         
   8   7   3        181.07        160.75        36.23 o                         
   9   7   3          5.92        -15.58        36.12 o                         
  10   7   3       1056.43        886.55        70.62 o                         
 -10   8   3       7076.41       7017.15       205.78 o                         
  -9   8   3       7708.66       7735.65       199.46 o                         
  -8   8   3       3278.48       3433.88       129.56 o                         
  -7   8   3       1217.18       1237.63        75.72 o                         
  -6   8   3       3617.02       3881.58       141.32 o                         
  -5   8   3       3656.46       3745.81       117.97 o                         
  -4   8   3      19397.43      18965.30       302.13 o                         
  -3   8   3       9981.97       9408.18       161.77 o                         
  -2   8   3      10124.81      10040.26       215.10 o                         
  -1   8   3        179.45        170.54        29.55 o                         
   0   8   3       3054.38       3098.67        97.01 o                         
   1   8   3       6173.37       6460.44       145.34 o                         
   2   8   3      13258.73      12448.60       209.61 o                         
   3   8   3      16602.36      15997.76       386.51 o                         
   4   8   3      15686.90      15872.73       312.88 o                         
   5   8   3         49.02         16.76        34.33 o                         
   6   8   3        133.43        118.06        37.06 o                         
   7   8   3       1391.05       1432.42        89.59 o                         
   8   8   3       6083.28       5970.00       147.73 o                         
   9   8   3       4486.45       4586.31       155.17 o                         
  10   8   3       5272.33       5178.81       169.02 o                         
 -10   9   3         38.09         33.01        36.66 o                         
  -9   9   3       2717.21       2629.88       104.34 o                         
  -8   9   3       1577.69       1437.66        84.17 o                         
  -7   9   3       6846.04       7128.68       164.08 o                         
  -6   9   3       2746.55       3054.81       125.42 o                         
  -5   9   3       3739.29       4139.17       146.25 o                         
  -4   9   3         15.32          1.43        23.04 o                         
  -3   9   3       3096.03       3112.10        97.86 o                         
  -2   9   3       5557.15       5436.15       112.04 o                         
  -1   9   3      25211.37      24667.26       352.44 o                         
   0   9   3      15303.36      15526.14       246.94 o                         
   1   9   3      16053.73      15432.15       236.05 o                         
   2   9   3       1750.57       1782.34        72.65 o                         
   3   9   3        984.49       1097.76        64.09 o                         
   4   9   3       3856.19       3998.02       163.74 o                         
   5   9   3      17966.04      18144.58       315.30 o                         
   6   9   3       4526.27       4660.82       139.50 o                         
   7   9   3       9862.14       9909.55       209.62 o                         
   8   9   3        133.72         72.75        30.81 o                         
   9   9   3         25.36         46.45        33.74 o                         
 -10  10   3       3814.76       3676.77       154.44 o                         
  -9  10   3       2928.24       2778.52       102.95 o                         
  -8  10   3        818.78        780.12        69.53 o                         
  -7  10   3        121.60        124.23        34.86 o                         
  -6  10   3       2591.43       2486.02       140.38 o                         
  -5  10   3       1090.82       1170.74        77.40 o                         
  -4  10   3      15750.50      15666.34       268.70 o                         
  -3  10   3       3883.31       3965.28       112.70 o                         
  -2  10   3       5064.60       4891.93       109.82 o                         
  -1  10   3          3.37         36.37        22.50 o                         
   0  10   3       2533.85       2644.92        89.08 o                         
   1  10   3       1307.95       1223.34        60.59 o                         
   2  10   3      16237.28      16043.23       296.50 o                         
   3  10   3        633.31        704.40        78.67 o                         
   4  10   3      14234.06      14004.52       288.42 o                         
   5  10   3         16.99         43.67        35.47 o                         
   6  10   3         30.95         85.67        35.47 o                         
   7  10   3        266.45        306.98        43.83 o                         
   8  10   3       7666.91       7459.74       175.75 o                         
   9  10   3        598.57        498.09        79.89 o                         
  -9  11   3       1301.01       1286.67        92.13 o                         
  -8  11   3         15.26         18.07        28.89 o                         
  -7  11   3       7288.08       7678.28       159.86 o                         
  -6  11   3        577.08        580.94        54.35 o                         
  -5  11   3       5025.01       5415.19       136.26 o                         
  -4  11   3       1109.30       1194.18        70.78 o                         
  -3  11   3       2111.75       2053.43        86.85 o                         
  -2  11   3        120.63         95.87        28.65 o                         
  -1  11   3      14177.27      14170.69       252.49 o                         
   0  11   3        912.54        963.83        57.13 o                         
   1  11   3       7025.69       6483.14       163.08 o                         
   2  11   3         38.60         67.79        33.83 o                         
   3  11   3        271.08        287.33        47.36 o                         
   4  11   3       1109.63       1124.08        81.77 o                         
   5  11   3      13004.48      13212.79       279.16 o                         
   6  11   3         23.23         18.66        34.83 o                         
   7  11   3       8523.47       8547.76       183.95 o                         
   8  11   3        163.53        148.76        35.97 o                         
   9  11   3        268.00        234.40        49.75 o                         
  -9  12   3          2.91         43.66        64.85 o                         
  -8  12   3       1184.37       1146.64        62.27 o                         
  -7  12   3          5.86         -7.74        28.23 o                         
  -6  12   3       2064.87       2091.85       105.76 o                         
  -5  12   3         81.52        104.46        36.01 o                         
  -4  12   3       9181.09       8835.05       184.28 o                         
  -3  12   3         53.56         35.74        34.29 o                         
  -2  12   3       4517.80       4351.43       193.52 o                         
  -1  12   3        109.42         82.10        36.10 o                         
   0  12   3         81.99        209.61        40.67 o                         
   1  12   3       2698.80       2929.14       120.76 o                         
   2  12   3      12528.58      11747.51       256.03 o                         
   3  12   3          0.15         25.18        37.52 o                         
   4  12   3       8994.76       9228.96       220.42 o                         
   5  12   3         10.58          4.41        35.44 o                         
   6  12   3         24.96         47.89        32.71 o                         
   7  12   3        252.89        236.25        41.77 o                         
   8  12   3       5098.93       5191.85       197.62 o                         
  -8  13   3        243.59        244.18        43.74 o                         
  -7  13   3       8725.55       9033.27       176.24 o                         
  -6  13   3        267.65        340.93        46.46 o                         
  -5  13   3       4914.04       5195.36       133.64 o                         
  -4  13   3          8.76         10.17        28.71 o                         
  -3  13   3        975.08        936.39        62.16 o                         
  -2  13   3       1341.90       1336.26        81.38 o                         
  -1  13   3       7348.73       7184.52       163.34 o                         
   0  13   3        266.22        289.40        43.40 o                         
   1  13   3      10246.47      10299.25       268.39 o                         
   2  13   3        227.73        207.95        48.27 o                         
   3  13   3         46.51         69.21        38.06 o                         
   4  13   3       1312.54       1353.94       106.05 o                         
   5  13   3       6008.92       6126.55       167.26 o                         
   6  13   3        189.77        239.28        39.89 o                         
   7  13   3       6012.45       5947.01       188.36 o                         
   8  13   3         15.78          7.05        35.83 o                         
  -7  14   3        991.23        995.19        61.97 o                         
  -6  14   3       1428.66       1513.83        77.48 o                         
  -5  14   3       1197.77       1175.36        67.81 o                         
  -4  14   3      13314.15      13284.86       231.65 o                         
  -3  14   3       2857.37       2753.15       121.67 o                         
  -2  14   3       7502.56       7633.99       179.22 o                         
  -1  14   3        148.05        135.14        36.79 o                         
   0  14   3        949.23       1089.31        85.39 o                         
   1  14   3       1462.06       1492.73       113.83 o                         
   2  14   3       6084.71       6186.40       183.75 o                         
   3  14   3       1279.98       1465.41        94.25 o                         
   4  14   3       9269.99       9607.60       232.54 o                         
   5  14   3          5.26         19.14        32.68 o                         
   6  14   3          9.49         28.36        29.51 o                         
   7  14   3       1076.25       1024.26       103.90 o                         
  -7  15   3       6865.31       7520.80       230.18 o                         
  -6  15   3       4001.38       4044.91       123.13 o                         
  -5  15   3       4452.79       4536.25       119.61 o                         
  -4  15   3         70.97         97.93        32.61 o                         
  -3  15   3       1288.34       1318.56        75.86 o                         
  -2  15   3       1684.88       1567.21        82.97 o                         
  -1  15   3      14068.35      14019.22       257.59 o                         
   0  15   3       2923.91       2738.61       147.61 o                         
   1  15   3       7079.83       7164.66       170.66 o                         
   2  15   3        245.72        275.58        51.86 o                         
   3  15   3        600.18        712.68        64.13 o                         
   4  15   3       1702.05       1721.13        92.17 o                         
   5  15   3       5179.26       5074.67       154.58 o                         
   6  15   3        888.32        880.19        82.23 o                         
  -6  16   3        886.64        835.66        79.97 o                         
  -5  16   3       2260.14       2258.60       133.39 o                         
  -4  16   3       8691.04       9028.75       185.96 o                         
  -3  16   3       4984.11       4968.34       136.37 o                         
  -2  16   3       5770.87       5868.94       151.20 o                         
  -1  16   3       1199.69       1137.08        74.47 o                         
   0  16   3        550.67        667.19        60.85 o                         
   1  16   3       2595.01       2674.66       155.90 o                         
   2  16   3      11106.70      11085.29       273.46 o                         
   3  16   3       4060.86       4339.22       136.27 o                         
   4  16   3       4193.12       4299.87       144.15 o                         
   5  16   3          5.44        -29.77        36.15 o                         
  -5  17   3       2640.67       2724.44       112.33 o                         
  -4  17   3        296.49        231.36        51.30 o                         
  -3  17   3       2485.86       2247.38        97.07 o                         
  -2  17   3       3517.04       3322.42       161.34 o                         
  -1  17   3       5767.15       5854.27       159.58 o                         
   0  17   3       3265.48       3217.09       118.25 o                         
   1  17   3       2572.20       2469.57       107.46 o                         
   2  17   3        630.11        621.99        58.76 o                         
   3  17   3        762.74        803.38        76.75 o                         
   4  17   3        793.75        701.50        93.86 o                         
  -3  18   3       1856.30       1810.43       106.13 o                         
  -2  18   3       2178.23       2180.03       114.43 o                         
  -1  18   3        260.15        237.54        53.87 o                         
   0  18   3        682.85        737.77        78.17 o                         
   1  18   3       3257.51       3200.33       184.31 o                         
   2  18   3       5738.86       6000.34       219.67 o                         
   3  18   3       1659.56       1769.92       114.47 o                         
 -10   0   4       8433.96       8081.12       261.39 o                         
  -8   0   4       5480.23       5280.57       218.99 o                         
  -6   0   4        579.25        656.72        70.58 o                         
  -4   0   4      13207.65      13021.84       383.35 o                         
  -2   0   4      27338.96      28219.25       630.24 o                         
   0   0   4       2552.16       2583.42       164.30 o                         
   2   0   4      17037.44      16874.85       703.28 o                         
   4   0   4      17110.04      16401.74       541.76 o                         
   6   0   4       5902.18       5481.59       175.43 o                         
   8   0   4       4250.30       4589.38       182.63 o                         
  10   0   4      11749.43      12090.88       331.53 o                         
 -11   1   4       2277.53       2257.13       100.59 o                         
 -10   1   4        397.46        406.32        50.66 o                         
  -9   1   4         26.99         66.00        36.77 o                         
  -8   1   4         59.60         49.21        36.23 o                         
  -7   1   4      10451.52      10356.89       212.71 o                         
  -6   1   4        606.79        639.89        47.40 o                         
  -5   1   4      16756.05      16282.74       249.44 o                         
  -4   1   4       1384.57       1529.43        84.23 o                         
  -3   1   4        211.84        147.61        27.96 o                         
  -2   1   4         14.18         -9.35        13.23 o                         
  -1   1   4      25584.64      26010.33       408.93 o                         
   0   1   4       3554.64       3747.20        82.21 o                         
   1   1   4      18927.84      19231.83       369.26 o                         
   2   1   4          2.15         31.81        15.96 o                         
   3   1   4       8527.02       9103.38       225.05 o                         
   4   1   4       1641.62       1882.07        87.47 o                         
   5   1   4      10720.40      10679.59       195.74 o                         
   6   1   4       1077.26       1081.12        69.80 o                         
   7   1   4      23021.96      21789.11       370.33 o                         
   8   1   4        847.67        822.88        61.74 o                         
   9   1   4       4941.00       5046.37       129.43 o                         
  10   1   4          1.64         14.94        25.59 o                         
 -11   2   4        193.23        255.79        52.76 o                         
 -10   2   4       6996.49       7062.13       168.23 o                         
  -9   2   4       1911.13       1854.91        94.68 o                         
  -8   2   4       6876.79       6797.75       182.24 o                         
  -7   2   4         35.26         24.20        29.60 o                         
  -6   2   4        471.78        523.63        44.90 o                         
  -5   2   4        875.86        888.52        48.21 o                         
  -4   2   4      27455.53      27912.37       530.63 o                         
  -3   2   4       7053.41       7397.81       151.46 o                         
  -2   2   4      15406.06      15473.50       255.37 o                         
  -1   2   4        352.94        322.54        20.86 o                         
   0   2   4       3693.34       3663.62        83.28 o                         
   1   2   4       7666.19       8086.56       158.44 o                         
   2   2   4       7770.72       7474.49       152.15 o                         
   3   2   4       2999.69       3193.94       111.16 o                         
   4   2   4      40713.38      39959.35       593.54 o                         
   5   2   4        757.31        841.15        57.28 o                         
   6   2   4       6923.36       6446.20       168.88 o                         
   7   2   4       1089.88       1015.41        71.79 o                         
   8   2   4       6664.24       6585.26       164.23 o                         
   9   2   4       2361.82       2475.17       141.17 o                         
  10   2   4      10205.10      10563.94       267.32 o                         
 -11   3   4       3827.13       3684.20       136.83 o                         
 -10   3   4        862.06        863.62        60.20 o                         
  -9   3   4        110.26        114.42        36.46 o                         
  -8   3   4       1228.12       1342.12        87.85 o                         
  -7   3   4       8073.77       7864.52       169.35 o                         
  -6   3   4       7304.54       7502.86       139.64 o                         
  -5   3   4      21530.56      21275.06       300.48 o                         
  -4   3   4        374.27        389.50        33.96 o                         
  -3   3   4       4056.52       4451.49       103.62 o                         
  -2   3   4       4153.55       4265.09        94.51 o                         
  -1   3   4      36694.71      37360.59       582.92 o                         
   0   3   4      20204.86      20745.72       362.12 o                         
   1   3   4      34849.71      34036.84       580.22 o                         
   2   3   4         34.78         77.60        20.34 o                         
   3   3   4       5552.72       5660.95       142.86 o                         
   4   3   4       2202.82       2310.26        84.89 o                         
   5   3   4      15388.94      14724.94       260.64 o                         
   6   3   4       2994.41       2995.14       122.59 o                         
   7   3   4      12207.16      11986.99       251.33 o                         
   8   3   4        109.78         90.96        36.85 o                         
   9   3   4       1816.99       1635.94        75.32 o                         
  10   3   4        308.22        230.95        40.09 o                         
 -11   4   4       1147.32       1078.92       166.93 o                         
 -10   4   4      10718.37      10781.66       224.90 o                         
  -9   4   4       5383.41       5498.10       155.15 o                         
  -8   4   4       6428.82       6780.55       180.36 o                         
  -7   4   4        592.94        670.98        47.42 o                         
  -6   4   4        903.36        908.42        51.22 o                         
  -5   4   4       7151.20       7213.78       132.37 o                         
  -4   4   4      27899.61      27294.50       393.37 o                         
  -3   4   4      10100.46      10142.20       200.09 o                         
  -2   4   4      28012.94      28903.95       494.56 o                         
  -1   4   4       2330.12       2327.02        57.29 o                         
   0   4   4       2468.95       2361.34        66.58 o                         
   1   4   4       5934.30       5795.74       146.94 o                         
   2   4   4      19057.08      19284.19       355.35 o                         
   3   4   4      21877.70      23517.61       440.78 o                         
   4   4   4      20887.55      20545.82       317.33 o                         
   5   4   4        300.61        329.82        39.59 o                         
   6   4   4       2753.85       2808.59       113.81 o                         
   7   4   4        974.14        962.60        63.12 o                         
   8   4   4       6161.12       5999.89       158.06 o                         
   9   4   4       1233.96       1112.64        67.77 o                         
  10   4   4       5922.89       6330.96       205.73 o                         
 -11   5   4       3895.27       3833.14       155.02 o                         
 -10   5   4       1707.33       1661.91        83.92 o                         
  -9   5   4        206.71        166.07        41.66 o                         
  -8   5   4       3116.14       3314.59       121.98 o                         
  -7   5   4      17808.95      17240.82       297.54 o                         
  -6   5   4      20927.59      20780.48       331.43 o                         
  -5   5   4      23230.33      22687.05       319.65 o                         
  -4   5   4       1715.73       1672.66        59.17 o                         
  -3   5   4       3130.37       3433.98        91.48 o                         
  -2   5   4      10505.05      11207.99       213.55 o                         
  -1   5   4      33669.11      34221.18       542.81 o                         
   0   5   4      17867.56      17742.79       321.19 o                         
   1   5   4       9983.66       9496.72       201.11 o                         
   2   5   4       1992.03       2024.00        94.89 o                         
   3   5   4        689.85        689.65        41.03 o                         
   4   5   4       4082.97       4198.12       108.24 o                         
   5   5   4       5995.86       5858.83       154.25 o                         
   6   5   4       2707.63       2897.96       106.79 o                         
   7   5   4       5445.47       5527.79       148.20 o                         
   8   5   4       2020.36       1962.26        92.52 o                         
   9   5   4        691.62        656.41        55.73 o                         
  10   5   4         94.26         55.20        35.39 o                         
 -11   6   4       2262.98       2251.93       109.99 o                         
 -10   6   4      10906.97      10797.24       235.58 o                         
  -9   6   4       9861.73       9722.90       223.90 o                         
  -8   6   4       5438.89       5604.56       153.42 o                         
  -7   6   4       6026.22       6138.16       155.15 o                         
  -6   6   4        248.68        397.59        45.24 o                         
  -5   6   4       7028.84       7090.96       138.69 o                         
  -4   6   4      17959.00      17191.42       262.72 o                         
  -3   6   4      14767.55      14145.91       234.26 o                         
  -2   6   4      13727.44      13353.28       272.97 o                         
  -1   6   4      12003.64      12265.61       251.36 o                         
   0   6   4       1390.09       1561.69        71.89 o                         
   1   6   4       3694.13       3976.11       166.25 o                         
   2   6   4      16154.12      16950.22       325.58 o                         
   3   6   4       7114.40       6826.77       158.87 o                         
   4   6   4       9649.86       9481.25       223.57 o                         
   5   6   4       4208.65       4532.55       257.60 o                         
   6   6   4        814.57        881.11        70.97 o                         
   7   6   4        763.38        701.54        64.12 o                         
   8   6   4       4898.56       4817.28       204.73 o                         
   9   6   4       2563.98       2548.05       122.69 o                         
  10   6   4       2401.19       2641.80       113.26 o                         
 -10   7   4       1468.15       1502.55        83.23 o                         
  -9   7   4         23.55         30.63        32.10 o                         
  -8   7   4       7206.25       7595.03       184.35 o                         
  -7   7   4      13248.90      13634.64       258.38 o                         
  -6   7   4      13946.46      14129.65       236.00 o                         
  -5   7   4      11048.47      11055.52       193.24 o                         
  -4   7   4       7628.62       7483.88       149.45 o                         
  -3   7   4       2350.09       2644.06        79.48 o                         
  -2   7   4       1097.85       1212.14        54.71 o                         
  -1   7   4      23326.19      22835.96       415.98 o                         
   0   7   4      24216.71      24251.24       477.30 o                         
   1   7   4       7329.69       7229.00       179.40 o                         
   2   7   4      12219.70      12484.03       230.62 o                         
   3   7   4         24.55         35.08        23.98 o                         
   4   7   4       1415.99       1562.49        80.08 o                         
   5   7   4       5652.56       5640.34       229.53 o                         
   6   7   4      11541.70      11980.11       310.83 o                         
   7   7   4       2300.66       2278.16       126.40 o                         
   8   7   4       4508.87       4364.97       169.46 o                         
   9   7   4        181.63        154.01        45.02 o                         
  10   7   4        185.65        172.17        35.84 o                         
 -10   8   4       2200.87       2274.37       145.00 o                         
  -9   8   4      10827.89      10671.50       231.19 o                         
  -8   8   4       2603.57       2558.60       117.55 o                         
  -7   8   4       2301.67       2443.72       108.44 o                         
  -6   8   4        112.09        152.62        39.94 o                         
  -5   8   4       1953.57       2082.63        89.15 o                         
  -4   8   4      12017.44      11556.26       220.15 o                         
  -3   8   4      21368.47      21343.18       326.97 o                         
  -2   8   4       6285.25       6125.16       122.95 o                         
  -1   8   4      18236.00      17321.30       284.87 o                         
   0   8   4       1390.35       1687.01        74.16 o                         
   1   8   4       3931.43       3833.33       104.77 o                         
   2   8   4       7935.57       7875.68       219.60 o                         
   3   8   4      12957.18      12611.70       307.73 o                         
   4   8   4       4636.20       4488.35       143.41 o                         
   5   8   4      11686.52      11763.41       245.58 o                         
   6   8   4        233.69        256.83        48.65 o                         
   7   8   4         30.20         31.93        34.17 o                         
   8   8   4       1467.47       1447.43        78.30 o                         
   9   8   4       6610.26       6769.02       214.58 o                         
 -10   9   4        313.29        299.41        42.00 o                         
  -9   9   4        245.06        301.15        40.50 o                         
  -8   9   4       1147.25       1239.11        81.31 o                         
  -7   9   4       1831.42       1878.87        95.04 o                         
  -6   9   4      11955.41      12260.73       260.61 o                         
  -5   9   4       2703.97       2868.30       107.03 o                         
  -4   9   4       5810.56       5552.37       139.26 o                         
  -3   9   4          2.02          3.19        24.59 o                         
  -2   9   4       2102.29       2210.97        85.54 o                         
  -1   9   4      15556.47      14992.37       260.09 o                         
   0   9   4      35443.68      35163.89       635.36 o                         
   1   9   4       4230.92       4099.59       120.23 o                         
   2   9   4      18149.21      17353.78       299.21 o                         
   3   9   4        795.87        853.19        66.11 o                         
   4   9   4        624.05        600.09        69.63 o                         
   5   9   4       2762.55       2904.71       112.98 o                         
   6   9   4      15203.20      15158.81       304.20 o                         
   7   9   4       1349.80       1331.31       110.99 o                         
   8   9   4       9416.59       9603.72       203.43 o                         
   9   9   4          3.91        -23.70        28.93 o                         
  -9  10   4       4997.91       5521.07       183.00 o                         
  -8  10   4       1015.73       1026.82        66.57 o                         
  -7  10   4       3132.10       3371.15       116.71 o                         
  -6  10   4         28.91          3.68        32.18 o                         
  -5  10   4       4696.63       4924.93       136.43 o                         
  -4  10   4       1042.87       1189.20        74.23 o                         
  -3  10   4      15595.11      15278.75       277.98 o                         
  -2  10   4        569.97        593.19        49.40 o                         
  -1  10   4      10667.55      10311.57       201.49 o                         
   0  10   4        394.14        407.53        45.90 o                         
   1  10   4        547.97        556.60        53.43 o                         
   2  10   4        760.10        732.09        57.64 o                         
   3  10   4      30771.49      30228.96       510.92 o                         
   4  10   4        627.97        649.35        85.87 o                         
   5  10   4      12023.30      12022.32       256.73 o                         
   6  10   4         33.17         59.97        34.21 o                         
   7  10   4        125.91        180.66        38.95 o                         
   8  10   4       1590.68       1517.10        72.83 o                         
   9  10   4       5133.68       5422.03       173.59 o                         
  -9  11   4        373.19        394.43        73.64 o                         
  -8  11   4       2038.65       1957.11        87.21 o                         
  -7  11   4        335.93        407.34        46.03 o                         
  -6  11   4      10222.47      10496.76       211.68 o                         
  -5  11   4        422.77        478.14        54.50 o                         
  -4  11   4       3787.55       3969.15       129.65 o                         
  -3  11   4       1219.98       1247.31        74.34 o                         
  -2  11   4        366.76        412.46        45.79 o                         
  -1  11   4        396.40        390.97        46.71 o                         
   0  11   4      14701.13      14613.06       315.56 o                         
   1  11   4         57.64        101.76        39.92 o                         
   2  11   4      16008.81      15125.03       348.11 o                         
   3  11   4         98.34        107.24        42.55 o                         
   4  11   4        150.56        171.63        45.73 o                         
   5  11   4        479.86        408.63        57.62 o                         
   6  11   4      10551.91      10972.48       293.22 o                         
   7  11   4        358.70        338.42        43.43 o                         
   8  11   4       9455.70       8898.24       246.12 o                         
  -8  12   4          2.19         33.01        30.54 o                         
  -7  12   4       2363.67       2490.36       114.56 o                         
  -6  12   4        296.40        315.53        44.00 o                         
  -5  12   4       1681.52       1632.94        88.50 o                         
  -4  12   4        160.87        140.82        40.91 o                         
  -3  12   4      12965.81      13431.76       267.88 o                         
  -2  12   4         40.46         88.69        40.67 o                         
  -1  12   4      10198.51       9419.71       210.12 o                         
   0  12   4        507.08        482.83        62.37 o                         
   1  12   4       1046.68       1029.22        75.46 o                         
   2  12   4        104.93         80.52        41.83 o                         
   3  12   4      12840.54      12462.16       286.83 o                         
   4  12   4        308.23        316.84        51.12 o                         
   5  12   4       7605.67       7896.89       196.13 o                         
   6  12   4        121.30        101.55        44.64 o                         
   7  12   4          3.88          5.30        33.19 o                         
   8  12   4        104.16        113.88        42.15 o                         
  -8  13   4       1460.07       1318.14        86.57 o                         
  -7  13   4        205.67        193.35        35.54 o                         
  -6  13   4       9977.74      10282.74       223.05 o                         
  -5  13   4        506.11        511.74        55.14 o                         
  -4  13   4       5974.52       6091.66       226.48 o                         
  -3  13   4        326.69        314.09        47.91 o                         
  -2  13   4        458.96        471.37        64.21 o                         
  -1  13   4        585.92        750.03        67.36 o                         
   0  13   4      13570.13      13048.27       291.91 o                         
   1  13   4         16.11         46.39        37.39 o                         
   2  13   4       6318.63       6334.76       155.44 o                         
   3  13   4        132.91        137.38        45.54 o                         
   4  13   4        266.68        279.17        50.75 o                         
   5  13   4        298.86        272.40        45.88 o                         
   6  13   4       7278.74       7493.85       261.22 o                         
   7  13   4          3.77         72.99        47.17 o                         
  -7  14   4       1366.13       1553.15       106.77 o                         
  -6  14   4          7.48         40.47        32.41 o                         
  -5  14   4       1515.82       1454.81        86.41 o                         
  -4  14   4        646.39        603.50        54.35 o                         
  -3  14   4      10639.26      10769.54       225.86 o                         
  -2  14   4       1195.35       1173.47        84.97 o                         
  -1  14   4       6096.01       6062.35       171.01 o                         
   0  14   4         84.54         79.99        41.17 o                         
   1  14   4        614.68        730.15        68.72 o                         
   2  14   4        549.83        549.90        59.72 o                         
   3  14   4      10571.84      10989.32       257.58 o                         
   4  14   4         56.02        104.25        39.61 o                         
   5  14   4       7309.25       7408.32       181.08 o                         
   6  14   4        496.39        589.39        71.95 o                         
  -6  15   4       7436.96       7638.13       249.38 o                         
  -5  15   4        988.80        978.25        67.37 o                         
  -4  15   4       3040.02       3094.88       121.51 o                         
  -3  15   4        511.21        466.78        57.32 o                         
  -2  15   4       3140.96       2978.86       126.15 o                         
  -1  15   4       1017.33       1054.01        74.75 o                         
   0  15   4      10208.18      10178.53       258.21 o                         
   1  15   4       1387.97       1218.16        82.81 o                         
   2  15   4       6600.27       6495.03       183.03 o                         
   3  15   4        117.09        151.76        49.11 o                         
   4  15   4       1557.11       1518.49        83.13 o                         
   5  15   4        779.40        649.26        66.58 o                         
   6  15   4       5304.11       5189.98       182.79 o                         
  -6  16   4        123.16         95.43        38.38 o                         
  -5  16   4       2248.59       1977.72       120.22 o                         
  -4  16   4       2438.40       2419.95       112.21 o                         
  -3  16   4       5887.21       6281.02       172.47 o                         
  -2  16   4       2195.88       2048.54       103.07 o                         
  -1  16   4       3688.52       3678.91       135.95 o                         
   0  16   4        312.27        288.98        46.03 o                         
   1  16   4        920.99        906.72        70.79 o                         
   2  16   4       1756.73       1596.99        88.61 o                         
   3  16   4       8434.65       8806.95       241.02 o                         
   4  16   4        771.80        665.01        77.71 o                         
   5  16   4       2662.44       2716.73       130.21 o                         
  -4  17   4       1161.54       1267.88       106.94 o                         
  -3  17   4        388.25        379.10        57.16 o                         
  -2  17   4       2294.84       2106.00       139.43 o                         
  -1  17   4       1694.18       1769.34       101.25 o                         
   0  17   4       6659.50       6697.25       174.87 o                         
   1  17   4       2145.03       1999.53       105.64 o                         
   2  17   4       1928.03       1628.89       104.95 o                         
   3  17   4        119.43        127.21        51.09 o                         
   4  17   4       2045.23       2206.71       168.74 o                         
  -2  18   4       2229.69       2201.41       142.90 o                         
  -1  18   4        775.90        854.51       105.82 o                         
   0  18   4         48.46         90.21        56.72 o                         
   1  18   4        620.19        571.44        84.70 o                         
   2  18   4       2430.24       2046.82       141.70 o                         
 -11   0   5         34.87         61.64        57.78 o                         
  -9   0   5      10430.65      10653.93       336.15 o                         
  -7   0   5      25841.64      24888.36       536.27 o                         
  -5   0   5         88.14        199.95        41.74 o                         
  -3   0   5      30866.86      30852.95      1062.68 o                         
  -1   0   5      72171.94      67254.12      1695.52 o                         
   1   0   5       1704.74       1771.81        96.42 o                         
   3   0   5      27815.08      27799.76       679.06 o                         
   5   0   5      23405.51      22473.23       660.50 o                         
   7   0   5        117.39        170.62        51.17 o                         
   9   0   5       8379.33       8427.35       241.53 o                         
 -11   1   5        224.30        198.06        47.41 o                         
 -10   1   5      10362.08      10057.47       228.98 o                         
  -9   1   5        667.69        628.26        58.63 o                         
  -8   1   5         67.43        162.18        45.14 o                         
  -7   1   5        126.46        110.40        35.32 o                         
  -6   1   5      32863.46      31663.22       492.50 o                         
  -5   1   5       2137.10       2334.06        77.88 o                         
  -4   1   5      36107.26      35952.74       528.81 o                         
  -3   1   5         13.28         41.89        20.20 o                         
  -2   1   5         35.19          2.71        17.98 o                         
  -1   1   5       2915.82       3149.50        85.81 o                         
   0   1   5      36332.09      35743.25       658.00 o                         
   1   1   5        713.38        647.04        45.69 o                         
   2   1   5      40327.81      39560.06       736.82 o                         
   3   1   5        130.38        160.82        27.97 o                         
   4   1   5       1278.98       1409.31        74.18 o                         
   5   1   5        134.98        136.82        31.44 o                         
   6   1   5      15121.36      14681.86       255.33 o                         
   7   1   5        134.06        158.21        41.78 o                         
   8   1   5      15729.24      15866.13       284.83 o                         
   9   1   5         66.78         88.52        29.28 o                         
  10   1   5        623.84        589.78        78.30 o                         
 -11   2   5          5.29         55.47        41.83 o                         
 -10   2   5       1283.25       1392.42        73.74 o                         
  -9   2   5       8967.01       8746.44       206.94 o                         
  -8   2   5       1421.08       1240.32        83.45 o                         
  -7   2   5      18154.01      17422.33       283.60 o                         
  -6   2   5        522.39        553.54        45.95 o                         
  -5   2   5         18.68         73.10        22.28 o                         
  -4   2   5        658.58        816.08        43.95 o                         
  -3   2   5      22215.40      22594.00       432.86 o                         
  -2   2   5       1084.12       1142.96        53.54 o                         
  -1   2   5      46794.73      46223.05       836.75 o                         
   0   2   5        524.47        555.46        39.29 o                         
   1   2   5        220.48        206.45        29.48 o                         
   2   2   5       2957.90       3452.43       104.45 o                         
   3   2   5      32913.87      31866.34       516.61 o                         
   4   2   5       3039.30       3443.72       143.26 o                         
   5   2   5      31026.77      29807.24       450.93 o                         
   6   2   5         19.12         24.82        34.81 o                         
   7   2   5         89.87         88.76        36.05 o                         
   8   2   5        415.04        408.13        43.33 o                         
   9   2   5       6347.20       6452.48       146.86 o                         
  10   2   5        882.38        783.96        64.70 o                         
 -11   3   5        596.26        528.09        60.39 o                         
 -10   3   5       7546.08       7645.05       173.87 o                         
  -9   3   5         23.76         19.65        32.56 o                         
  -8   3   5         52.31         43.59        37.64 o                         
  -7   3   5        367.39        388.59        50.25 o                         
  -6   3   5      12843.51      12879.13       210.40 o                         
  -5   3   5       1902.93       1785.95        71.49 o                         
  -4   3   5      20636.61      20412.57       284.30 o                         
  -3   3   5        336.00        397.41        35.69 o                         
  -2   3   5          0.47        -10.54        16.37 o                         
  -1   3   5       1404.13       1461.25        62.74 o                         
   0   3   5      36759.50      35652.16       699.33 o                         
   1   3   5       1415.94       1290.79        64.82 o                         
   2   3   5      30185.88      29798.91       628.19 o                         
   3   3   5        246.64        204.87        28.28 o                         
   4   3   5        529.65        602.70        45.64 o                         
   5   3   5        144.88        164.20        32.90 o                         
   6   3   5      15564.42      15265.00       263.01 o                         
   7   3   5        490.54        507.06        56.48 o                         
   8   3   5      11599.74      11604.34       236.62 o                         
   9   3   5        279.76        293.17        36.23 o                         
  10   3   5       1111.57       1056.86        75.06 o                         
 -11   4   5        637.27        679.82        55.17 o                         
 -10   4   5       2782.86       2622.68       130.92 o                         
  -9   4   5       9389.66       9480.25       216.63 o                         
  -8   4   5        914.04        965.77        70.92 o                         
  -7   4   5       8179.57       8209.24       169.61 o                         
  -6   4   5         15.52         34.33        28.18 o                         
  -5   4   5        239.13        187.74        32.59 o                         
  -4   4   5       4784.95       4698.89       113.00 o                         
  -3   4   5      19752.82      20085.82       298.86 o                         
  -2   4   5       3021.58       2947.84        85.71 o                         
  -1   4   5      20673.23      19693.41       378.54 o                         
   0   4   5         84.85        133.28        25.08 o                         
   1   4   5       1455.17       1543.52       100.98 o                         
   2   4   5       3531.42       3690.46       104.91 o                         
   3   4   5      13763.47      13277.01       213.01 o                         
   4   4   5       1203.28       1165.87        64.30 o                         
   5   4   5      32227.05      31056.28       490.62 o                         
   6   4   5       3848.00       3815.03       127.44 o                         
   7   4   5        767.51        740.16        74.36 o                         
   8   4   5         10.06        -21.82        27.95 o                         
   9   4   5       5547.32       5635.54       126.77 o                         
  10   4   5       1016.94        961.71        68.92 o                         
 -10   5   5       3469.46       3236.96       107.62 o                         
  -9   5   5        132.11        150.16        50.10 o                         
  -8   5   5         20.92         55.41        35.05 o                         
  -7   5   5       6202.28       6074.47       149.05 o                         
  -6   5   5      16264.62      16074.96       289.79 o                         
  -5   5   5       3630.00       3756.96       137.52 o                         
  -4   5   5      14524.79      14087.32       231.60 o                         
  -3   5   5         29.55         52.96        19.06 o                         
  -2   5   5          0.83         21.67        21.28 o                         
  -1   5   5       3247.63       3104.42       100.80 o                         
   0   5   5      10256.03      10011.73       246.26 o                         
   1   5   5       8824.34       9193.23       230.86 o                         
   2   5   5      16175.74      15603.13       292.39 o                         
   3   5   5       1186.36       1243.96        67.46 o                         
   4   5   5        694.63        754.50        61.94 o                         
   5   5   5        405.85        404.77        51.48 o                         
   6   5   5       5141.02       4866.36       158.10 o                         
   7   5   5       2694.65       2775.45       112.49 o                         
   8   5   5       4644.11       4444.89       170.23 o                         
   9   5   5       3215.30       3223.71       123.06 o                         
  10   5   5        340.31        399.92        45.10 o                         
 -10   6   5       2987.72       3152.97       122.30 o                         
  -9   6   5       7516.58       7758.11       200.24 o                         
  -8   6   5       6057.14       6024.65       152.55 o                         
  -7   6   5       6295.41       6143.17       164.35 o                         
  -6   6   5        183.19        206.38        37.13 o                         
  -5   6   5        991.61       1094.87        72.16 o                         
  -4   6   5       3605.65       3648.88       101.23 o                         
  -3   6   5      10758.39      10458.29       180.90 o                         
  -2   6   5      10954.49      10568.75       188.12 o                         
  -1   6   5      15861.39      15539.83       282.25 o                         
   0   6   5       2171.51       2415.48        80.99 o                         
   1   6   5        794.61        974.07        55.18 o                         
   2   6   5       1205.52       1395.10        67.57 o                         
   3   6   5       8207.18       8026.65       174.16 o                         
   4   6   5       9198.07       9499.81       249.04 o                         
   5   6   5       3841.25       3843.76       153.55 o                         
   6   6   5       1229.93       1273.52       105.47 o                         
   7   6   5        780.81        795.23        63.49 o                         
   8   6   5        116.85        103.86        36.03 o                         
   9   6   5        403.52        393.27        42.89 o                         
 -10   7   5       2978.03       3253.18       203.16 o                         
  -9   7   5         35.26         62.81        30.34 o                         
  -8   7   5        277.99        229.27        41.38 o                         
  -7   7   5       1710.86       1698.73       114.07 o                         
  -6   7   5       9930.37       9505.70       190.90 o                         
  -5   7   5      21957.81      21058.42       426.13 o                         
  -4   7   5       6242.27       6132.77       141.91 o                         
  -3   7   5       3119.57       3250.50       118.70 o                         
  -2   7   5        720.39        683.64        42.88 o                         
  -1   7   5       4432.67       4559.96        99.80 o                         
   0   7   5       4895.67       4907.13       101.87 o                         
   1   7   5      14114.70      13620.12       237.75 o                         
   2   7   5       4153.63       4067.00       115.60 o                         
   3   7   5       6396.29       6069.94       147.87 o                         
   4   7   5         52.64         20.95        31.95 o                         
   5   7   5        157.05        182.39        42.13 o                         
   6   7   5        467.82        509.34        53.82 o                         
   7   7   5       5619.03       5406.20       149.34 o                         
   8   7   5       1492.64       1464.03        75.59 o                         
   9   7   5       3870.83       3958.24       152.22 o                         
 -10   8   5       3145.00       3301.71       128.11 o                         
  -9   8   5       2463.21       2408.39        99.08 o                         
  -8   8   5       6738.48       6815.11       169.78 o                         
  -7   8   5       1232.36       1101.79        70.66 o                         
  -6   8   5       5167.08       5276.32       141.10 o                         
  -5   8   5       1023.45       1036.93        70.73 o                         
  -4   8   5       4453.62       4555.62       153.25 o                         
  -3   8   5       1454.82       1287.94        71.44 o                         
  -2   8   5      16884.45      16411.67       282.34 o                         
  -1   8   5        996.36       1124.09        76.87 o                         
   0   8   5       9024.49       8961.97       173.70 o                         
   1   8   5        156.30         98.95        37.10 o                         
   2   8   5        459.15        404.04        55.03 o                         
   3   8   5        817.33        754.98        71.19 o                         
   4   8   5      13297.09      13390.40       289.47 o                         
   5   8   5       2975.88       3233.03       135.18 o                         
   6   8   5       6024.72       6064.03       187.82 o                         
   7   8   5         90.65        125.45        36.24 o                         
   8   8   5        192.08        190.40        40.65 o                         
   9   8   5        311.85        247.78        40.20 o                         
  -9   9   5        865.93        777.13        63.98 o                         
  -8   9   5        638.28        597.03        51.35 o                         
  -7   9   5       4330.21       4194.03       182.28 o                         
  -6   9   5        944.26        961.18        70.38 o                         
  -5   9   5      11709.51      11131.48       280.60 o                         
  -4   9   5       1290.18       1402.52        94.27 o                         
  -3   9   5       7720.25       7659.91       177.30 o                         
  -2   9   5        886.26        965.75        59.11 o                         
  -1   9   5       1797.41       1905.07        81.58 o                         
   0   9   5        932.24        979.14        59.79 o                         
   1   9   5      20723.56      20363.44       481.42 o                         
   2   9   5        884.40        958.68        76.22 o                         
   3   9   5      14592.55      13802.81       314.54 o                         
   4   9   5        116.21         99.33        45.46 o                         
   5   9   5       1289.73       1255.96        82.98 o                         
   6   9   5        467.36        430.87        55.57 o                         
   7   9   5       9909.69       9962.28       216.43 o                         
   8   9   5        591.41        469.28        45.13 o                         
  -9  10   5         30.96         81.12        38.44 o                         
  -8  10   5      10190.13      10523.58       217.98 o                         
  -7  10   5        121.84         84.57        37.41 o                         
  -6  10   5       4081.38       4174.38       131.41 o                         
  -5  10   5          4.18        -12.45        32.69 o                         
  -4  10   5       1525.07       1456.25        86.56 o                         
  -3  10   5        477.51        481.39        55.54 o                         
  -2  10   5      29156.60      27885.82       475.68 o                         
  -1  10   5         16.72         62.57        29.96 o                         
   0  10   5      10401.01      10396.14       265.68 o                         
   1  10   5        127.39        139.11        43.12 o                         
   2  10   5       3874.19       4063.21       172.88 o                         
   3  10   5         37.20        -21.63        37.98 o                         
   4  10   5      18533.15      18038.25       350.32 o                         
   5  10   5        564.47        567.48        60.96 o                         
   6  10   5       6164.74       6308.83       171.43 o                         
   7  10   5          1.28         36.35        29.61 o                         
   8  10   5        694.46        587.76        88.20 o                         
  -9  11   5       2300.79       2486.80       117.65 o                         
  -8  11   5        157.32        157.37        35.33 o                         
  -7  11   5       2112.11       2019.25       138.87 o                         
  -6  11   5        420.62        423.98        49.54 o                         
  -5  11   5      21116.06      21449.80       380.68 o                         
  -4  11   5         32.26         15.67        36.42 o                         
  -3  11   5       5960.61       5801.55       162.62 o                         
  -2  11   5        139.37        108.30        37.43 o                         
  -1  11   5       2037.79       2036.40       104.65 o                         
   0  11   5        150.36        150.03        51.50 o                         
   1  11   5      29341.52      27570.42       580.35 o                         
   2  11   5        701.75        748.00        71.49 o                         
   3  11   5       2866.99       2701.50       129.10 o                         
   4  11   5          2.32         39.56        43.58 o                         
   5  11   5        310.21        367.28        57.03 o                         
   6  11   5         24.35         22.53        37.01 o                         
   7  11   5      11981.38      11821.06       302.13 o                         
   8  11   5        150.65        117.53        36.65 o                         
  -8  12   5      11511.89      12183.37       338.36 o                         
  -7  12   5         54.73        102.89        34.85 o                         
  -6  12   5       3380.01       3517.90       143.36 o                         
  -5  12   5         20.21         40.22        35.79 o                         
  -4  12   5       2966.86       3195.45       141.92 o                         
  -3  12   5        207.81        310.67        52.66 o                         
  -2  12   5      32447.11      31491.50       516.73 o                         
  -1  12   5         19.59         87.58        41.91 o                         
   0  12   5       6841.16       6354.69       191.72 o                         
   1  12   5        386.95        348.20        71.47 o                         
   2  12   5       2635.40       2419.40       136.34 o                         
   3  12   5        953.98        814.61        76.12 o                         
   4  12   5      22629.07      22209.66       436.88 o                         
   5  12   5         15.86         32.41        37.36 o                         
   6  12   5       3464.39       3206.43       152.92 o                         
   7  12   5          2.43         29.22        47.43 o                         
  -8  13   5        347.45        308.09        46.22 o                         
  -7  13   5       1294.20       1336.46        71.77 o                         
  -6  13   5         77.16         45.03        33.90 o                         
  -5  13   5      16814.40      16835.06       327.08 o                         
  -4  13   5         19.73          2.06        37.02 o                         
  -3  13   5       5855.91       6165.89       165.46 o                         
  -2  13   5        400.55        354.08        52.74 o                         
  -1  13   5       4872.19       4515.32       166.41 o                         
   0  13   5        149.57        170.88        50.52 o                         
   1  13   5      19202.78      18897.85       451.51 o                         
   2  13   5        359.38        252.12        51.53 o                         
   3  13   5       6056.42       6211.58       185.38 o                         
   4  13   5         39.05         48.03        41.00 o                         
   5  13   5       2103.63       2067.52       134.74 o                         
   6  13   5         48.89         24.64        33.42 o                         
   7  13   5      10283.78      10967.03       361.67 o                         
  -7  14   5         21.76         -5.25        34.77 o                         
  -6  14   5       2332.76       2272.52        99.18 o                         
  -5  14   5        440.88        426.50        50.06 o                         
  -4  14   5       4148.81       4154.65       147.37 o                         
  -3  14   5         72.83        123.68        41.01 o                         
  -2  14   5      14524.49      14162.14       293.63 o                         
  -1  14   5         27.41         96.45        47.03 o                         
   0  14   5       5178.83       5304.41       195.31 o                         
   1  14   5          0.04          7.12        43.24 o                         
   2  14   5       4066.99       4253.50       175.21 o                         
   3  14   5         35.13        -26.50        40.52 o                         
   4  14   5      12251.91      12668.73       289.33 o                         
   5  14   5         18.77         12.71        32.55 o                         
   6  14   5       5516.31       5694.57       239.61 o                         
  -6  15   5        889.86        875.69        79.20 o                         
  -5  15   5       6751.40       6997.53       189.12 o                         
  -4  15   5         62.83         72.73        36.55 o                         
  -3  15   5       4018.77       4133.33       179.15 o                         
  -2  15   5        355.92        378.79        56.61 o                         
  -1  15   5       4039.17       4033.37       157.54 o                         
   0  15   5        856.83        916.66        80.04 o                         
   1  15   5      15652.76      16435.56       359.72 o                         
   2  15   5        293.58        258.02        53.23 o                         
   3  15   5       3390.51       3737.79       184.58 o                         
   4  15   5        170.26        219.28        49.45 o                         
   5  15   5       1885.34       1720.51       109.70 o                         
  -5  16   5        575.66        591.15        65.85 o                         
  -4  16   5        714.74        890.67        88.78 o                         
  -3  16   5       1111.16       1063.21        79.75 o                         
  -2  16   5       9109.68       9121.13       260.21 o                         
  -1  16   5        539.18        388.74        56.22 o                         
   0  16   5       1365.47       1302.39        88.55 o                         
   1  16   5        461.68        437.41        56.40 o                         
   2  16   5        752.13        909.88       110.91 o                         
   3  16   5       1014.35       1024.63       111.43 o                         
   4  16   5       4801.08       5097.49       272.43 o                         
  -4  17   5        173.34        182.35        46.52 o                         
  -3  17   5       1033.80        964.05        94.98 o                         
  -2  17   5         97.51        107.91        64.76 o                         
  -1  17   5        957.22       1126.08       113.43 o                         
   0  17   5       2047.25       1918.10       172.30 o                         
   1  17   5       5814.76       5711.55       207.54 o                         
   2  17   5        881.15        836.68       125.19 o                         
   3  17   5        557.96        516.25        94.72 o                         
 -10   0   6        348.40        398.77        61.21 o                         
  -8   0   6      16637.60      16631.84       426.53 o                         
  -6   0   6      21243.41      19456.36       819.55 o                         
  -4   0   6        218.28        246.35        45.40 o                         
  -2   0   6      27815.46      26933.06       889.35 o                         
   0   0   6      53581.50      51022.64      1317.27 o                         
   2   0   6        989.21       1020.00        70.63 o                         
   4   0   6      22485.41      22622.54       480.55 o                         
   6   0   6      10526.47      10434.13       285.10 o                         
   8   0   6        602.27        544.19        63.33 o                         
 -11   1   6      11409.98      11456.42       353.44 o                         
 -10   1   6         89.84        124.59        34.00 o                         
  -9   1   6      12034.62      11887.64       252.29 o                         
  -8   1   6        181.12        177.65        39.21 o                         
  -7   1   6       2210.34       2202.66       113.53 o                         
  -6   1   6        142.59         74.10        48.24 o                         
  -5   1   6      32974.10      31974.86       598.45 o                         
  -4   1   6        193.69        163.12        27.72 o                         
  -3   1   6      33059.33      32949.52       490.71 o                         
  -2   1   6       1463.71       1674.44        80.33 o                         
  -1   1   6       1440.15       1692.71        89.59 o                         
   0   1   6          8.58         33.84        19.34 o                         
   1   1   6      30844.88      29551.33       446.63 o                         
   2   1   6         29.93        -12.50        15.77 o                         
   3   1   6      19860.93      19249.10       291.82 o                         
   4   1   6        254.99        248.80        35.22 o                         
   5   1   6         12.45         13.09        29.42 o                         
   6   1   6          9.01         58.35        34.53 o                         
   7   1   6       6728.62       6959.17       145.37 o                         
   8   1   6         84.75        115.75        31.80 o                         
   9   1   6       9984.01      10155.07       183.83 o                         
 -11   2   6         22.19         12.40        31.63 o                         
 -10   2   6       1507.63       1379.97        80.96 o                         
  -9   2   6        395.91        408.28        48.21 o                         
  -8   2   6      11894.85      11903.43       235.96 o                         
  -7   2   6       2070.27       2130.16       101.25 o                         
  -6   2   6      14298.92      14002.79       373.87 o                         
  -5   2   6         71.77         62.11        31.75 o                         
  -4   2   6        336.85        408.55        37.21 o                         
  -3   2   6        275.44        259.94        29.59 o                         
  -2   2   6      23374.33      22956.34       416.65 o                         
  -1   2   6       1409.91       1464.82        87.24 o                         
   0   2   6      33058.00      32079.60       605.37 o                         
   1   2   6        942.98        950.79        49.41 o                         
   2   2   6        575.23        631.09        39.18 o                         
   3   2   6       1066.80       1063.76        56.15 o                         
   4   2   6      19535.14      19210.28       313.05 o                         
   5   2   6       1047.91       1015.57        63.55 o                         
   6   2   6      13895.12      13714.21       253.40 o                         
   7   2   6       1283.53       1191.11       103.18 o                         
   8   2   6        399.34        411.06        39.87 o                         
   9   2   6         55.77         59.55        24.51 o                         
 -10   3   6        429.96        412.10        44.36 o                         
  -9   3   6       5061.26       5369.60       151.52 o                         
  -8   3   6         35.93         61.09        38.14 o                         
  -7   3   6        731.51        842.67        68.28 o                         
  -6   3   6         58.79         75.48        37.52 o                         
  -5   3   6      19882.87      18820.43       374.74 o                         
  -4   3   6       1213.27       1273.69        68.27 o                         
  -3   3   6       8189.29       7809.34       143.17 o                         
  -2   3   6        862.10        975.85        48.59 o                         
  -1   3   6         51.79        109.70        30.76 o                         
   0   3   6        376.83        419.64        33.33 o                         
   1   3   6      21035.07      20277.89       306.33 o                         
   2   3   6       3211.68       3328.33        81.14 o                         
   3   3   6      29522.33      27871.77       399.94 o                         
   4   3   6       2492.72       2611.28        96.36 o                         
   5   3   6        148.07        140.26        37.50 o                         
   6   3   6        297.46        220.24        44.87 o                         
   7   3   6       5588.61       5528.90       153.96 o                         
   8   3   6       2652.63       2645.12        96.56 o                         
   9   3   6       9624.81       9966.51       201.43 o                         
 -10   4   6        497.31        516.16        55.12 o                         
  -9   4   6       1601.93       1693.99       114.73 o                         
  -8   4   6       9306.96       9528.51       213.57 o                         
  -7   4   6       2391.34       2278.90       115.19 o                         
  -6   4   6      10118.17       9850.26       193.42 o                         
  -5   4   6        631.98        585.60        55.47 o                         
  -4   4   6       1571.55       1655.95        75.56 o                         
  -3   4   6       1434.48       1622.99        89.24 o                         
  -2   4   6      19850.27      19502.89       309.66 o                         
  -1   4   6       7318.52       7265.10       138.35 o                         
   0   4   6      27136.54      26659.76       402.12 o                         
   1   4   6       1248.45       1351.20        60.88 o                         
   2   4   6         30.35         56.65        22.27 o                         
   3   4   6        958.94       1078.66        57.14 o                         
   4   4   6      13664.46      12907.10       231.40 o                         
   5   4   6       7034.84       6847.07       170.35 o                         
   6   4   6      12968.74      12964.11       254.66 o                         
   7   4   6       1737.37       1858.65        81.13 o                         
   8   4   6       1219.57       1254.15        66.54 o                         
   9   4   6          3.39        -23.91        25.80 o                         
 -10   5   6       1357.27       1400.99       108.43 o                         
  -9   5   6       2624.47       2830.06       217.35 o                         
  -8   5   6        422.36        433.91        52.06 o                         
  -7   5   6        719.19        790.80        62.31 o                         
  -6   5   6       3152.67       3128.45       121.10 o                         
  -5   5   6       8558.30       8160.81       214.59 o                         
  -4   5   6       8127.45       8060.18       185.69 o                         
  -3   5   6      14212.12      13615.76       249.81 o                         
  -2   5   6       2316.28       2423.65        86.98 o                         
  -1   5   6          5.67         19.83        18.05 o                         
   0   5   6       8967.40       9538.93       167.60 o                         
   1   5   6      11722.95      11686.65       199.77 o                         
   2   5   6       8464.99       8155.22       167.78 o                         
   3   5   6      15752.61      15654.66       381.56 o                         
   4   5   6       3911.79       3450.67       133.67 o                         
   5   5   6        983.98        792.07        66.57 o                         
   6   5   6        436.61        445.74        51.57 o                         
   7   5   6       3230.03       3402.31       119.51 o                         
   8   5   6       4065.01       4191.67       172.66 o                         
   9   5   6       7726.32       7803.03       260.20 o                         
 -10   6   6        356.57        427.83        54.61 o                         
  -9   6   6       3105.10       3077.65       148.07 o                         
  -8   6   6       6430.81       6458.77       176.46 o                         
  -7   6   6       3452.78       3289.74       152.05 o                         
  -6   6   6       3670.71       3703.73       198.39 o                         
  -5   6   6       1396.92       1445.87        90.88 o                         
  -4   6   6        148.86        181.60        34.82 o                         
  -3   6   6       8204.28       7972.98       171.02 o                         
  -2   6   6       8453.69       8318.01       175.11 o                         
  -1   6   6      19920.25      20707.30       352.60 o                         
   0   6   6      23974.85      23575.11       368.77 o                         
   1   6   6       3024.52       3059.18        99.26 o                         
   2   6   6         57.71        101.29        28.71 o                         
   3   6   6       2824.83       2995.28       176.54 o                         
   4   6   6       3994.80       4080.31       186.93 o                         
   5   6   6       7041.70       7054.91       237.19 o                         
   6   6   6       8719.57       8584.02       196.81 o                         
   7   6   6       4620.21       4596.31       138.65 o                         
   8   6   6        122.45        175.46        34.20 o                         
   9   6   6        302.72        281.03        40.20 o                         
 -10   7   6       4834.16       4950.95       166.79 o                         
  -9   7   6       2671.61       2488.60       117.82 o                         
  -8   7   6         49.15         53.52        33.98 o                         
  -7   7   6         99.48         53.31        34.28 o                         
  -6   7   6       8551.71       8559.37       189.96 o                         
  -5   7   6       1620.21       1616.50        88.02 o                         
  -4   7   6      13166.43      12518.16       266.98 o                         
  -3   7   6       8771.61       8474.62       183.17 o                         
  -2   7   6       4176.85       4199.96       139.29 o                         
  -1   7   6        335.76        359.10        37.50 o                         
   0   7   6       7188.92       7336.44       150.44 o                         
   1   7   6       3090.70       3357.29       148.21 o                         
   2   7   6      14158.61      13864.92       252.56 o                         
   3   7   6       4454.67       4468.96       135.34 o                         
   4   7   6       9943.85       9659.99       237.60 o                         
   5   7   6        508.85        640.72        59.31 o                         
   6   7   6       1731.17       1570.37        82.69 o                         
   7   7   6       1616.70       1581.24       101.52 o                         
   8   7   6       4143.63       3982.20       176.14 o                         
   9   7   6       3920.39       3899.91       122.61 o                         
  -9   8   6       3393.64       3448.42       166.87 o                         
  -8   8   6        735.07        781.22        61.59 o                         
  -7   8   6      11318.65      10977.91       216.58 o                         
  -6   8   6       4068.22       4027.97       136.94 o                         
  -5   8   6       1545.02       1522.89        87.17 o                         
  -4   8   6        592.57        737.29        63.86 o                         
  -3   8   6       6889.36       6802.53       186.68 o                         
  -2   8   6       1280.57       1309.11        87.06 o                         
  -1   8   6      11595.80      10967.96       258.19 o                         
   0   8   6       3300.76       3608.47       127.03 o                         
   1   8   6       4744.44       4752.95       186.73 o                         
   2   8   6         61.22        108.69        39.72 o                         
   3   8   6       1576.00       1768.94       140.45 o                         
   4   8   6       1255.48       1288.48        79.12 o                         
   5   8   6      12200.65      12107.23       244.97 o                         
   6   8   6       1064.76       1094.37        76.52 o                         
   7   8   6       1818.99       1998.09        94.66 o                         
   8   8   6        345.75        273.69        44.71 o                         
  -9   9   6        897.60        870.00        74.58 o                         
  -8   9   6       2032.63       2087.35        91.75 o                         
  -7   9   6         57.68         27.34        33.00 o                         
  -6   9   6       5216.94       5332.94       161.18 o                         
  -5   9   6       1481.75       1394.45        80.47 o                         
  -4   9   6      19573.10      18538.90       342.55 o                         
  -3   9   6        547.40        589.51        61.35 o                         
  -2   9   6       2688.67       2404.52       187.05 o                         
  -1   9   6        294.98        259.39        43.60 o                         
   0   9   6       6013.78       6060.74       181.98 o                         
   1   9   6        213.31        254.33        58.48 o                         
   2   9   6      10051.78      10080.71       299.41 o                         
   3   9   6       4152.07       3926.40       177.84 o                         
   4   9   6       2216.32       2225.45       116.61 o                         
   5   9   6          6.21         -3.62        32.89 o                         
   6   9   6       1478.24       1551.39        91.63 o                         
   7   9   6        240.85        206.94        44.38 o                         
   8   9   6       5156.50       5101.15       176.30 o                         
  -9  10   6       5425.51       5485.69       180.76 o                         
  -8  10   6        303.99        296.66        39.56 o                         
  -7  10   6      12215.21      12384.37       241.94 o                         
  -6  10   6         10.01          8.85        34.40 o                         
  -5  10   6       4175.19       4484.80       167.67 o                         
  -4  10   6        124.07        112.89        41.98 o                         
  -3  10   6       5172.59       4957.54       155.70 o                         
  -2  10   6        117.39        193.74        51.24 o                         
  -1  10   6      19015.97      18615.86       375.55 o                         
   0  10   6       1248.19       1159.72       101.58 o                         
   1  10   6       2455.04       2294.48       151.93 o                         
   2  10   6        137.35        159.31        66.72 o                         
   3  10   6       4198.75       4371.75       211.83 o                         
   4  10   6        409.63        453.13        58.14 o                         
   5  10   6      11487.81      11091.09       266.74 o                         
   6  10   6       1274.77       1252.12        81.25 o                         
   7  10   6       1645.93       1549.11        75.14 o                         
   8  10   6         13.62          4.16        36.39 o                         
  -8  11   6       1749.55       1828.83       111.23 o                         
  -7  11   6       1601.73       1602.80        83.65 o                         
  -6  11   6       7919.82       8213.56       185.06 o                         
  -5  11   6        143.34        170.22        41.85 o                         
  -4  11   6      18579.89      18600.22       345.44 o                         
  -3  11   6        666.06        581.08        67.72 o                         
  -2  11   6       2158.97       2125.76       119.95 o                         
  -1  11   6        897.26        831.47        76.10 o                         
   0  11   6       6621.40       6114.72       242.17 o                         
   1  11   6        669.13        714.82        85.34 o                         
   2  11   6      13911.04      13588.01       409.26 o                         
   3  11   6        125.00        126.34        50.79 o                         
   4  11   6       3068.51       2928.38       153.25 o                         
   5  11   6        581.83        511.32        62.82 o                         
   6  11   6       3363.17       3708.34       165.95 o                         
   7  11   6          6.98         17.26        58.34 o                         
  -8  12   6         57.84         92.82        38.10 o                         
  -7  12   6      13505.07      14222.15       288.41 o                         
  -6  12   6        181.98        146.52        35.83 o                         
  -5  12   6       2583.90       2432.85       134.24 o                         
  -4  12   6          7.84         44.40        39.99 o                         
  -3  12   6      10789.47      10764.05       250.23 o                         
  -2  12   6        860.86        860.86        68.37 o                         
  -1  12   6      28005.51      27559.70       553.59 o                         
   0  12   6        538.58        469.06        82.82 o                         
   1  12   6       3787.82       4218.29       228.44 o                         
   2  12   6        622.87        513.97        80.42 o                         
   3  12   6       4994.42       5123.63       183.98 o                         
   4  12   6        114.02         91.12        43.30 o                         
   5  12   6      14018.41      13948.50       411.94 o                         
   6  12   6        130.43        125.55        39.47 o                         
   7  12   6       2244.28       2190.67       236.27 o                         
  -7  13   6        215.80        232.29        46.35 o                         
  -6  13   6       5158.23       5257.85       140.36 o                         
  -5  13   6         20.76         98.06        36.78 o                         
  -4  13   6      18044.89      17946.34       348.09 o                         
  -3  13   6        198.76        185.13        48.51 o                         
  -2  13   6       2348.24       2150.17       136.27 o                         
  -1  13   6        828.04        799.94        82.89 o                         
   0  13   6       8769.39       8605.71       303.28 o                         
   1  13   6         10.24        -47.68        47.68 o                         
   2  13   6      17860.67      17576.20       487.99 o                         
   3  13   6        396.49        380.11        66.29 o                         
   4  13   6       3595.19       3802.10       161.29 o                         
   5  13   6        112.13        166.23        42.98 o                         
   6  13   6       2632.35       3062.32       244.92 o                         
  -6  14   6          2.46         11.69        36.89 o                         
  -5  14   6       1147.18       1260.73        72.65 o                         
  -4  14   6        115.91        111.33        40.73 o                         
  -3  14   6       8148.68       8534.04       222.81 o                         
  -2  14   6         28.26         21.88        40.96 o                         
  -1  14   6      12307.53      12778.29       368.97 o                         
   0  14   6         77.49        142.88        61.57 o                         
   1  14   6       3684.18       3549.51       252.62 o                         
   2  14   6        381.28        419.96        78.68 o                         
   3  14   6       3354.43       3421.40       153.11 o                         
   4  14   6         21.95         32.97        40.74 o                         
   5  14   6      10897.38      10637.00       372.31 o                         
  -5  15   6        425.78        424.87        60.54 o                         
  -4  15   6       7169.59       7666.31       214.31 o                         
  -3  15   6        397.75        314.18        54.43 o                         
  -2  15   6       2417.20       2475.00       154.24 o                         
  -1  15   6         24.26        -14.04        47.75 o                         
   0  15   6       2746.70       2354.22       183.93 o                         
   1  15   6        896.42        817.47        85.94 o                         
   2  15   6       9871.25      10230.64       350.48 o                         
   3  15   6       1352.61       1272.16       133.84 o                         
   4  15   6       4338.04       3712.33       291.49 o                         
  -4  16   6        120.64         99.40        42.62 o                         
  -3  16   6       2386.18       2367.13       143.81 o                         
  -2  16   6        848.81        737.04        87.87 o                         
  -1  16   6       3430.52       4003.08       188.06 o                         
   0  16   6        765.90        706.10        78.90 o                         
   1  16   6       2657.91       2703.23       176.55 o                         
   2  16   6        140.67        167.94        57.77 o                         
   3  16   6        892.80        918.13       150.24 o                         
  -2  17   6       1211.38       1203.62       124.23 o                         
  -1  17   6          0.07        -11.56        45.62 o                         
   0  17   6        191.43        211.31        64.17 o                         
   1  17   6       1937.57       2173.22       145.58 o                         
  -9   0   7       5387.19       5226.87       235.59 o                         
  -7   0   7      14142.49      13997.98       435.03 o                         
  -5   0   7       9796.38       9642.65       274.28 o                         
  -3   0   7       6222.27       6389.73       203.87 o                         
  -1   0   7      39423.00      36759.62       650.92 o                         
   1   0   7       9288.03       8703.36       215.59 o                         
   3   0   7       1357.68       1360.40        91.34 o                         
   5   0   7      15090.57      14721.74       404.28 o                         
   7   0   7       4663.11       4366.51       167.55 o                         
   9   0   7         29.09         70.85        54.57 o                         
 -10   1   7      17417.40      17405.35       403.50 o                         
  -9   1   7         11.13         15.12        38.97 o                         
  -8   1   7       5332.87       4844.01       149.10 o                         
  -7   1   7          2.03         39.69        41.28 o                         
  -6   1   7       4128.44       4363.07       153.93 o                         
  -5   1   7         58.27         65.88        30.70 o                         
  -4   1   7      36488.41      36226.08       522.83 o                         
  -3   1   7         78.34        125.58        23.92 o                         
  -2   1   7      11783.11      11677.70       188.36 o                         
  -1   1   7        368.02        391.11        30.76 o                         
   0   1   7       3547.81       3840.30        86.74 o                         
   1   1   7          3.07         18.68        18.09 o                         
   2   1   7      21543.16      20186.43       303.62 o                         
   3   1   7       2166.05       2208.42        88.05 o                         
   4   1   7      10304.34      10636.65       215.14 o                         
   5   1   7        178.02        219.85        42.38 o                         
   6   1   7          1.31         12.68        34.90 o                         
   7   1   7         46.01         36.63        31.67 o                         
   8   1   7       5079.87       5247.42       129.61 o                         
   9   1   7       1155.26       1042.28        97.49 o                         
 -10   2   7        183.86        198.83        42.84 o                         
  -9   2   7       2176.65       2159.69       112.71 o                         
  -8   2   7         70.54        104.33        39.53 o                         
  -7   2   7      23542.31      22096.89       454.09 o                         
  -6   2   7       4431.26       4406.38       161.08 o                         
  -5   2   7       8989.44       8966.98       186.76 o                         
  -4   2   7         46.19         52.81        28.25 o                         
  -3   2   7       2102.56       2059.01        76.21 o                         
  -2   2   7         14.38         39.70        18.23 o                         
  -1   2   7      38862.93      38042.32       494.13 o                         
   0   2   7       3856.48       3986.87        85.15 o                         
   1   2   7       3753.11       3567.63        87.14 o                         
   2   2   7       3173.22       3246.97        96.17 o                         
   3   2   7          8.46         49.63        25.56 o                         
   4   2   7         23.49         -8.73        27.67 o                         
   5   2   7      12012.10      11889.68       221.45 o                         
   6   2   7       2824.15       2774.52       136.35 o                         
   7   2   7       4897.50       5132.24       141.33 o                         
   8   2   7       1524.23       1551.19        70.83 o                         
   9   2   7        201.93        136.43        43.02 o                         
 -10   3   7      11370.76      11386.10       315.68 o                         
  -9   3   7       1078.43       1078.34        79.98 o                         
  -8   3   7       2199.32       2128.39       104.39 o                         
  -7   3   7        926.43       1052.51        77.42 o                         
  -6   3   7        798.22        823.95        65.66 o                         
  -5   3   7         37.63        -14.14        28.85 o                         
  -4   3   7      28001.75      26970.76       427.77 o                         
  -3   3   7       2598.98       2680.78        89.63 o                         
  -2   3   7       9021.14       8829.83       152.78 o                         
  -1   3   7       5033.15       5027.75       100.24 o                         
   0   3   7        549.24        495.06        35.32 o                         
   1   3   7        250.41        322.80        32.14 o                         
   2   3   7      14632.05      14009.04       227.85 o                         
   3   3   7       6703.79       6749.97       145.42 o                         
   4   3   7       7627.56       7790.32       159.64 o                         
   5   3   7       2139.16       2328.66       109.70 o                         
   6   3   7        364.81        370.94        49.15 o                         
   7   3   7        205.25        238.06        39.46 o                         
   8   3   7       7023.91       7096.20       161.86 o                         
   9   3   7       3633.91       3940.10       163.58 o                         
 -10   4   7        583.05        672.30        64.30 o                         
  -9   4   7       1125.00       1031.24        86.67 o                         
  -8   4   7        650.25        617.21        61.12 o                         
  -7   4   7      15158.86      14580.57       269.95 o                         
  -6   4   7       4303.12       4253.05       184.32 o                         
  -5   4   7       7396.49       7112.69       170.26 o                         
  -4   4   7       8626.79       8214.87       187.67 o                         
  -3   4   7        428.34        463.19        44.23 o                         
  -2   4   7        298.54        380.92        34.00 o                         
  -1   4   7      25631.32      25044.68       358.20 o                         
   0   4   7      17932.20      17522.08       274.00 o                         
   1   4   7      12955.53      12747.35       230.03 o                         
   2   4   7       4703.45       4506.72       112.96 o                         
   3   4   7         75.36        124.41        42.79 o                         
   4   4   7       1040.88       1118.72        69.83 o                         
   5   4   7       8680.49       8420.25       184.75 o                         
   6   4   7       6636.30       6457.66       161.40 o                         
   7   4   7       7809.48       7831.53       182.15 o                         
   8   4   7       2257.44       2144.90        95.68 o                         
   9   4   7        329.28        275.17        54.39 o                         
 -10   5   7       3809.83       4115.13       149.52 o                         
  -9   5   7       2065.18       1989.78       153.39 o                         
  -8   5   7       2013.05       1904.71       101.32 o                         
  -7   5   7       1561.07       1436.51        85.32 o                         
  -6   5   7        645.44        624.39        66.13 o                         
  -5   5   7       1662.00       2062.40        97.34 o                         
  -4   5   7       9666.62       9389.53       214.50 o                         
  -3   5   7      11846.80      11570.76       227.81 o                         
  -2   5   7       9028.04       8861.51       173.56 o                         
  -1   5   7       7355.75       7378.55       153.10 o                         
   0   5   7         15.76         37.35        26.01 o                         
   1   5   7        699.02        782.31        53.46 o                         
   2   5   7      12367.33      11795.92       227.66 o                         
   3   5   7      14416.50      13829.41       274.81 o                         
   4   5   7      15382.62      14922.16       273.78 o                         
   5   5   7       8793.15       8337.96       204.64 o                         
   6   5   7         92.49         81.10        42.51 o                         
   7   5   7       2228.95       2239.92        99.08 o                         
   8   5   7       5897.23       6046.72       157.03 o                         
 -10   6   7         96.93         95.68        31.67 o                         
  -9   6   7        147.33        162.03        41.27 o                         
  -8   6   7       1138.34       1054.98        70.10 o                         
  -7   6   7       2381.87       2398.06       108.48 o                         
  -6   6   7       7776.56       7475.49       185.99 o                         
  -5   6   7      14151.09      13786.22       292.03 o                         
  -4   6   7       1662.90       1841.45        92.56 o                         
  -3   6   7         38.45         75.69        31.20 o                         
  -2   6   7       3252.08       3465.37       117.09 o                         
  -1   6   7      19637.10      19236.82       320.91 o                         
   0   6   7      19326.81      18819.39       332.55 o                         
   1   6   7      11341.52      11169.19       246.82 o                         
   2   6   7       7313.84       7386.95       225.97 o                         
   3   6   7        118.25        153.51        40.78 o                         
   4   6   7       2936.77       2848.60       123.45 o                         
   5   6   7       8807.77       8974.50       213.22 o                         
   6   6   7       9797.09       9927.52       222.60 o                         
   7   6   7       5998.33       6200.64       149.60 o                         
   8   6   7       2264.36       2198.85       143.99 o                         
  -9   7   7       4683.59       5135.52       188.19 o                         
  -8   7   7       1531.03       1350.34        71.99 o                         
  -7   7   7        863.65        855.50        65.77 o                         
  -6   7   7       1495.65       1497.50        87.37 o                         
  -5   7   7       7581.86       7500.68       188.24 o                         
  -4   7   7       4913.60       5271.42       147.93 o                         
  -3   7   7      12119.30      11508.02       234.74 o                         
  -2   7   7       6524.96       6542.08       157.87 o                         
  -1   7   7       6108.04       6220.55       158.97 o                         
   0   7   7       1172.61       1075.31        68.47 o                         
   1   7   7       8076.95       7669.69       232.26 o                         
   2   7   7       6367.39       6119.17       166.99 o                         
   3   7   7      15390.60      14404.97       292.49 o                         
   4   7   7       8533.63       8202.46       210.45 o                         
   5   7   7       1946.43       1828.54        95.32 o                         
   6   7   7        799.58        836.77        63.78 o                         
   7   7   7        140.71        146.39        34.80 o                         
   8   7   7       7661.50       7638.35       273.51 o                         
  -9   8   7        412.42        397.99        48.47 o                         
  -8   8   7       5158.10       5257.78       147.54 o                         
  -7   8   7       2031.16       2094.45        96.64 o                         
  -6   8   7      10061.30       9977.93       220.07 o                         
  -5   8   7       3175.95       3228.23       132.23 o                         
  -4   8   7         19.38          8.96        35.11 o                         
  -3   8   7       3560.50       3596.72       133.30 o                         
  -2   8   7       4759.20       4839.53       156.58 o                         
  -1   8   7       5236.99       5454.98       158.29 o                         
   0   8   7      10030.47       9700.18       347.06 o                         
   1   8   7       4898.08       4659.98       194.68 o                         
   2   8   7       2365.46       2534.46       126.78 o                         
   3   8   7        395.25        447.20        62.64 o                         
   4   8   7       4084.95       4058.85       172.38 o                         
   5   8   7       5978.09       5856.89       160.83 o                         
   6   8   7       4853.67       5053.10       147.71 o                         
   7   8   7       2916.22       2819.26       146.90 o                         
   8   8   7       3094.59       2965.80       145.40 o                         
  -9   9   7       8796.83       8748.50       249.78 o                         
  -8   9   7       1052.30        966.56        64.31 o                         
  -7   9   7        419.51        422.45        50.96 o                         
  -6   9   7        347.31        387.67        54.08 o                         
  -5   9   7       9011.29       8851.05       220.49 o                         
  -4   9   7       1106.80       1265.95        90.64 o                         
  -3   9   7       8952.49       8860.46       214.18 o                         
  -2   9   7       4426.38       4494.78       216.28 o                         
  -1   9   7       1383.15       1516.40       107.09 o                         
   0   9   7       1603.99       1740.78       109.92 o                         
   1   9   7       5081.78       4831.23       188.71 o                         
   2   9   7       3109.08       2813.17       159.13 o                         
   3   9   7       9144.60       9074.69       246.19 o                         
   4   9   7       3008.51       2608.53       119.44 o                         
   5   9   7        912.22        880.80        68.52 o                         
   6   9   7        661.68        833.38        71.11 o                         
   7   9   7       1604.57       1578.15       108.25 o                         
  -8  10   7       7193.81       7425.67       214.58 o                         
  -7  10   7        481.29        491.86        50.77 o                         
  -6  10   7      10778.89      11160.38       246.02 o                         
  -5  10   7       1156.58       1279.13        82.80 o                         
  -4  10   7        562.50        574.75        64.37 o                         
  -3  10   7         23.75        -10.85        39.93 o                         
  -2  10   7       5954.10       5574.43       240.26 o                         
  -1  10   7       1583.11       1552.71       140.06 o                         
   0  10   7      12101.64      12276.95       382.63 o                         
   1  10   7       1463.56       1217.57       112.37 o                         
   2  10   7        305.69        353.41        73.78 o                         
   3  10   7          0.92         39.42        49.55 o                         
   4  10   7       2063.40       2378.08       120.50 o                         
   5  10   7         82.09         92.28        40.72 o                         
   6  10   7       6552.37       6842.07       198.98 o                         
   7  10   7       1495.48       1263.73       172.07 o                         
  -8  11   7        161.67        246.10        46.49 o                         
  -7  11   7        117.56        102.17        33.84 o                         
  -6  11   7        189.54        180.35        42.89 o                         
  -5  11   7       8226.92       8375.92       201.04 o                         
  -4  11   7       1253.66       1142.33        80.40 o                         
  -3  11   7      16871.48      16828.87       357.74 o                         
  -2  11   7        202.15        154.10        52.07 o                         
  -1  11   7         26.71         18.38        51.12 o                         
   0  11   7         34.39         62.61        56.55 o                         
   1  11   7       5972.20       5623.65       226.42 o                         
   2  11   7        473.12        477.06        82.12 o                         
   3  11   7       8715.39       8945.46       294.71 o                         
   4  11   7        900.68        801.77        72.60 o                         
   5  11   7        737.21        621.80        59.98 o                         
   6  11   7        376.63        495.00        83.82 o                         
  -7  12   7         33.12         48.31        36.09 o                         
  -6  12   7      12127.00      12568.87       248.43 o                         
  -5  12   7          0.80          9.91        32.41 o                         
  -4  12   7         39.10         26.24        38.16 o                         
  -3  12   7         42.31         43.65        42.29 o                         
  -2  12   7       6929.62       6626.36       194.19 o                         
  -1  12   7        278.01        308.24        78.60 o                         
   0  12   7      18304.78      16874.85       485.27 o                         
   1  12   7          0.04        -10.21        55.65 o                         
   2  12   7       2217.50       2048.09       340.48 o                         
   3  12   7        119.80         97.22        50.91 o                         
   4  12   7       4177.32       4346.20       160.40 o                         
   5  12   7         93.34         32.45        42.09 o                         
   6  12   7       5656.42       6343.45       441.73 o                         
  -6  13   7          1.96          0.67        38.41 o                         
  -5  13   7       8410.66       8705.14       205.52 o                         
  -4  13   7         13.47          3.57        37.48 o                         
  -3  13   7       8308.93       8759.30       222.44 o                         
  -2  13   7        555.01        559.27        76.21 o                         
  -1  13   7       1886.80       1845.48       170.17 o                         
   0  13   7         14.35          6.43        56.92 o                         
   1  13   7       6081.60       6087.13       268.10 o                         
   2  13   7          4.19         31.16        50.90 o                         
   3  13   7      12444.42      12416.37       352.20 o                         
   4  13   7       1436.80       1216.02        97.47 o                         
   5  13   7       1013.46       1096.09       168.22 o                         
  -6  14   7       9199.80       9737.83       278.53 o                         
  -5  14   7        321.80        317.54        57.97 o                         
  -4  14   7        472.80        518.26        55.46 o                         
  -3  14   7         87.10        130.53        49.01 o                         
  -2  14   7       6959.99       6811.68       214.07 o                         
  -1  14   7        153.55        189.25        77.84 o                         
   0  14   7       9265.75       9509.92       309.29 o                         
   1  14   7       1106.87       1123.30       113.36 o                         
   2  14   7       2055.61       2036.66       140.73 o                         
   3  14   7        270.95        252.44        55.04 o                         
   4  14   7       2799.41       3180.71       270.94 o                         
  -5  15   7       3966.19       4510.52       175.21 o                         
  -4  15   7       1349.89       1495.82       151.07 o                         
  -3  15   7       6854.50       6518.28       230.75 o                         
  -2  15   7       2047.72       1967.99       120.52 o                         
  -1  15   7       1537.80       1466.40       134.22 o                         
   0  15   7         91.50         47.86        55.28 o                         
   1  15   7       2061.18       1977.59       174.54 o                         
   2  15   7       1471.61       1127.44       117.19 o                         
   3  15   7       7181.86       7195.54       303.86 o                         
  -3  16   7         60.83         28.51        50.91 o                         
  -2  16   7       1918.80       1820.76       315.25 o                         
  -1  16   7       1674.65       1652.77       147.05 o                         
   0  16   7       6502.11       6982.09       318.98 o                         
   1  16   7       2223.49       2241.71       199.04 o                         
   2  16   7        970.73       1217.31       276.08 o                         
 -10   0   8       1720.53       1757.20       136.51 o                         
  -8   0   8       3879.67       3738.79       219.12 o                         
  -6   0   8      13468.83      13613.68       404.38 o                         
  -4   0   8       7548.18       7818.44       216.76 o                         
  -2   0   8       4437.60       4612.82       147.63 o                         
   0   0   8      22818.06      21719.42       453.10 o                         
   2   0   8      11404.16      11099.68       319.09 o                         
   4   0   8        185.80        193.61        58.56 o                         
   6   0   8      10113.17       9837.85       268.95 o                         
   8   0   8       6306.15       6526.99       213.56 o                         
 -10   1   8         12.71         41.39        42.91 o                         
  -9   1   8       8997.49       9271.02       203.65 o                         
  -8   1   8        694.58        711.59        62.83 o                         
  -7   1   8       5982.49       5799.83       166.79 o                         
  -6   1   8         45.78         97.89        39.32 o                         
  -5   1   8       3178.19       3352.42       123.53 o                         
  -4   1   8        842.06        877.69        56.95 o                         
  -3   1   8      17646.68      17555.29       272.33 o                         
  -2   1   8        355.73        385.77        36.38 o                         
  -1   1   8      17653.79      17449.86       273.16 o                         
   0   1   8          1.08         40.67        20.75 o                         
   1   1   8         79.47         86.22        25.80 o                         
   2   1   8       1046.92       1133.03        67.81 o                         
   3   1   8      16105.70      15710.02       247.81 o                         
   4   1   8        743.44        901.70        58.87 o                         
   5   1   8      14074.38      13624.87       235.01 o                         
   6   1   8        103.80        115.67        34.90 o                         
   7   1   8         67.75         89.30        30.60 o                         
   8   1   8         96.49         90.50        38.38 o                         
 -10   2   8       2545.87       2650.66       130.66 o                         
  -9   2   8        119.49         79.53        35.00 o                         
  -8   2   8       2691.25       2719.50       113.42 o                         
  -7   2   8        657.53        609.11        61.88 o                         
  -6   2   8      21549.58      20770.24       355.42 o                         
  -5   2   8       3339.95       3280.52       142.86 o                         
  -4   2   8       6818.90       6919.63       154.76 o                         
  -3   2   8        644.77        694.01        49.19 o                         
  -2   2   8       1595.00       1628.53        67.48 o                         
  -1   2   8       4109.46       4141.94        97.99 o                         
   0   2   8      14869.68      14343.41       252.08 o                         
   1   2   8       3612.47       3567.10       102.41 o                         
   2   2   8      14530.46      14102.20       261.36 o                         
   3   2   8        385.45        371.37        46.31 o                         
   4   2   8        118.27        172.21        36.74 o                         
   5   2   8        134.87        139.04        35.39 o                         
   6   2   8       5909.67       5855.45       143.89 o                         
   7   2   8       1457.12       1384.72        69.72 o                         
   8   2   8       6479.22       6796.80       196.20 o                         
 -10   3   8       1309.22       1143.60        88.70 o                         
  -9   3   8       8418.19       8707.13       204.69 o                         
  -8   3   8       2299.02       2346.83       108.66 o                         
  -7   3   8       5712.39       5427.29       247.78 o                         
  -6   3   8         32.57         57.77        40.03 o                         
  -5   3   8       2961.52       3051.83       152.46 o                         
  -4   3   8       1656.29       1669.61        82.59 o                         
  -3   3   8      12641.37      12479.41       220.50 o                         
  -2   3   8       8969.85       8492.33       164.12 o                         
  -1   3   8      14967.25      14944.31       237.40 o                         
   0   3   8        268.71        236.48        33.47 o                         
   1   3   8        331.39        376.08        36.70 o                         
   2   3   8       1323.63       1215.73        71.20 o                         
   3   3   8      11703.52      11802.22       218.32 o                         
   4   3   8       5200.79       5190.08       139.69 o                         
   5   3   8       8427.70       8628.37       178.72 o                         
   6   3   8        359.27        393.24        44.74 o                         
   7   3   8        179.12        184.43        34.58 o                         
   8   3   8        352.52        361.78        52.45 o                         
  -9   4   8         97.21         91.99        38.43 o                         
  -8   4   8        669.64        551.94        59.77 o                         
  -7   4   8       1286.86       1418.54       129.88 o                         
  -6   4   8      16460.75      15952.83       304.03 o                         
  -5   4   8      11955.28      11142.29       218.11 o                         
  -4   4   8       9406.48       9268.19       195.62 o                         
  -3   4   8       1452.99       1407.48        89.23 o                         
  -2   4   8       1536.62       1517.81        79.01 o                         
  -1   4   8        775.07        757.81        53.04 o                         
   0   4   8      15746.65      15899.13       293.14 o                         
   1   4   8      13560.39      12842.56       268.66 o                         
   2   4   8       7325.87       7099.53       156.34 o                         
   3   4   8       1894.58       1995.59        95.73 o                         
   4   4   8        303.11        384.65        47.48 o                         
   5   4   8       2508.25       2493.47       155.74 o                         
   6   4   8       5030.77       5144.50       139.65 o                         
   7   4   8       3192.56       3316.18       117.48 o                         
   8   4   8       5666.35       5883.66       196.30 o                         
  -9   5   8       4242.18       4509.51       230.75 o                         
  -8   5   8       4742.20       5044.72       147.85 o                         
  -7   5   8       3529.95       3140.19       121.68 o                         
  -6   5   8       1787.43       1872.26       100.80 o                         
  -5   5   8       1201.96       1153.43        73.71 o                         
  -4   5   8       6202.43       5984.81       180.21 o                         
  -3   5   8      10936.30      10431.42       240.62 o                         
  -2   5   8      10525.94      10573.37       217.87 o                         
  -1   5   8       6958.73       6759.09       158.41 o                         
   0   5   8       1277.30       1435.74        81.44 o                         
   1   5   8       1550.55       1472.68        79.36 o                         
   2   5   8       2040.38       2125.59        92.77 o                         
   3   5   8      12537.47      12379.94       249.69 o                         
   4   5   8       8259.92       7914.71       179.92 o                         
   5   5   8       7822.98       7695.57       180.27 o                         
   6   5   8        504.39        534.51        54.35 o                         
   7   5   8        224.64        281.20        45.16 o                         
   8   5   8        866.92        729.70        98.89 o                         
  -9   6   8        115.85         91.13        35.34 o                         
  -8   6   8        225.81        216.97        39.45 o                         
  -7   6   8       3323.60       3127.64       143.98 o                         
  -6   6   8       5501.84       5164.20       184.24 o                         
  -5   6   8       5945.15       5827.17       168.01 o                         
  -4   6   8       7961.99       7826.62       191.68 o                         
  -3   6   8       1295.09       1394.69        90.02 o                         
  -2   6   8       1021.26       1054.42        68.49 o                         
  -1   6   8       7765.94       7694.85       194.63 o                         
   0   6   8      11376.69      11313.52       254.68 o                         
   1   6   8       8520.59       8377.71       195.93 o                         
   2   6   8      12147.72      11957.93       249.99 o                         
   3   6   8       1431.54       1490.70        81.61 o                         
   4   6   8        274.51        276.64        51.88 o                         
   5   6   8       5628.44       5603.94       164.72 o                         
   6   6   8      11576.97      11273.92       245.01 o                         
   7   6   8       4423.01       4475.56       123.32 o                         
   8   6   8       2411.34       2154.93       132.78 o                         
  -9   7   8       2999.08       3246.52       131.91 o                         
  -8   7   8       4054.36       4146.97       112.49 o                         
  -7   7   8       3794.29       3700.36       127.95 o                         
  -6   7   8        208.83        217.52        45.48 o                         
  -5   7   8       1281.28       1280.54        85.87 o                         
  -4   7   8       4956.19       5019.44       158.12 o                         
  -3   7   8       7332.49       7194.20       175.91 o                         
  -2   7   8       9842.76       9601.22       348.02 o                         
  -1   7   8       6053.34       5823.28       159.58 o                         
   0   7   8       1276.06       1326.51        86.99 o                         
   1   7   8          5.16        -13.31        38.53 o                         
   2   7   8       6544.51       6160.96       172.12 o                         
   3   7   8      10025.77       9855.09       232.50 o                         
   4   7   8       9637.86       9594.21       299.82 o                         
   5   7   8       7667.95       7729.20       186.47 o                         
   6   7   8       1511.84       1406.86        72.41 o                         
   7   7   8        631.23        565.79        62.02 o                         
  -8   8   8         42.19         50.11        33.54 o                         
  -7   8   8       5959.17       5759.86       144.28 o                         
  -6   8   8       6200.33       6277.50       162.33 o                         
  -5   8   8       6833.72       6584.54       173.93 o                         
  -4   8   8       5657.62       5737.76       167.16 o                         
  -3   8   8         42.76         90.15        39.03 o                         
  -2   8   8        628.42        662.47        63.67 o                         
  -1   8   8      11410.03      10682.43       270.18 o                         
   0   8   8       7256.16       6947.17       191.56 o                         
   1   8   8       7637.60       7319.25       274.10 o                         
   2   8   8       5318.60       5507.79       165.01 o                         
   3   8   8        201.26        207.84        51.81 o                         
   4   8   8        471.96        431.34        58.56 o                         
   5   8   8       1366.85       1464.24        81.04 o                         
   6   8   8       2280.69       2171.39        90.63 o                         
   7   8   8       7003.94       7192.74       291.89 o                         
  -8   9   8       5469.61       5730.48       176.93 o                         
  -7   9   8       1728.24       1676.92        83.56 o                         
  -6   9   8         27.73         49.66        35.69 o                         
  -5   9   8         43.08         42.10        40.12 o                         
  -4   9   8       6945.90       7061.85       186.01 o                         
  -3   9   8       4402.73       4439.23       171.46 o                         
  -2   9   8      16202.38      15441.68       335.04 o                         
  -1   9   8       4577.58       4647.43       296.10 o                         
   0   9   8        214.51        262.28        68.40 o                         
   1   9   8          1.82        -33.03        46.98 o                         
   2   9   8       4252.63       4160.69       236.00 o                         
   3   9   8       3085.36       3195.66       225.24 o                         
   4   9   8       7960.09       7840.80       234.51 o                         
   5   9   8       1666.42       1573.82        95.02 o                         
   6   9   8        696.59        692.71        70.06 o                         
   7   9   8          3.52         86.22        43.12 o                         
  -8  10   8        217.56        264.92        37.63 o                         
  -7  10   8       6827.08       6942.93       169.74 o                         
  -6  10   8       2229.36       2193.35       107.14 o                         
  -5  10   8      11009.17      11072.08       262.27 o                         
  -4  10   8        359.50        450.03        56.27 o                         
  -3  10   8         49.76         82.04        41.22 o                         
  -2  10   8        745.84        755.57        74.76 o                         
  -1  10   8       3478.57       3400.75       177.63 o                         
   0  10   8        918.98        892.71       123.99 o                         
   1  10   8      11675.38      11291.71       353.65 o                         
   2  10   8        539.19        530.72        81.16 o                         
   3  10   8       1825.52       1801.87       125.16 o                         
   4  10   8         42.10         67.11        39.40 o                         
   5  10   8       1503.52       1708.21        95.38 o                         
   6  10   8        835.91        923.85       131.09 o                         
  -7  11   8        488.73        345.79        53.88 o                         
  -6  11   8         12.59         32.14        31.68 o                         
  -5  11   8          1.39         35.62        34.24 o                         
  -4  11   8       5881.34       5897.95       173.98 o                         
  -3  11   8        352.06        402.23        56.20 o                         
  -2  11   8       9233.13       9220.42       252.65 o                         
  -1  11   8        151.11        200.71        71.11 o                         
   0  11   8        899.57        749.42       120.86 o                         
   1  11   8          0.27         18.08        52.06 o                         
   2  11   8       2476.98       2386.37       220.00 o                         
   3  11   8        480.49        566.85        75.98 o                         
   4  11   8       9395.51       9388.58       258.84 o                         
   5  11   8         86.88         66.53        54.09 o                         
  -6  12   8          3.95          9.79        37.63 o                         
  -5  12   8       6073.70       6098.69       152.97 o                         
  -4  12   8        141.46        110.55        41.47 o                         
  -3  12   8       1628.39       1571.11        95.79 o                         
  -2  12   8        683.30        729.36        84.51 o                         
  -1  12   8       4939.58       5237.56       243.68 o                         
   0  12   8        320.35        323.99        86.69 o                         
   1  12   8       9447.67       9197.51       347.48 o                         
   2  12   8        178.91        210.74        57.54 o                         
   3  12   8       1714.04       1901.92       120.75 o                         
   4  12   8          3.85        -16.90        35.58 o                         
   5  12   8        679.74        651.04       164.36 o                         
  -6  13   8          4.54         68.83        50.36 o                         
  -5  13   8          7.56         22.65        43.03 o                         
  -4  13   8       2565.97       2692.61       122.59 o                         
  -3  13   8        442.81        443.23        56.33 o                         
  -2  13   8       8676.63       8720.23       275.93 o                         
  -1  13   8        532.86        549.47        96.18 o                         
   0  13   8        578.60        699.56       137.40 o                         
   1  13   8        153.55        182.20        62.50 o                         
   2  13   8       2533.71       2389.56       291.50 o                         
   3  13   8        434.32        467.42        81.14 o                         
   4  13   8       5960.62       6058.03       257.60 o                         
  -5  14   8       5957.51       6692.13       365.48 o                         
  -4  14   8        497.67        571.45        75.57 o                         
  -3  14   8        828.04        924.27        93.40 o                         
  -2  14   8         76.07         85.96        53.73 o                         
  -1  14   8       2602.27       2400.75       169.03 o                         
   0  14   8       2015.87       2634.78       218.28 o                         
   1  14   8       7760.37       8229.33       375.35 o                         
   2  14   8        319.74        352.82        75.43 o                         
   3  14   8        862.96        909.91       186.19 o                         
  -3  15   8       2433.75       2355.99       202.89 o                         
  -2  15   8       7460.57       8268.95       357.10 o                         
  -1  15   8       1264.85       1180.11       173.35 o                         
   0  15   8       1421.12       1347.91       295.34 o                         
   1  15   8        153.63        191.35        60.42 o                         
  -9   0   9       1092.05       1169.59       124.31 o                         
  -7   0   9       2368.24       2196.62       145.06 o                         
  -5   0   9      13160.07      13126.89       343.57 o                         
  -3   0   9       7199.57       7070.24       198.63 o                         
  -1   0   9         32.43         71.92        38.13 o                         
   1   0   9      17549.77      16857.66       399.31 o                         
   3   0   9      15075.12      14202.68       363.31 o                         
   5   0   9         28.53         19.80        47.28 o                         
   7   0   9       4538.98       4821.56       161.79 o                         
  -9   1   9        439.26        443.86        56.79 o                         
  -8   1   9       7730.22       8210.91       194.00 o                         
  -7   1   9        335.69        425.28        53.25 o                         
  -6   1   9       5941.83       5660.74       152.24 o                         
  -5   1   9          4.97         33.19        41.50 o                         
  -4   1   9       1055.29       1175.75        66.84 o                         
  -3   1   9        454.33        458.14        43.33 o                         
  -2   1   9      12067.31      11887.79       200.65 o                         
  -1   1   9       1538.29       1583.82        67.29 o                         
   0   1   9      17295.89      17121.88       279.85 o                         
   1   1   9         17.34         51.13        30.88 o                         
   2   1   9        153.74        234.38        42.76 o                         
   3   1   9       1092.97       1140.14        70.01 o                         
   4   1   9      12910.71      12980.80       223.15 o                         
   5   1   9         72.28        101.53        34.91 o                         
   6   1   9       8514.77       8800.85       184.84 o                         
   7   1   9         22.36          9.72        30.77 o                         
  -9   2   9       1990.48       1971.70       129.17 o                         
  -8   2   9          8.63         28.48        29.65 o                         
  -7   2   9       2649.43       2568.05       110.87 o                         
  -6   2   9       2333.76       2454.68       140.51 o                         
  -5   2   9      15856.26      15529.48       286.32 o                         
  -4   2   9       3053.13       3102.15       118.33 o                         
  -3   2   9       6903.44       6970.56       154.51 o                         
  -2   2   9        180.24        204.50        34.35 o                         
  -1   2   9       1124.03       1164.45        65.99 o                         
   0   2   9       1932.84       1912.10        75.07 o                         
   1   2   9      13759.47      13238.22       237.42 o                         
   2   2   9       1243.75       1336.91        75.47 o                         
   3   2   9       9527.75       9348.57       194.90 o                         
   4   2   9         34.71         22.20        35.14 o                         
   5   2   9          7.11         44.15        31.60 o                         
   6   2   9        106.34         47.65        30.99 o                         
   7   2   9       4969.67       5273.75       160.32 o                         
  -9   3   9       2102.86       1876.27       105.35 o                         
  -8   3   9       7101.53       7133.40       179.99 o                         
  -7   3   9       5347.17       5330.33       146.35 o                         
  -6   3   9       2068.10       2005.58        92.90 o                         
  -5   3   9         32.20        -23.32        34.27 o                         
  -4   3   9        315.97        337.74        47.92 o                         
  -3   3   9       7219.95       7105.12       155.88 o                         
  -2   3   9      19592.74      19383.57       313.19 o                         
  -1   3   9       6428.68       6359.71       142.15 o                         
   0   3   9      11277.00      11055.18       198.71 o                         
   1   3   9        203.43        224.73        39.49 o                         
   2   3   9       2472.37       2661.64       121.50 o                         
   3   3   9       1345.00       1432.43        79.63 o                         
   4   3   9      10476.16      10543.13       218.05 o                         
   5   3   9       1529.57       1469.03        73.78 o                         
   6   3   9       5032.98       5251.55       132.11 o                         
   7   3   9          4.53         21.83        33.23 o                         
  -9   4   9       2067.12       1992.91       108.04 o                         
  -8   4   9          7.54        -15.94        30.74 o                         
  -7   4   9       1542.47       1508.95        87.54 o                         
  -6   4   9       3503.55       3646.49       152.87 o                         
  -5   4   9       9673.54      10034.38       214.07 o                         
  -4   4   9       7538.77       7296.46       186.15 o                         
  -3   4   9       4824.17       4888.98       138.25 o                         
  -2   4   9        163.69        191.87        38.88 o                         
  -1   4   9       2313.45       2337.86       112.22 o                         
   0   4   9       4333.67       4539.51       133.53 o                         
   1   4   9       9239.83       9208.18       194.89 o                         
   2   4   9       4664.26       5121.18       148.66 o                         
   3   4   9       6932.69       7417.66       221.81 o                         
   4   4   9        227.10        217.03        44.64 o                         
   5   4   9        571.93        494.19        51.91 o                         
   6   4   9       1818.84       1943.58        84.02 o                         
   7   4   9       5649.57       6046.39       199.60 o                         
  -9   5   9       4594.36       4872.74       165.70 o                         
  -8   5   9       5632.67       5727.30       148.91 o                         
  -7   5   9       4941.79       5267.40       144.14 o                         
  -6   5   9       3642.85       3498.27       244.71 o                         
  -5   5   9         23.52         38.05        37.25 o                         
  -4   5   9       4160.26       4293.51       152.01 o                         
  -3   5   9       5189.34       5059.26       163.81 o                         
  -2   5   9       9255.12       9091.54       193.55 o                         
  -1   5   9       6779.63       6730.84       159.30 o                         
   0   5   9       4421.58       4411.88       132.98 o                         
   1   5   9         21.61         81.05        39.00 o                         
   2   5   9       3445.59       3736.39       185.83 o                         
   3   5   9       4101.12       4276.55       165.59 o                         
   4   5   9      10678.39      10688.67       225.27 o                         
   5   5   9       3828.35       4075.52       140.75 o                         
   6   5   9       3151.45       3153.35       104.60 o                         
   7   5   9        107.53         86.08        33.33 o                         
  -8   6   9        105.39        102.02        36.72 o                         
  -7   6   9       2265.39       2179.99        92.80 o                         
  -6   6   9       6820.35       6841.79       171.79 o                         
  -5   6   9       7118.36       7341.47       182.66 o                         
  -4   6   9       3813.38       3601.20       168.21 o                         
  -3   6   9       2621.19       2366.25       159.01 o                         
  -2   6   9         96.19        124.49        37.41 o                         
  -1   6   9        715.20        698.66        60.82 o                         
   0   6   9       9299.22       9087.44       219.04 o                         
   1   6   9      12358.07      12360.23       260.31 o                         
   2   6   9       5991.96       5804.30       238.25 o                         
   3   6   9       2996.89       2685.44       112.41 o                         
   4   6   9        100.93        111.73        41.86 o                         
   5   6   9        992.78       1008.03        76.14 o                         
   6   6   9       4939.92       4981.86       189.83 o                         
   7   6   9       1695.32       1746.37        90.03 o                         
  -8   7   9       7253.72       7919.04       221.94 o                         
  -7   7   9       5547.49       5543.60       137.22 o                         
  -6   7   9       1269.70       1388.22        84.75 o                         
  -5   7   9        714.13        718.82        64.76 o                         
  -4   7   9       2745.74       2741.21       125.72 o                         
  -3   7   9       8636.40       8422.56       212.19 o                         
  -2   7   9      10520.42       9990.81       230.03 o                         
  -1   7   9       7860.09       7773.09       192.72 o                         
   0   7   9       4426.35       4596.42       154.29 o                         
   1   7   9        100.82        144.65        45.07 o                         
   2   7   9       1319.03       1277.93        87.74 o                         
   3   7   9       6266.94       6148.44       197.19 o                         
   4   7   9       5481.93       5740.98       169.42 o                         
   5   7   9       5909.80       5984.74       161.07 o                         
   6   7   9        977.97        995.68        82.76 o                         
  -8   8   9         22.95         52.94        28.96 o                         
  -7   8   9       2775.70       2903.60       107.73 o                         
  -6   8   9       9328.89       9408.95       201.79 o                         
  -5   8   9       7449.97       7365.76       191.25 o                         
  -4   8   9      10072.93      10433.17       233.01 o                         
  -3   8   9       1885.18       2006.69       102.91 o                         
  -2   8   9         60.94         61.26        39.37 o                         
  -1   8   9       1280.01       1244.15        82.05 o                         
   0   8   9      12729.97      12476.28       293.09 o                         
   1   8   9       5614.68       5623.19       180.03 o                         
   2   8   9       7601.79       7683.74       214.08 o                         
   3   8   9       2709.33       2597.48       148.73 o                         
   4   8   9       1121.40       1157.36        81.66 o                         
   5   8   9         69.26         60.31        32.17 o                         
   6   8   9       3245.56       3569.99       212.59 o                         
  -7   9   9       5672.98       5923.36       208.65 o                         
  -6   9   9        855.77        844.14        70.12 o                         
  -5   9   9         82.28         79.23        42.96 o                         
  -4   9   9         83.08        108.93        45.42 o                         
  -3   9   9       7197.01       7123.77       197.37 o                         
  -2   9   9       7375.46       7240.26       214.69 o                         
  -1   9   9      17082.86      16684.52       404.99 o                         
   0   9   9       2455.79       2328.79       157.12 o                         
   1   9   9       1940.35       2009.54       158.47 o                         
   2   9   9        950.20       1038.07       110.43 o                         
   3   9   9       3520.32       3590.88       196.51 o                         
   4   9   9       1262.32       1273.74        88.08 o                         
   5   9   9      11304.25      11210.54       323.73 o                         
   6   9   9        427.40        401.80        56.13 o                         
  -7  10   9        592.12        565.18        63.25 o                         
  -6  10   9       5871.98       5964.65       167.93 o                         
  -5  10   9       1978.89       2026.35       112.92 o                         
  -4  10   9      12479.17      12606.86       278.04 o                         
  -3  10   9        709.54        740.41        72.92 o                         
  -2  10   9       1083.37       1150.77        92.18 o                         
  -1  10   9       1875.72       1663.39       156.18 o                         
   0  10   9       6056.79       5697.69       277.52 o                         
   1  10   9       1451.14       1424.43       145.58 o                         
   2  10   9      12787.50      12807.59       448.21 o                         
   3  10   9         16.17         -8.99        40.13 o                         
   4  10   9       2604.27       2308.70       290.09 o                         
   5  10   9        269.85        179.69        59.30 o                         
  -6  11   9        460.04        507.76        72.85 o                         
  -5  11   9        170.36        265.81        46.88 o                         
  -4  11   9         47.29         66.15        36.14 o                         
  -3  11   9       5257.15       5223.23       162.47 o                         
  -2  11   9         31.70         59.42        48.90 o                         
  -1  11   9      10274.16      10087.92       341.97 o                         
   0  11   9        326.13        414.94       102.91 o                         
   1  11   9       1796.98       1895.03       169.19 o                         
   2  11   9        504.55        453.85        84.49 o                         
   3  11   9       2262.88       2368.85       155.42 o                         
   4  11   9        429.77        460.11        74.58 o                         
  -5  12   9         61.58         50.31        46.94 o                         
  -4  12   9       5694.22       5952.93       183.51 o                         
  -3  12   9         19.63          3.74        37.89 o                         
  -2  12   9        948.94       1125.07        99.94 o                         
  -1  12   9        192.10        155.83       108.25 o                         
   0  12   9       1567.22       1491.87       158.42 o                         
   1  12   9         85.42        104.64        67.57 o                         
   2  12   9       7323.58       7903.27       359.16 o                         
   3  12   9         81.58        190.14        58.20 o                         
   4  12   9       3341.07       3373.43       166.54 o                         
  -4  13   9        313.39        318.70        72.38 o                         
  -3  13   9       2957.63       3094.38       165.78 o                         
  -2  13   9        319.63        293.52        79.13 o                         
  -1  13   9       4315.00       4750.86       270.04 o                         
   0  13   9          9.15         15.88        58.16 o                         
   1  13   9       1468.04       1358.94       136.93 o                         
   2  13   9         73.07         29.70        45.09 o                         
   3  13   9       2219.50       2205.84       160.51 o                         
  -3  14   9         13.23         38.59        51.79 o                         
  -2  14   9        714.71        926.25       220.87 o                         
  -1  14   9        184.35        220.35       110.43 o                         
   0  14   9       2544.57       2679.33       217.65 o                         
   1  14   9       1611.38       1558.59       139.32 o                         
  -8   0  10       3725.33       3686.31       279.03 o                         
  -6   0  10       1780.95       1575.10       178.31 o                         
  -4   0  10      24430.33      23511.45       526.96 o                         
  -2   0  10       9329.48       9249.05       263.82 o                         
   0   0  10        829.86        807.06        82.14 o                         
   2   0  10      22624.14      23325.35       528.37 o                         
   4   0  10       6729.43       6704.63       341.21 o                         
   6   0  10        367.72        423.78        69.47 o                         
  -8   1  10        121.66        151.86        36.60 o                         
  -7   1  10      14411.25      14540.84       257.66 o                         
  -6   1  10        252.67        241.22        51.07 o                         
  -5   1  10       7723.78       8000.13       228.24 o                         
  -4   1  10        178.49        160.42        37.16 o                         
  -3   1  10        848.45        887.99        56.02 o                         
  -2   1  10        563.63        565.85        46.81 o                         
  -1   1  10      28129.40      27531.38       414.63 o                         
   0   1  10          2.72         20.94        27.15 o                         
   1   1  10       5593.74       5816.58       164.76 o                         
   2   1  10         30.84         55.93        34.47 o                         
   3   1  10        294.09        241.64        44.91 o                         
   4   1  10         20.01        120.53        47.20 o                         
   5   1  10      13316.96      14081.40       269.22 o                         
   6   1  10        180.43        179.34        39.58 o                         
  -8   2  10       1859.42       1887.09        90.21 o                         
  -7   2  10        103.58         65.05        34.98 o                         
  -6   2  10       1581.59       1612.24        94.56 o                         
  -5   2  10        338.62        389.93        49.88 o                         
  -4   2  10      18138.69      18253.76       305.40 o                         
  -3   2  10        492.28        514.42        50.44 o                         
  -2   2  10      10593.20      10452.66       192.12 o                         
  -1   2  10         18.78         46.24        28.57 o                         
   0   2  10       4010.84       3825.30       126.57 o                         
   1   2  10         62.83        124.37        33.99 o                         
   2   2  10      17320.28      17357.49       286.64 o                         
   3   2  10         38.60         51.29        36.72 o                         
   4   2  10       8839.51       9229.25       200.37 o                         
   5   2  10          1.56          8.59        34.13 o                         
   6   2  10        601.99        574.58        68.72 o                         
  -8   3  10       1173.22       1025.18        87.48 o                         
  -7   3  10       7926.60       8164.52       187.14 o                         
  -6   3  10        891.70        941.93        69.28 o                         
  -5   3  10       5058.67       5078.26       170.19 o                         
  -4   3  10        675.53        715.16        70.59 o                         
  -3   3  10       3990.39       3733.81       152.06 o                         
  -2   3  10        640.91        654.34        56.75 o                         
  -1   3  10      22068.29      21500.78       457.02 o                         
   0   3  10       1476.59       1440.90        70.87 o                         
   1   3  10       7498.36       7578.24       165.94 o                         
   2   3  10          4.58         38.53        34.42 o                         
   3   3  10       2120.03       2033.61        93.75 o                         
   4   3  10        793.99        847.39        67.18 o                         
   5   3  10      11752.39      12024.43       266.18 o                         
   6   3  10        217.92        190.55        38.92 o                         
  -8   4  10       1213.01       1334.38        84.70 o                         
  -7   4  10        787.73        727.69        57.99 o                         
  -6   4  10       2124.89       1885.90        93.95 o                         
  -5   4  10       3004.45       2852.72       132.86 o                         
  -4   4  10      12678.80      13112.09       266.27 o                         
  -3   4  10        142.78        162.99        39.10 o                         
  -2   4  10       2507.22       2556.28       111.65 o                         
  -1   4  10         20.29         21.65        34.40 o                         
   0   4  10       2298.41       2213.34        95.26 o                         
   1   4  10        702.52        701.75        61.20 o                         
   2   4  10       9046.80       9217.70       227.94 o                         
   3   4  10       1372.77       1254.43        83.58 o                         
   4   4  10       4751.54       4514.88       155.27 o                         
   5   4  10        117.97         84.46        37.03 o                         
   6   4  10        119.45        160.29        40.58 o                         
  -8   5  10       3214.33       3442.95       124.87 o                         
  -7   5  10       7062.01       6880.68       165.75 o                         
  -6   5  10       2123.03       2023.55       145.37 o                         
  -5   5  10       1441.79       1485.08        91.02 o                         
  -4   5  10       1479.48       1370.78        83.57 o                         
  -3   5  10       1910.76       1912.54       102.77 o                         
  -2   5  10       2631.92       2415.27       139.03 o                         
  -1   5  10      15308.78      15233.55       288.72 o                         
   0   5  10       2149.99       2113.66        96.05 o                         
   1   5  10       1001.48       1018.27        70.39 o                         
   2   5  10         11.71        102.09        37.82 o                         
   3   5  10        706.19        819.77        66.67 o                         
   4   5  10       1106.91       1029.05        70.98 o                         
   5   5  10       6264.74       6584.97       169.98 o                         
   6   5  10        686.58        797.07       125.66 o                         
  -8   6  10         17.77          3.33        26.13 o                         
  -7   6  10        148.86        163.00        38.52 o                         
  -6   6  10       2268.34       2427.48       108.98 o                         
  -5   6  10       5350.59       5542.33       162.95 o                         
  -4   6  10       4171.37       3748.74       141.26 o                         
  -3   6  10       2479.66       2687.76       128.53 o                         
  -2   6  10        887.94        806.32        65.12 o                         
  -1   6  10          0.89         -5.20        32.42 o                         
   0   6  10        226.02        230.63        44.10 o                         
   1   6  10       4359.15       4436.21       232.49 o                         
   2   6  10       3526.69       3576.84       211.99 o                         
   3   6  10       3600.31       3811.36       142.71 o                         
   4   6  10       1748.60       1656.49        92.51 o                         
   5   6  10        170.70        166.04        44.09 o                         
   6   6  10         46.60         63.87        32.10 o                         
  -7   7  10       3810.76       4410.88       174.93 o                         
  -6   7  10       3956.33       3956.11       167.28 o                         
  -5   7  10        636.20        638.92        62.01 o                         
  -4   7  10         97.33        135.59        43.57 o                         
  -3   7  10       2501.18       2259.47       123.36 o                         
  -2   7  10       4850.45       4812.65       160.27 o                         
  -1   7  10       5170.79       4885.85       167.33 o                         
   0   7  10       4935.96       5197.54       164.04 o                         
   1   7  10        426.42        457.22        60.75 o                         
   2   7  10        745.26        687.32        72.61 o                         
   3   7  10        136.95        159.38        45.47 o                         
   4   7  10       3419.16       3351.56       168.51 o                         
   5   7  10        795.15        826.50        75.71 o                         
  -7   8  10         13.81         47.85        35.06 o                         
  -6   8  10       2445.56       2513.14       114.54 o                         
  -5   8  10       9187.81       8752.46       202.55 o                         
  -4   8  10       3129.41       3050.60       151.75 o                         
  -3   8  10       9681.49       9771.09       241.66 o                         
  -2   8  10         90.08        127.19        43.48 o                         
  -1   8  10        257.44        340.43        56.55 o                         
   0   8  10        653.62        747.07        65.48 o                         
   1   8  10       6594.56       6520.16       185.21 o                         
   2   8  10       1223.05       1201.81        81.80 o                         
   3   8  10      11690.93      12018.36       297.86 o                         
   4   8  10        625.67        710.45        76.45 o                         
   5   8  10        242.31        295.34        56.39 o                         
  -6   9  10       8921.25       9383.16       334.18 o                         
  -5   9  10        101.07        106.92        47.56 o                         
  -4   9  10         78.10         48.50        40.62 o                         
  -3   9  10        484.89        409.77        58.09 o                         
  -2   9  10       7172.73       7343.65       242.04 o                         
  -1   9  10       1262.42       1190.86       104.47 o                         
   0   9  10      15518.24      15695.45       406.03 o                         
   1   9  10        278.03        321.18        72.08 o                         
   2   9  10        901.11        881.27        89.19 o                         
   3   9  10         88.43        133.87        50.09 o                         
   4   9  10       5237.27       5593.54       342.85 o                         
  -6  10  10         12.32         11.83        42.38 o                         
  -5  10  10       6912.42       6960.22       348.44 o                         
  -4  10  10       1483.29       1379.32        89.51 o                         
  -3  10  10      12999.50      13029.61       299.98 o                         
  -2  10  10         57.85         38.32        41.89 o                         
  -1  10  10       1171.31       1392.51       122.06 o                         
   0  10  10          6.18        -18.02        53.87 o                         
   1  10  10       8090.94       8014.28       617.49 o                         
   2  10  10        916.12        789.18        95.72 o                         
   3  10  10      12883.42      13647.05       515.09 o                         
   4  10  10         54.22         24.40        46.23 o                         
  -5  11  10        321.67        362.15        75.26 o                         
  -4  11  10          2.87         61.91        50.07 o                         
  -3  11  10        204.51        162.51        46.99 o                         
  -2  11  10       4420.10       4392.35       230.44 o                         
  -1  11  10        507.15        572.38        93.30 o                         
   0  11  10      14279.22      13823.12       566.50 o                         
   1  11  10        116.51        118.67        67.09 o                         
   2  11  10       1023.11        955.83       112.80 o                         
   3  11  10         32.74         56.92        56.50 o                         
  -4  12  10         21.37         30.82        79.61 o                         
  -3  12  10       7747.45       8354.15       398.87 o                         
  -2  12  10        115.83        127.18        62.98 o                         
  -1  12  10       1053.23       1022.14       283.14 o                         
   0  12  10          6.98         35.17        89.24 o                         
   1  12  10       4404.90       4760.41       249.37 o                         
   2  12  10         52.68         56.50        46.23 o                         
  -2  13  10       5672.18       5138.48       249.74 o                         
  -1  13  10        298.81        204.21        72.55 o                         
   0  13  10       7063.53       7363.65       570.14 o                         
  -7   0  11       3043.97       2948.44       185.74 o                         
  -5   0  11       4269.13       4199.45       184.71 o                         
  -3   0  11      15841.74      15641.62       353.04 o                         
  -1   0  11      10300.12      10288.92       281.51 o                         
   1   0  11       4945.53       5374.50       211.01 o                         
   3   0  11      21856.76      22517.99       509.41 o                         
   5   0  11       3221.82       3054.75       276.36 o                         
  -8   1  11       2327.68       2291.69       214.44 o                         
  -7   1  11          8.69         53.69        39.24 o                         
  -6   1  11      17764.38      17750.92       333.70 o                         
  -5   1  11         17.19         32.09        38.34 o                         
  -4   1  11       3116.56       2889.57       115.58 o                         
  -3   1  11         28.56         -2.90        29.14 o                         
  -2   1  11       5266.91       5276.70       139.36 o                         
  -1   1  11         22.10         45.13        32.08 o                         
   0   1  11      17354.55      17596.72       295.91 o                         
   1   1  11        535.41        493.34        51.53 o                         
   2   1  11       3379.98       3474.54       132.57 o                         
   3   1  11          0.57        -16.71        30.84 o                         
   4   1  11       2899.01       2815.72       103.79 o                         
   5   1  11        218.34        182.23        41.88 o                         
  -7   2  11       3860.15       4077.45       183.00 o                         
  -6   2  11         99.91        109.75        37.17 o                         
  -5   2  11       5308.16       5102.19       149.16 o                         
  -4   2  11        241.43        269.49        42.29 o                         
  -3   2  11      16324.97      16468.62       282.26 o                         
  -2   2  11         98.66         87.34        31.58 o                         
  -1   2  11       4371.24       4301.62       146.29 o                         
   0   2  11         22.99         -0.69        30.51 o                         
   1   2  11       2892.85       2669.94       118.77 o                         
   2   2  11         51.69         82.33        35.21 o                         
   3   2  11      15454.91      15245.75       264.28 o                         
   4   2  11        279.81        341.10        44.07 o                         
   5   2  11       5543.10       6020.01       189.50 o                         
  -7   3  11        391.82        404.23        62.56 o                         
  -6   3  11      10812.71      10799.15       229.07 o                         
  -5   3  11         73.10         89.08        36.22 o                         
  -4   3  11       3932.70       3587.26       131.92 o                         
  -3   3  11        133.88        108.40        36.12 o                         
  -2   3  11       4798.13       4724.27       165.64 o                         
  -1   3  11        734.27        734.96        56.88 o                         
   0   3  11      12901.87      13090.41       226.63 o                         
   1   3  11        539.01        526.60        52.46 o                         
   2   3  11       7798.86       7907.79       184.13 o                         
   3   3  11         45.07         82.91        35.98 o                         
   4   3  11       2121.87       2087.69        94.46 o                         
   5   3  11        241.92        247.99        44.53 o                         
  -7   4  11       1506.58       1575.68       124.01 o                         
  -6   4  11        715.69        621.99        59.14 o                         
  -5   4  11       3207.13       3065.39       154.49 o                         
  -4   4  11        369.77        419.58        52.42 o                         
  -3   4  11       7147.75       7206.79       175.09 o                         
  -2   4  11       1136.96       1225.60        80.10 o                         
  -1   4  11       5642.13       5651.45       164.26 o                         
   0   4  11        307.61        320.54        43.83 o                         
   1   4  11        954.59        948.12        64.33 o                         
   2   4  11        704.07        750.75        64.18 o                         
   3   4  11       7735.11       7941.83       200.92 o                         
   4   4  11        646.47        725.69        60.25 o                         
   5   4  11       3943.58       3886.76       208.86 o                         
  -7   5  11       2305.45       2102.40       145.81 o                         
  -6   5  11       7678.91       7393.88       196.13 o                         
  -5   5  11       1139.88       1261.95        84.08 o                         
  -4   5  11       1991.40       1987.86       100.85 o                         
  -3   5  11         99.94         88.21        38.93 o                         
  -2   5  11       1780.17       1791.23        94.92 o                         
  -1   5  11       3051.15       2962.80       126.82 o                         
   0   5  11       6506.31       6478.39       166.54 o                         
   1   5  11        969.30       1004.19        67.93 o                         
   2   5  11       4327.94       4512.08       205.58 o                         
   3   5  11        556.57        574.58        57.68 o                         
   4   5  11        305.29        307.81        46.25 o                         
   5   5  11        658.58        656.12        56.88 o                         
  -7   6  11        494.97        493.13        69.99 o                         
  -6   6  11        142.40         69.98        48.83 o                         
  -5   6  11       2648.01       2673.98       138.15 o                         
  -4   6  11       5493.93       5567.13       150.99 o                         
  -3   6  11       2857.35       3116.82       135.03 o                         
  -2   6  11       4376.94       4358.94       204.51 o                         
  -1   6  11       1512.58       1525.41        81.06 o                         
   0   6  11         18.19         27.58        32.27 o                         
   1   6  11        205.42        231.98        45.18 o                         
   2   6  11       1663.04       1640.51       134.20 o                         
   3   6  11       2006.97       1955.95        97.98 o                         
   4   6  11       3363.40       3235.53       212.82 o                         
  -6   7  11       2661.00       2896.72       170.65 o                         
  -5   7  11       4296.48       4193.46       146.58 o                         
  -4   7  11        199.62        234.85        47.05 o                         
  -3   7  11        122.77        121.57        44.42 o                         
  -2   7  11       1402.56       1429.34       106.58 o                         
  -1   7  11       4956.65       4914.09       142.57 o                         
   0   7  11       1730.29       1577.27        87.50 o                         
   1   7  11       5521.28       5790.25       173.55 o                         
   2   7  11        723.55        691.10        60.70 o                         
   3   7  11         31.21         44.13        39.47 o                         
   4   7  11          4.85        -31.45        31.45 o                         
  -6   8  11          7.18         -1.15        37.93 o                         
  -5   8  11        800.61        794.64        97.74 o                         
  -4   8  11       7718.22       7569.71       223.73 o                         
  -3   8  11        995.39       1018.05        79.57 o                         
  -2   8  11       8640.60       8672.28       223.26 o                         
  -1   8  11         75.91        129.73        45.75 o                         
   0   8  11        154.66        106.19        39.79 o                         
   1   8  11        139.79        135.40        40.26 o                         
   2   8  11       5863.64       6132.70       221.49 o                         
   3   8  11       1604.85       1553.63       195.83 o                         
  -5   9  11       6327.76       6219.10       302.81 o                         
  -4   9  11        101.54         56.78        53.72 o                         
  -3   9  11          0.92         35.90        45.28 o                         
  -2   9  11        508.82        511.34        62.40 o                         
  -1   9  11       9159.57       9111.58       297.41 o                         
   0   9  11        293.02        204.05        72.87 o                         
   1   9  11       7843.06       8035.78       372.55 o                         
   2   9  11        448.66        320.81        63.63 o                         
   3   9  11        108.22        140.23        53.64 o                         
  -4  10  11       5891.82       6381.80       247.94 o                         
  -3  10  11        622.97        644.05        90.67 o                         
  -2  10  11      11761.08      11528.30       357.71 o                         
  -1  10  11        140.75        112.69        52.33 o                         
   0  10  11         68.45         55.98        52.68 o                         
   1  10  11          4.37        -39.29        75.12 o                         
   2  10  11       8272.86       9313.55       373.14 o                         
  -3  11  11        100.45         88.82        52.24 o                         
  -2  11  11         96.49        132.22        59.49 o                         
  -1  11  11      11380.13      11470.71       460.52 o                         
   0  11  11          4.68        -18.01        46.58 o                         
  -6   0  12         98.80        159.81        70.26 o                         
  -4   0  12       6917.31       6935.03       213.94 o                         
  -2   0  12      21245.53      20840.80       464.65 o                         
   0   0  12        232.15        252.56        54.42 o                         
   2   0  12       3812.05       3711.31       259.70 o                         
   4   0  12      10970.20      11510.15       453.57 o                         
  -6   1  12         57.18         74.00        45.22 o                         
  -5   1  12      11893.61      12198.24       317.61 o                         
  -4   1  12         30.44         39.92        33.29 o                         
  -3   1  12        209.26        254.78        40.45 o                         
  -2   1  12         16.85         17.45        28.20 o                         
  -1   1  12       8683.61       8761.68       176.24 o                         
   0   1  12         11.60         24.53        30.62 o                         
   1   1  12      11283.56      11615.53       232.20 o                         
   2   1  12       1124.40       1093.21        63.13 o                         
   3   1  12        717.54        781.61        59.92 o                         
   4   1  12         31.20         52.26        30.69 o                         
  -6   2  12        343.39        360.81        60.11 o                         
  -5   2  12        126.80        111.73        42.47 o                         
  -4   2  12       4900.95       5084.51       144.44 o                         
  -3   2  12        213.87        306.49        50.85 o                         
  -2   2  12       9629.13       9948.37       222.31 o                         
  -1   2  12        608.57        622.18        50.21 o                         
   0   2  12       3171.40       3138.95       162.63 o                         
   1   2  12          5.50         -0.38        28.02 o                         
   2   2  12       4716.24       4680.93       182.40 o                         
   3   2  12        461.70        425.65        54.44 o                         
   4   2  12       9500.61       9454.89       259.77 o                         
  -6   3  12        211.33        244.59        46.99 o                         
  -5   3  12       8535.63       8275.74       262.34 o                         
  -4   3  12        535.18        527.48        56.05 o                         
  -3   3  12       1250.52       1205.19       136.87 o                         
  -2   3  12        217.04        257.02        44.31 o                         
  -1   3  12       2136.64       2248.43        99.35 o                         
   0   3  12       1611.40       1635.78        87.81 o                         
   1   3  12       8786.92       8848.13       196.48 o                         
   2   3  12       2454.61       2293.04       154.69 o                         
   3   3  12       2287.51       2130.13       143.83 o                         
   4   3  12        432.61        453.22        53.17 o                         
  -6   4  12       1251.35       1172.91        91.28 o                         
  -5   4  12         69.78         48.86        41.72 o                         
  -4   4  12       2431.58       2195.60       101.19 o                         
  -3   4  12       1468.12       1475.30        91.31 o                         
  -2   4  12       7390.31       7271.70       178.39 o                         
  -1   4  12       2182.81       2055.51        96.67 o                         
   0   4  12       2851.12       2864.62       195.68 o                         
   1   4  12         54.84         63.12        29.71 o                         
   2   4  12       1363.60       1393.15        83.37 o                         
   3   4  12       1963.03       1997.23       135.30 o                         
  -5   5  12       6352.64       6520.46       350.49 o                         
  -4   5  12       2742.28       2559.05       147.39 o                         
  -3   5  12       2639.24       2670.05       116.26 o                         
  -2   5  12        181.03        213.14        41.67 o                         
  -1   5  12        951.32        913.13        65.81 o                         
   0   5  12       2527.40       2616.15       104.58 o                         
   1   5  12       5834.85       6469.14       177.12 o                         
   2   5  12       2445.07       2356.29       171.25 o                         
   3   5  12       3142.58       3191.09       200.51 o                         
  -5   6  12         13.90        -28.21        37.94 o                         
  -4   6  12        460.23        499.75        87.67 o                         
  -3   6  12       3335.71       3337.69       140.80 o                         
  -2   6  12       6816.17       7035.09       183.43 o                         
  -1   6  12       7205.94       7624.26       258.55 o                         
   0   6  12       2141.70       2167.94       139.00 o                         
   1   6  12        321.85        336.09        56.45 o                         
   2   6  12        627.86        767.87        86.32 o                         
   3   6  12       2043.20       2145.78       270.87 o                         
  -4   7  12       5038.17       5437.42       203.91 o                         
  -3   7  12        750.87        729.54        98.70 o                         
  -2   7  12        166.63        275.14        74.11 o                         
  -1   7  12        568.43        573.27        71.10 o                         
   0   7  12       3909.84       3855.28       164.84 o                         
   1   7  12       3540.94       3684.98       176.95 o                         
   2   7  12       5094.65       5573.45       219.43 o                         
  -3   8  12       6593.95       6810.07       273.27 o                         
  -2   8  12       2246.43       2134.04       155.16 o                         
  -1   8  12       5307.51       5757.06       270.21 o                         
   0   8  12       1677.31       1697.84       122.64 o                         
   1   8  12         77.98        116.52        41.86 o                         
  -2   9  12        113.96         82.06        64.01 o                         
  -1   9  12          6.47         24.20        41.46 o                         
   0   9  12       7791.93       8008.22       478.68 o                         
  -3   0  13       4872.75       5248.30       244.48 o                         
  -1   0  13      13514.41      14195.23       426.96 o                         
   1   0  13       1259.71       1123.08       139.15 o                         
  -4   1  13       8070.46       8351.55       245.75 o                         
  -3   1  13         98.32        142.78        43.90 o                         
  -2   1  13        330.26        392.06        58.77 o                         
  -1   1  13        113.27        145.15        41.91 o                         
   0   1  13       4477.70       4758.54       205.55 o                         
   1   1  13       1052.65        902.68        88.35 o                         
   2   1  13       7431.07       7954.24       337.05 o                         
  -4   2  13        397.01        375.99        49.44 o                         
  -3   2  13       3558.16       3736.56       162.91 o                         
  -2   2  13       1239.82       1228.93       103.00 o                         
  -1   2  13      10157.00      10752.26       281.15 o                         
   0   2  13       1047.07       1093.34        89.59 o                         
   1   2  13        211.24        170.59        55.85 o                         
   2   2  13        169.99         58.00        39.66 o                         
  -4   3  13       5773.84       5954.72       188.77 o                         
  -3   3  13       1155.39       1276.29        99.14 o                         
  -2   3  13       1727.43       1741.95       118.80 o                         
  -1   3  13        137.89         87.13        49.54 o                         
   0   3  13       2538.28       2505.24       202.37 o                         
   1   3  13       1241.54       1174.60        92.65 o                         
  -3   4  13       2863.01       2897.76       142.09 o                         
  -2   4  13       2979.15       3116.78       191.65 o                         
  -1   4  13       7098.57       7403.21       405.78 o                         
   0   4  13       2163.08       2328.19       143.73 o                         
   1   4  13        643.40        791.70       108.68 o                         
  -3   5  13       3472.75       3611.56       143.75 o                         
  -2   5  13       1048.32       1026.69        85.25 o                         
  -1   5  13         65.95         52.19        44.64 o                         
   0   5  13       2203.78       2300.68       157.52 o                         
                                                                                
